# Supplementary material for: Haplotype analysis and marker development of five salt-tolerant–related genes in rice (Oryza sativa L.)
Source: Front Plant Sci. 2023 Aug 30;14:1259462. doi: 10.3389/fpls.2023.1259462 (PMC10505798; doi:10.3389/fpls.2023.1259462)
Supplement: Supplementary file 1 [file DataSheet_1.zip]

Archive with 6 entries (5 files):
- Supplementary date Sequence alignment of five  salt-tolerant related genes in the 38 rice accessions with reference genome/1 SKC1 OsHKT8.masx
- Supplementary date Sequence alignment of five  salt-tolerant related genes in the 38 rice accessions with reference genome/2 GS3.masx
- Supplementary date Sequence alignment of five  salt-tolerant related genes in the 38 rice accessions with reference genome/3 qSE3 OsHAK21.masx
- Supplementary date Sequence alignment of five  salt-tolerant related genes in the 38 rice accessions with reference genome/4 qSTG4 OsPAO3.masx
- Supplementary date Sequence alignment of five  salt-tolerant related genes in the 38 rice accessions with reference genome/5 RST1 OsARF18.masx
- Supplementary date Sequence alignment of five  salt-tolerant related genes in the 38 rice accessions with reference genome/
