# Supplementary material for: Haplotype analysis and marker development of five salt-tolerant–related genes in rice (Oryza sativa L.)
Source: Front Plant Sci. 2023 Aug 30;14:1259462. doi: 10.3389/fpls.2023.1259462 (PMC10505798; doi:10.3389/fpls.2023.1259462)
Supplement: Supplementary file 2 [file Table_1.xlsx]

## Sheet: 1
Supplementary Table 1 Haplotypes of the 5 salt-tolerant related genes in the 38 rice accessions with reference genome
Accessions	Location1)	Subpopu.2)	Salt-tolerant related genes3）
			SKC1	GS3	OsHAK21	OsPAO3	OsARF18
02428	JS, China	GJ-tmp	HapA-3	HapA	HapA	HapA-2	HapH-1
9311	JS, China	XI-1B	HapF	HapG-1	HapH-1	HapB	HapH-1
Basmati1	Pakistan	cB	HapK-2	HapG-1	HapA	HapF	HapC-3
CN1	SC, China	XI-1A	HapK-2	HapG-1	HapH-1	HapC-2	HapH-1
D62	SC, China	XI-1A	HapH-1	HapG-1	HapH-1	HapB	HapH-1
DG	FJ, China	XI-1A	HapK-2	HapD	HapJ	HapB	HapH-1
DHX2	HLJ, China	GJ-tmp	HapA-3	HapG-1	HapA	HapA-1	HapA
FH838	SC, China	XI-adm	HapK-3	HapG-1	HapH-3	HapC-1	HapH-1
FS32	n.d.	XI-1A	HapK-2	HapG-1	HapH-1	HapA-3	HapH-1
G46	SC, China	XI-1A	HapK-2	HapD	HapF-2	HapD	HapH-1
G630	Guyana	XI-adm	HapK-3	HapG-1	HapH-1	HapC-1	HapH-1
G8	GD, China	XI-1B	HapC	HapG-1	HapE	HapB	HapH-2
HZ	ZJ, Chuna	XI	HapH-2	HapG-1	HapH-1	HapB	HapH-1
II32	HN, China	XI-1A	HapK-2	HapD	HapF-2	HapD	HapH-1
IR64	IRRI	XI-1B	HapF	HapG-1	HapH-1	HapC-3	HapH-1
J4115	HN, China	XI-1B	HapH-1	HapG-1	HapH-1	HapA-10	HapH-1
Kosh	Japan	GJ-tmp	HapA-3	HapA	HapA	HapA-1	HapA
KY131	Japan	GJ-tmp	HapE	HapA	HapA	HapA-1	HapA
Lemont	USA	GJ-trp	HapA-4	HapG-1	HapA	HapA-1	HapB
LJ	YN, China	GJ-adm	HapA-2	HapB	HapA	HapE	HapB
MH63	FJ, China	XI-adm	HapK-3	HapG-1	HapH-2	HapC-1	HapH-1
N22	India	cA	HapK-2	HapD	HapF-1	HapA-2	HapG
NamRoo	Thailand	GJ-sbtrp	HapA-4	HapG-2	HapB	HapA-8	HapA
NIP	Japan	GJ-tmp	HapA-1	HapA	HapA	HapA-1	HapA
R498	SC, China	XI-1B	HapK-2	HapG-1	HapH-2	HapC-1	HapH-1
R527	JX, China	XI-1B	HapK-4	HapG-1	HapH-2	HapC-1	HapH-1
S548	SC, China	XI-1B	HapH-2	HapG-3	HapH-1	HapB	HapH-1
Tetep	Vietnam	XI	HapH-2	HapE	HapE	HapA-3	HapE
TFB	GD, China	XI	HapK-2	HapG-1	HapE	HapD	HapH-1
TM	Madagascar	XI-2	HapJ	HapG-1	HapE	HapA-4	HapH-1
TN1	TW, China	XI-1A	HapF	HapD	HapF-2	HapD	HapH-1
Tumba	Indonesia	XI-3	HapH-2	HapE	HapE	HapC-4	HapH-1
WSSM	GD, China	XI-adm	HapH-2	HapG-1	HapH-2	HapB	HapH-1
Y3551	SC, China	XI-1B	HapK-3	HapD	HapF-2	HapB	HapH-1
Y58S	HN, China	XI-1B	HapH-1	HapG-1	HapH-1	HapA-10	HapH-1
YX1	SC, China	XI-adm	HapH-1	HapG-1	HapH-2	HapB	HapH-1
ZH11	TJ, China	GJ-tmp	HapA-3	HapA	HapA	HapA-1	HapA
ZS97	ZJ, Chuna	XI-1A	HapK-2	HapD	HapF-2	HapD	HapH-1
Note: 1) FJ, Fujian; GD, Guangdong; HLJ, Heilongjiang; HN, Hunan; JS, Jiangsu; JX, Jiangxi; SC, Sichuan; TJ, Tianjin; YN, Yunnan; ZJ, Zhejiang. 2) The subpopulation information referred to the paper reported by Qin et al (2021). 3) Haplotypes in red and green were different elite haplotypes reported in previous studies.

## Sheet: 2
Supplementary Table 2 Haplotypes of the 5 salt-tolerant related genes in the 4726 accessions
Cultivar ID	Cultivar Name	Accession	Location	Subpopulation	Salt-tolerant genes at seedling stage1）			Salt tolerant genes at germination stage
					SKC1	GS3	OsARF18	OsHAK21	OsPAO3		Note: 1) Haplotypes filled in red and green were different elite haplotypes reported in previous studies.
B001	Heibiao	ERS470219	China	Temperate GJ	HapA-2/3/4 & HapE	HapA/B/H	HapA	HapA	HapA-1/2
B002	Sansuijin	ERS470220	China	Temperate GJ	HapA-2/3/4 & HapE	HapA/B/H	HapA	HapA	HapA-1/2
B003	Zaoshengbai__	ERS470221	China	GJ Intermediate	HapA-2/3/4 & HapE	HapA/B/H	HapA	HapA	HapA-6
B004	Qiuguangtengxi_104_	ERS470222	Japan	Temperate GJ	HapA-1	HapA/B/H	HapA	HapA	HapA-1/2
B005	Wanshi	ERS470223	Japan	Temperate GJ	HapA-2/3/4 & HapE	HapA/B/H	HapA	HapA	HapA-1/2
B006	Yikong	ERS470224	Vietnam	XI Intermediate	HapH-1/2	HapE	HapE	HapE	HapA-3/4
B007	Tianhandao	ERS470225	Vietnam	XI III	HapH-1/2	HapE	HapC-2	HapH-1/2/3	HapA-6
B008	Baxiang_	ERS470226	Vietnam	Temperate GJ	HapA-2/3/4 & HapE	HapA/B/H	HapA	HapA	HapA-1/2
B009	Vietnam_Zaodao	ERS470227	Vietnam	XI I	HapK-5	HapD/F	HapH-1	n.d.	HapD
B010	Malaihong_	ERS470228	Malaysia	XI I	HapH-1/2	HapD/F	HapG	HapH-1/2/3	HapD
B011	CO_22	ERS470229	India	XI Intermediate	HapH-1/2	HapE	HapH-1	HapE	HapA-3/4
B012	2037(Rajahamsal)	ERS470230	India	XI Intermediate	HapH-1/2	HapD/F	HapH-1	HapE	HapA-3/4
B013	Sri_Lanka_1_	ERS470231	Sri lanka	XI Intermediate	HapK-5	HapE	HapH-1	HapE	HapA-3/4
B014	Wuziluosi_215	ERS470232	Soviet Union	Temperate GJ	HapA-2/3/4 & HapE	HapA/B/H	HapA	HapA	HapA-1/2
B015	Kahamu	ERS470233	Romania	XI I	HapK-5	HapD/F	HapH-1	HapF-2 & HapJ	HapD
B016	Aomierte_168	ERS470234	Hungary	Temperate GJ	HapA-2/3/4 & HapE	HapA/B/H	HapA	HapA	HapA-1/2
B017	Aerjituo	ERS470235	Bulgaria	Temperate GJ	HapA-2/3/4 & HapE	HapA/B/H	HapA	HapA	HapA-1/2
B018	American_Huangkedao_	ERS470236	United States	Tropical GJ	HapA-2/3/4 & HapE	HapG-1/2/3	HapB	HapA	HapA-1/2
B019	Buleida_A-75	ERS470237	Mexico	XI Intermediate	HapK-5	HapG-1/2/3	HapH-1	HapH-1/2/3	HapA-3/4
B020	Jineiyadao_	ERS470238	Guinea	Intermediate	HapH-1/2	HapA/B/H	HapH-1	HapA	HapA-3/4
B021	Seln_244A6-20	ERS470239	Australia	XI Intermediate	HapK-5	HapD/F	HapH-2	HapE	HapA-3/4
B023	Gaoliqiu	ERS470240	North Korea	Temperate GJ	HapA-2/3/4 & HapE	HapA/B/H	HapA	HapA	HapA-1/2
B024	Xianluosichi	ERS470241	Thailand	XI I	HapK-5	HapD/F	HapG	HapF-2 & HapJ	HapA-3/4
B025	Djanda_Mandja	ERS470242	Indonesia	Tropical GJ	HapA-2/3/4 & HapE	HapG-1/2/3	HapA	HapA	HapF
B026	Padi_Ladang_Ase_Polo_Komek	ERS470243	Indonesia	XI Intermediate	HapH-1/2	HapE	HapH-1	HapE	HapA-3/4
B027	C_894-21	ERS470244	Philippines	XI III	HapH-1/2	HapE	HapC-1	HapH-1/2/3	HapC-4
B028	IR_10179-23-1-3	ERS470245	Philippines	XI Intermediate	HapK-5	HapE	HapH-1	HapF-1	HapA-3/4
B029	Dumai	ERS470246	India	XI II	HapF	HapG-1/2/3	HapH-1	HapH-1/2/3	HapA-3/4
B030	Jaibattey	ERS470247	India	XI III	HapH-1/2	HapE	HapH-1	HapH-1/2/3	HapD
B031	Ngatsin	ERS470248	India	XI III	HapH-1/2	HapE	HapH-1	HapH-1/2/3	HapD
B032	Rohini	ERS470249	India	XI II	HapH-1/2	HapG-1/2/3	HapH-1	HapH-1/2/3	HapB
B033	BW_293-2	ERS470250	Sri lanka	XI II	HapK-5	HapE	HapH-1	HapE	HapC-1/2/3
B034	Albania_Rice	ERS470251	Albania	Temperate GJ	HapA-2/3/4 & HapE	HapA/B/H	HapA	HapA	HapA-1/2
B035	American_Rice_	ERS470252	United States	XI Intermediate	HapJ	HapG-1/2/3	HapE	HapH-1/2/3	HapA-1/2
B036	Jijucas_Claro	ERS470253	Brazil	GJ Intermediate	HapA-2/3/4 & HapE	HapA/B/H	HapA	HapA	HapA-6
B037	Nanoay_P.A	ERS470254	Argentina	Tropical GJ	HapA-2/3/4 & HapE	HapG-1/2/3	HapB	HapA	HapA-1/2
B038	Nabated_A_Smar	ERS470255	Egypt	Temperate GJ	HapI	HapA/B/H	HapA	HapA	HapA-1/2
B039	IRAT_10	ERS470256	Ivory Coast	XI II	HapJ	HapE	HapH-1	HapE	HapB
B040	K_24	ERS470257	Uganda	XI Intermediate	HapJ	HapD/F	HapH-1	HapF-2 & HapJ	HapD
B043	YR_83-23-11	ERS470258	Australia	Tropical GJ	HapA-2/3/4 & HapE	HapG-1/2/3	HapB	HapA	HapA-3/4
B044	Santiannuo	ERS470259	Japan	XI Intermediate	HapD-1	HapE	HapG	HapH-1/2/3	HapC-1/2/3
B045	Gongchengxiang_	ERS470260	Japan	Temperate GJ	HapA-2/3/4 & HapE	HapA/B/H	HapA	HapA	HapA-1/2
B046	Qiutianxiaoting	ERS470261	Japan	Temperate GJ	HapA-2/3/4 & HapE	HapA/B/H	HapA	HapA	HapA-1/2
B047	Zhenfu_8	ERS470262	Japan	Temperate GJ	HapA-2/3/4 & HapE	HapA/B/H	HapA	HapA	HapA-1/2
B048	CISOKAN	ERS470263	Indonesia	XI Intermediate	HapJ	HapG-1/2/3	HapH-1	HapE	HapC-1/2/3
B049	Zacaodao_13	ERS470264	Nepal	Aus	HapJ	HapA/B/H	HapE	HapF-1	HapE
B051	GZ_1368-5-4	ERS470265	Egypt	XI Intermediate	HapA-2/3/4 & HapE	HapE	HapH-1	HapH-1/2/3	HapA-3/4
B052	J34	ERS470266	Madagascar	XI Intermediate	HapJ	HapA/B/H	HapH-1	HapA	HapA-3/4
B053	80A97YR303-304-1-3	ERS470267	Australia	Tropical GJ	HapA-2/3/4 & HapE	HapG-1/2/3	HapA	HapA	HapA-1/2
B054	80050YR72136-43	ERS470268	Australia	Tropical GJ	HapA-2/3/4 & HapE	HapG-1/2/3	HapA	HapA	HapA-1/2
B055	YR196	ERS470269	Australia	Temperate GJ	HapA-2/3/4 & HapE	HapA/B/H	HapA	HapA	HapA-1/2
B056	Tieganwu_	ERS470270	China	Temperate GJ	HapA-2/3/4 & HapE	HapA/B/H	HapA	HapA	HapA-1/2
B057	Xiushui_115	ERS470271	China	Temperate GJ	HapA-2/3/4 & HapE	HapA/B/H	HapA	HapA	HapA-1/2
B058	Erjiunan_1	ERS470272	China	XI II	HapK-5	HapE	HapH-1	HapE	HapC-1/2/3
B059	Nanjing_11	ERS470273	China	XI I	HapK-5	HapE	HapG	HapE	HapD
B060	Aijiaonante	ERS470274	China	XI I	HapH-1/2	HapD/F	HapH-1	HapF-2 & HapJ	HapD
B061	Guangluai_4	ERS470275	China	XI I	HapH-1/2	HapD/F	HapH-1	HapF-2 & HapJ	HapD
B062	Nantehao_	ERS470276	China	XI I	HapF	HapE	HapH-1	HapE	HapA-1/2
B063	Guizhao_2	ERS470277	China	XI Intermediate	HapH-1/2	HapD/F	HapH-1	HapF-2 & HapJ	HapB
B064	Xiangzaoxian_7	ERS470278	China	XI Intermediate	HapK-5	HapD/F	HapH-1	HapF-2 & HapJ	HapD
B065	Huangsiguizhan	ERS470279	China	XI Intermediate	HapH-1/2	HapD/F	HapH-1	HapF-2 & HapJ	HapB
B066	Guangkexiangnuo	ERS470280	China	Temperate GJ	HapA-2/3/4 & HapE	HapA/B/H	HapA	HapA	HapA-1/2
B067	Funingzipigengzi	ERS470281	China	XI I	HapH-1/2	HapD/F	HapC-1	HapF-2 & HapJ	HapD
B068	Gaoyangdiandao_dahongmang	ERS470282	China	Temperate GJ	HapA-2/3/4 & HapE	HapA/B/H	HapA	HapA	HapA-1/2
B069	Dandongludao_	ERS470283	China	GJ Intermediate	HapA-2/3/4 & HapE	HapD/F	HapA	HapA	HapA-6
B070	Laoguangtou_83	ERS470284	China	GJ Intermediate	HapA-2/3/4 & HapE	HapD/F	HapA	HapA	HapA-6
B071	Muxiqiu	ERS470285	China	Temperate GJ	HapA-1/2/3/4 & HapE	HapA/B/H	HapA	HapA	HapA-1/2
B072	Qiuqianbai_	ERS470286	China	XI I	HapF	HapE	HapH-1	n.d.	HapA-1/2
B073	Jinxibai2_	ERS470287	China	XI Intermediate	HapD-1	HapE	HapG	HapH-1/2/3	HapA-3/4
B074	Taishannuo	ERS470288	China	XI I	HapH-1/2	HapE	HapH-1	HapF-2 & HapJ	HapD
B075	Jinbaoyin_	ERS470289	China	XI Intermediate	HapD-1	HapE	HapH-2	HapH-1/2/3	HapA-3/4
B076	Minbeiwanxian	ERS470290	China	XI Intermediate	HapF	HapE	HapH-2	HapH-1/2/3	HapC-1/2/3
B077	Yizhixiang	ERS470291	China	Temperate GJ	HapA-2/3/4 & HapE	HapA/B/H	HapA	HapA	HapA-1/2
B079	Esiniu_	ERS470292	China	XI I	HapF	HapD/F	HapG	HapF-2 & HapJ	HapA-3/4
B081	Heidu_4	ERS470293	China	XI I	HapH-1/2	HapE	HapH-2	HapF-2 & HapJ	HapB
B082	Qiyuexian	ERS470294	China	XI Intermediate	HapH-1/2	HapE	HapH-2	HapF-2 & HapJ	HapA-3/4
B083	Dongtingwanxian	ERS470295	China	XI I	HapH-1/2	HapE	HapH-1	HapH-1/2/3	HapD
B084	Bawangbian_1	ERS470296	China	Intermediate	HapH-1/2	HapA/B/H	HapH-1	HapA	HapB
B085	Xugunuo	ERS470297	China	XI Intermediate	HapH-1/2	HapD/F	HapH-1	HapF-2 & HapJ	HapB
B086	Muguanuo_	ERS470298	China	Intermediate	HapA-2/3/4 & HapE	HapE	HapH-1	HapE	HapA-1/2
B087	Zhongnong_4_	ERS470299	China	XI III	HapK-5	HapE	HapH-1	HapH-1/2/3	HapD
B088	San**Qishiluo	ERS470300	China	XI Intermediate	HapJ	HapG-1/2/3	HapE	HapH-1/2/3	HapA-1/2
B089	Qitoubaigu3	ERS470301	China	XI Intermediate	n.d.	HapE	HapH-1	HapE	HapC-1/2/3
B090	Zimi	ERS470302	China	XI Intermediate	HapH-1/2	HapG-1/2/3	HapH-1	HapA	HapA-3/4
B091	Xiaohonggu	ERS470303	China	XI Intermediate	HapH-1/2	HapE	HapH-1	HapH-1/2/3	HapA-3/4
B092	Gongju_73	ERS470304	China	XI I	HapH-1/2	HapD/F	HapH-1	HapF-2 & HapJ	HapD
B093	Qitougu	ERS470305	China	XI I	HapK-5	HapE	HapH-1	HapE	HapD
B094	Zinuo	ERS470306	China	XI I	HapH-1/2	n.d.	HapH-1	HapA	HapA-3/4
B095	Mowangguneiza	ERS470307	China	XI III	HapH-1/2	HapE	HapH-1	HapH-1/2/3	HapA-3/4
B096	Jinzhinuo4_	ERS470308	China	XI Intermediate	n.d.	HapE	HapH-1	HapE	HapC-1/2/3
B097	Jiienuo	ERS470309	China	XI Intermediate	HapH-1/2	HapE	HapH-1	HapH-1/2/3	HapA-3/4
B100	Hongkezhenuo_	ERS470310	China	Temperate GJ	HapA-2/3/4 & HapE	HapA/B/H	HapA	HapA	HapA-1/2
B101	Yangkenuo	ERS470311	China	Temperate GJ	HapA-2/3/4 & HapE	HapA/B/H	HapA	HapA	HapA-1/2
B102	Maguzi_	ERS470312	China	Temperate GJ	HapA-2/3/4 & HapE	HapA/B/H	HapA	HapA	HapA-1/2
B103	Laohongdao	ERS470313	China	Temperate GJ	HapA-2/3/4 & HapE	HapA/B/H	HapA	HapA	HapA-1/2
B104	Jiabala	ERS470314	India	XI I	HapH-1/2	HapD/F	HapH-1	HapF-2 & HapJ	HapD
B105	Baoxuan_21	ERS470315	China	XI Intermediate	HapH-1/2	HapE	HapG	HapH-1/2/3	HapA-9
B106	Wenxiangnuo	ERS470316	China	XI Intermediate	n.d.	HapE	HapC-2	HapH-1/2/3	HapA-3/4
B107	Dawannuo	ERS470317	China	XI Intermediate	n.d.	HapG-1/2/3	HapH-2	HapE	HapD
B108	Xianggu	ERS470318	China	XI I	HapH-1/2	HapE	HapH-1	HapE	HapA-3/4
B109	Lengshuigu_2	ERS470319	China	Temperate GJ	HapA-2/3/4 & HapE	HapA/B/H	HapB	HapA	HapA-3/4
B110	Huangpinuo	ERS470320	China	Temperate GJ	HapA-2/3/4 & HapE	HapA/B/H	HapA	HapA	HapA-1/2
B111	Zimangfeie_	ERS470321	China	Temperate GJ	HapA-2/3/4 & HapE	HapA/B/H	HapA	HapA	HapA-1/2
B112	Liusha_1	ERS470322	China	XI I	HapH-1/2	HapD/F	HapH-1	HapF-2 & HapJ	HapD
B113	Chenwan_3_	ERS470323	China	XI Intermediate	HapH-1/2	HapE	HapH-1	HapH-1/2/3	HapA-3/4
B114	Chengduai_3_	ERS470324	China	XI I	HapH-1/2	HapE	HapH-1	HapE	HapD
B115	Aimakang	ERS470325	China	XI I	HapH-1/2	HapD/F	HapA	HapF-1	HapD
B116	Shufeng_101	ERS470326	China	XI Intermediate	HapH-1/2	HapG-1/2/3	HapH-1	HapH-1/2/3	HapC-1/2/3
B117	Lixingeng_	ERS470327	China	Temperate GJ	HapA-2/3/4 & HapE	HapA/B/H	HapA	HapA	HapA-1/2
B118	Ergangai	ERS470328	China	XI Intermediate	HapH-1/2	HapE	HapG	HapF-2 & HapJ	HapA-9
B119	Guangluai_15-1	ERS470329	China	XI I	HapK-5	HapD/F	HapH-1	HapF-2 & HapJ	HapD
B120	Hongwan_1_	ERS470330	China	XI Intermediate	HapH-1/2	HapE	HapG	HapH-1/2/3	HapA-3/4
B121	Luke_3_	ERS470331	China	XI I	HapH-1/2	HapD/F	HapH-1	HapF-2 & HapJ	HapD
B122	Liaogeng_287	ERS470332	China	Temperate GJ	HapA-1	HapA/B/H	HapA	HapA	HapA-1/2
B123	Zaoshuxiangheimi	ERS470333	China	XI Intermediate	HapH-1/2	HapG-1/2/3	HapH-1	HapA	HapD
B124	Geng_87-304	ERS470334	China	Temperate GJ	HapA-2/3/4 & HapE	HapA/B/H	HapA	HapA	HapA-1/2
B125	Xiangwanxian_3__	ERS470335	China	XI Intermediate	HapK-5	HapG-1/2/3	HapH-1	HapH-1/2/3	HapB
B126	Zaoxian_240	ERS470336	China	XI I	HapH-1/2	HapE	HapH-1	HapF-2 & HapJ	HapD
B127	Dangyu_5_	ERS470337	China	XI I	HapH-1/2	HapE	HapH-1	HapF-2 & HapJ	HapD
B128	Sibeitizhao_6	ERS470338	China	XI Intermediate	HapH-1/2	HapG-1/2/3	HapH-1	HapH-1/2/3	HapF
B129	Hongainuo	ERS470339	China	XI Intermediate	HapK-5	HapE	HapH-1	HapH-1/2/3	HapA-10
B130	Wanlixian	ERS470340	China	XI I	HapK-5	HapE	HapG	HapF-2 & HapJ	HapD
B131	Aizizhan	ERS470341	China	XI Intermediate	HapH-1/2	HapE	HapH-2	HapE	HapA-8
B132	Xiaobaimi	ERS470342	China	XI Intermediate	HapH-1/2	HapE	HapH-2	HapE	HapA-8
B133	Yanshuichi	ERS470343	China	XI Intermediate	HapK-5	HapE	HapG	HapH-1/2/3	HapA-6
B134	Xishi_15	ERS470344	China	GJ Intermediate	HapA-2/3/4 & HapE	HapG-1/2/3	HapA	HapA	HapF
B135	Honggenghangu3_	ERS470345	China	XI Intermediate	HapH-1/2	HapE	HapE	HapH-1/2/3	HapA-3/4
B136	Yuyannuo	ERS470346	China	Temperate GJ	HapA-2/3/4 & HapE	HapA/B/H	HapA	HapA	HapA-1/2
B137	80B	ERS470347	Philippines	XI Intermediate	HapK-5	HapG-1/2/3	HapH-1	HapH-1/2/3	HapD
B138	Gu_154	ERS470348	China	XI Intermediate	HapK-5	HapG-1/2/3	HapH-1	HapH-1/2/3	HapC-1/2/3
B139	IR_661-1	ERS470349	China	XI II	HapH-1/2	HapD/F	HapA	HapA	HapB
B140	Pei_C122	ERS470350	China	XI I	HapF	HapD/F	HapH-1	HapF-2 & HapJ	HapA-3/4
B141	Geng_7623	ERS470351	China	Intermediate	HapH-1/2	HapA/B/H	HapA	HapA	HapB
B142	Ninghui_21	ERS470352	China	Intermediate	HapH-1/2	HapA/B/H	HapH-1	HapA	HapB
B143	76--1	ERS470353	China	Temperate GJ	HapA-2/3/4 & HapE	HapA/B/H	HapH-1	HapA	HapA-1/2
B144	Huhui_628	ERS470354	China	GJ Intermediate	HapH-1/2	HapA/B/H	HapB	HapA	HapA-1/2
B145	Teqingxuanhui	ERS470355	China	XI Intermediate	HapH-1/2	HapG-1/2/3	HapH-1	HapH-1/2/3	HapB
B146	JWR_221	ERS470356	China	XI II	HapF	HapG-1/2/3	HapC-1	HapH-1/2/3	HapB
B147	Baikehanhe	ERS470357	China	XI I	HapF	HapD/F	HapH-2	HapF-2 & HapJ	HapA-3/4
B148	Lengshuinuo	ERS470358	China	Temperate GJ	HapA-2/3/4 & HapE	HapG-1/2/3	HapA	HapA	HapA-1/2
B149	Haoxiang_	ERS470359	China	XI I	HapH-1/2	HapE	HapE	HapE	HapC-1/2/3
B150	L_301B	ERS470360	China	XI I	HapK-2/3/4	HapG-1/2/3	HapH-1	HapH-1/2/3	HapA-3/4
B151	Jinnante_43B	ERS470361	China	XI I	HapK-2/3/4	HapD/F	HapH-1	HapH-1/2/3	n.d.
B152	Zaoshunonghu_6	ERS470362	China	Temperate GJ	HapA-2/3/4 & HapE	HapA/B/H	HapA	HapA	HapA-1/2
B153	Qingsiai_16B	ERS470363	China	XI Intermediate	HapH-1/2	HapD/F	HapC-1	HapF-2 & HapJ	HapA-3/4
B154	Liming_B	ERS470364	China	Temperate GJ	HapA-2/3/4 & HapE	HapA/B/H	HapA	HapA	HapA-1/2
B155	Baoxie-7B	ERS470365	China	XI Intermediate	HapA-2/3/4 & HapE	HapG-1/2/3	HapH-1	HapE	HapA-3/4
B156	G_Zhenshan_97B	ERS470366	China	XI I	HapH-1/2	HapD/F	HapH-1	HapF-2 & HapJ	HapC-1/2/3
B157	88B	ERS470367	China	XI Intermediate	HapK-2/3/4	HapG-1/2/3	HapH-1	HapH-1/2/3	HapD
B158	Taizhong_65/taizhongHR539	ERS470368	China	Temperate GJ	HapA-1	n.d.	HapH-1	HapA	HapA-1/2
B159	Taizhongzailai_1/taizhong65	ERS470369	China	XI Intermediate	HapH-1/2	HapD/F	HapH-1	HapF-2 & HapJ	HapB
B160	Shuiyuan_300Li_	ERS470370	China	Temperate GJ	HapA-2/3/4 & HapE	HapA/B/H	HapA	HapA	HapA-1/2
B161	Yelicanghua	ERS470371	China	Temperate GJ	HapA-2/3/4 & HapE	HapA/B/H	HapA	HapA	HapA-1/2
B162	Baigedao	ERS470372	China	Temperate GJ	HapA-1	HapA/B/H	HapA	HapA	HapA-1/2
B163	Liushizao_	ERS470373	China	XI I	HapF	HapD/F	HapH-1	HapF-2 & HapJ	HapA-1/2
B164	Qingke	ERS470374	China	Aus	HapJ	HapD/F	HapE	HapF-1	HapA-1/2
B165	Haohuangla	ERS470375	China	XI Intermediate	HapK-2/3/4	HapE	HapH-1	HapH-1/2/3	HapA-10
B166	Jianghuadao_	ERS470376	North Korea	Temperate GJ	HapA-2/3/4 & HapE	HapA/B/H	HapA	HapA	HapA-1/2
B167	Qingjinzaosheng_	ERS470377	North Korea	Temperate GJ	HapA-2/3/4 & HapE	HapA/B/H	HapA	HapA	HapA-1/2
B168	Zhuyuan	ERS470378	Japan	Temperate GJ	HapA-2/3/4 & HapE	HapA/B/H	HapA	HapA	HapA-6
B169	Ailuyu	ERS470379	Japan	Temperate GJ	HapA-2/3/4 & HapE	HapA/B/H	HapA	HapA	HapA-1/2
B170	Hongse_90	ERS470380	Russia	Temperate GJ	HapA-2/3/4 & HapE	HapA/B/H	HapA	HapA	HapA-1/2
B171	Linguo	ERS470381	Italy	Temperate GJ	HapA-1	HapA/B/H	HapA	HapA	HapA-1/2
B173	Tjantajan	ERS470382	Indonesia	Intermediate	HapK-2/3/4	HapE	HapH-1	HapA	HapA-3/4
B174	None		None	XI Intermediate	HapK-2/3/4	HapD/F	HapH-1	HapF-2 & HapJ	HapD
B176	BRC_25-146-2-1	ERS470383	Bangladesh	XI Intermediate	HapA-2/3/4 & HapE	HapE	HapH-1	HapH-1/2/3	HapA-3/4
B177	None		None	Aus	HapK-2/3/4	HapA/B/H	HapE	HapE	HapA-1/2
B178	None		None	Temperate GJ	HapB	HapG-1/2/3	HapA	HapH-1/2/3	HapA-1/2
B179	Keluoduo_B	ERS470384	France	Temperate GJ	HapA-2/3/4 & HapE	HapA/B/H	HapA	HapA	HapA-1/2
B180	P1790-5-1M-4-5M-1B-3M-B	ERS470385	Colombia	XI Intermediate	HapK-2/3/4	HapG-1/2/3	HapH-1	HapH-1/2/3	HapA-3/4
B181	71011	ERS470386	Australia	XI I	HapH-1/2	HapE	HapH-1	HapE	HapD
B182	Chimao	ERS470387	Japan	Temperate GJ	HapA-2/3/4 & HapE	HapA/B/H	HapA	HapA	HapA-1/2
B183	Qingnuo_Kyohatamochi	ERS470388	Japan	Temperate GJ	HapA-2/3/4 & HapE	HapA/B/H	HapA	HapA	HapA-1/2
B184	CHANH_148	ERS470389	Vietnam	XI Intermediate	HapH-1/2	HapE	HapE	HapE	HapA-3/4
B185	SLK_2-18-2	ERS470390	Laos	XI Intermediate	HapH-1/2	HapG-1/2/3	HapH-1	HapH-1/2/3	HapB
B186	None		None	XI Intermediate	HapH-1/2	HapG-1/2/3	HapH-1	HapA	HapC-1/2/3
B187	RP_1570-44-1	ERS470391	India	XI Intermediate	HapJ	HapC	HapH-1	HapH-1/2/3	HapD
B188	IRAT_36	ERS470392	Ivory Coast	Tropical GJ	HapB	HapG-1/2/3	HapB	HapA	HapF
B189	IRAT_669	ERS470393	Ivory Coast	Tropical GJ	HapA-2/3/4 & HapE	HapG-1/2/3	HapA	HapA	HapF
B190	ITA_221	ERS470394	Nigeria	Tropical GJ	HapA-2/3/4 & HapE	HapG-1/2/3	HapB	HapA	HapA-3/4
B191	80A60YR71009-1-5	ERS470395	Australia	GJ Intermediate	HapA-2/3/4 & HapE	HapG-1/2/3	HapA	HapA	HapA-1/2
B192	R42	ERS470396	Philippines	Intermediate	HapA-2/3/4 & HapE	HapG-1/2/3	HapH-1	HapH-1/2/3	HapA-1/2
B193	C.MEDIO_7	ERS470397	Cuba	XI Intermediate	HapD-1	HapG-1/2/3	HapH-1	HapH-1/2/3	HapC-1/2/3
B194	ECIA_179-S13	ERS470398	Cuba	XI II	HapH-1/2	HapG-1/2/3	HapH-1	HapH-1/2/3	HapB
B195	PMS_10B	ERS470399	India	XI II	HapD-1	HapG-1/2/3	HapH-1	HapH-1/2/3	HapA-7
B196	Taidongludao_	ERS470400	China	Tropical GJ	HapH-1/2	HapA/B/H	HapA	HapA	HapA-3/4
B197	Taizhongxianxuan_2	ERS470401	China	XI Intermediate	HapH-1/2	HapG-1/2/3	HapH-1	HapH-1/2/3	HapC-1/2/3
B198	Jiefangxian_	ERS470402	China	XI I	HapK-2/3/4	HapE	HapG	HapF-2 & HapJ	HapD
B199	Hongmisandan	ERS470403	China	Temperate GJ	HapA-2/3/4 & HapE	HapA/B/H	HapA	HapA	HapA-1/2
B200	Jinyou_1	ERS470404	China	XI II	HapK-2/3/4	HapE	HapH-1	HapE	HapB
B201	Chengnongshuijing_	ERS470405	China	XI II	HapK-2/3/4	HapG-1/2/3	HapH-1	HapH-1/2/3	HapC-1/2/3
B202	Baoxie_123B	ERS470406	China	XI Intermediate	HapK-2/3/4	HapG-1/2/3	HapH-1	HapH-1/2/3	HapB
B203	Biwusheng_	ERS470407	China	XI Intermediate	HapK-2/3/4	HapE	HapC-2	HapE	HapA-3/4
B204	Longhuamaohu	ERS470408	China	Temperate GJ	HapA-2/3/4 & HapE	HapA/B/H	HapA	HapA	HapA-1/2
B205	Cunsanli	ERS470409	China	Temperate GJ	HapA-1	HapG-1/2/3	HapA	HapA	HapA-1/2
B207	Aihechi	ERS470410	China	XI Intermediate	HapD-1	HapD/F	HapG	HapH-1/2/3	HapC-1/2/3
B208	Lucaihao_	ERS470411	China	XI I	HapK-2/3/4	HapD/F	HapH-1	HapF-2 & HapJ	HapD
B210	Nanxiongzaoyouzhan	ERS470412	China	XI I	HapK-2/3/4	HapE	HapE	HapE	HapA-3/4
B212	Chikenuo	ERS470413	China	Temperate GJ	HapA-2/3/4 & HapE	HapA/B/H	HapA	HapA	HapA-1/2
B213	Liuyenian_	ERS470414	China	XI I	HapK-2/3/4	HapD/F	HapG	HapE	HapD
B214	Xuanenchangtanqingzhan	ERS470415	China	XI II	n.d.	HapG-1/2/3	HapH-1	HapH-1/2/3	HapA-3/4
B215	Hongqi_5	ERS470416	China	Temperate GJ	HapA-2/3/4 & HapE	HapA/B/H	HapA	HapA	HapA-1/2
B216	Hanmadao4_	ERS470417	China	XI I	HapH-1/2	HapD/F	HapH-1	HapF-2 & HapJ	HapA-1/2
B217	Honggu	ERS470418	China	XI II	HapH-1/2	HapG-1/2/3	HapH-1	HapH-1/2/3	HapB
B218	Wuzidui	ERS470419	China	Temperate GJ	HapA-1/2/3/4 & HapE	HapA/B/H	HapA	HapA	HapA-1/2
B219	Haolai	ERS470420	China	XI Intermediate	n.d.	HapE	HapH-1	HapE	HapA-10
B221	Fanhaopi_	ERS470421	China	XI I	n.d.	HapE	HapE	HapE	HapC-1/2/3
B222	Beizinuo_	ERS470422	China	XI I	HapK-2/3/4	HapE	HapE	HapE	n.d.
B223	Cungunuo	ERS470423	China	Temperate GJ	HapA-1	HapG-1/2/3	HapA	HapA	HapA-1/2
B224	Younian	ERS470424	China	XI I	HapH-1/2	HapE	HapH-1	HapE	HapA-3/4
B225	Guantuibaihe_1	ERS470425	China	Temperate GJ	HapA-2/3/4 & HapE	HapG-1/2/3	HapA	HapA	HapA-9
B226	Heimangdao	ERS470426	China	Temperate GJ	HapA-2/3/4 & HapE	HapA/B/H	HapA	HapA	HapA-1/2
B227	Menjiagao_1	ERS470427	China	XI Intermediate	HapH-1/2	HapE	HapH-1	HapF-1	HapA-3/4
B228	Haobayong_1	ERS470428	China	Temperate GJ	HapA-2/3/4 & HapE	HapA/B/H	HapA	HapA	HapA-1/2
B229	Menjiading_2	ERS470429	China	XI Intermediate	HapK-2/3/4	HapE	HapH-1	HapE	HapC-1/2/3
B230	Banjiemang2	ERS470430	China	Temperate GJ	HapA-2/3/4 & HapE	HapA/B/H	HapA	HapA	HapA-3/4
B231	None	ERS804444	None	XI Intermediate	HapD-1	HapG-1/2/3	HapG	HapH-1/2/3	HapA-10
B232	Xiangaizao_10hao	ERS470431	China	XI II	HapH-1/2	HapG-1/2/3	HapH-1	HapH-1/2/3	HapB
B233	Xiangwanxian_1__	ERS470432	China	XI Intermediate	HapH-1/2	HapE	HapH-1	HapH-1/2/3	HapD
B234	Aituogu_151	ERS470433	China	XI I	HapK-2/3/4	HapC	HapH-1	HapE	HapD
B235	Zhonghua_8	ERS470434	China	Temperate GJ	HapA-2/3/4 & HapE	HapA/B/H	HapA	HapA	HapA-1/2
B236	Jindao_1	ERS470435	China	Temperate GJ	HapA-2/3/4 & HapE	HapA/B/H	HapB	HapA	HapA-1/2
B238	Momi	ERS470436	China	XI Intermediate	HapH-1/2	HapG-1/2/3	n.d.	HapA	HapA-3/4
B239	Zhendao_232	ERS470437	China	XI I	HapH-1/2	n.d.	HapC-1	n.d.	HapA-3/4
B240	Zhengdao_5	ERS470438	China	Temperate GJ	HapA-2/3/4 & HapE	HapG-1/2/3	HapA	HapA	HapA-1/2
B241	Lamujia	ERS470439	China	GJ Intermediate	HapA-2/3/4 & HapE	HapA/B/H	HapA	HapA	HapA-1/2
B242	Gui_630	ERS470440	China	XI II	HapK-2/3/4	HapG-1/2/3	HapH-1	HapH-1/2/3	HapC-1/2/3
B243	Huhui_91269	ERS470441	China	Aus	HapJ	HapD/F	HapE	HapF-1	HapA-1/2
B244	Xiangdao_	ERS470442	China	XI I	HapH-1/2	HapE	HapH-1	HapE	HapA-1/2
B245	Shanjiugu	ERS470443	China	GJ Intermediate	HapA-2/3/4 & HapE	HapG-1/2/3	HapA	HapA	HapA-1/2
B246	Laozaogu	ERS470444	China	XI III	HapH-1/2	HapE	HapH-1	HapH-1/2/3	HapA-3/4
B247	Jinnante_B	ERS470445	China	XI Intermediate	HapG	HapE	HapH-1	n.d.	n.d.
B248	Zhuzhen_B	ERS470446	China	XI I	HapH-1/2	HapD/F	HapH-1	HapF-2 & HapJ	HapC-1/2/3
B249	Chaoyangyihao_B	ERS470447	China	XI I	HapK-2/3/4	HapE	HapH-1	HapE	HapD
B250	Annongwangeng_B	ERS470448	China	Temperate GJ	HapA-2/3/4 & HapE	HapA/B/H	HapA	HapA	HapA-1/2
B252	Xiangai_B	ERS470449	China	XI Intermediate	HapH-1/2	HapG-1/2/3	HapH-1	HapH-1/2/3	HapC-1/2/3
B253	Jiangnongzao_1_B	ERS470450	China	XI Intermediate	HapH-1/2	HapG-1/2/3	HapH-1	HapH-1/2/3	HapD
B254	Jinghu3_B	ERS470451	China	XI Intermediate	HapH-1/2	HapG-1/2/3	HapH-1	HapH-1/2/3	HapD
B255	Dianrui_409B	ERS470452	China	XI Intermediate	HapH-1/2	HapG-1/2/3	HapH-1	HapH-1/2/3	HapA-3/4
B256	None		None	XI Intermediate	HapH-1/2	HapE	HapH-2	HapI	HapA-3/4
B257	None		None	Temperate GJ	HapA-2/3/4 & HapE	HapA/B/H	HapA	HapA	HapA-1/2
B258	Xingguo	ERS470453	China	Temperate GJ	HapA-2/3/4 & HapE	HapA/B/H	HapA	HapA	HapA-1/2
B259	Leihuozhan_	ERS470454	China	XI I	HapK-2/3/4	HapD/F	HapG	HapE	HapA-3/4
B260	Mamagu_	ERS470455	China	XI I	HapH-1/2	HapE	HapH-1	HapE	HapD
B261	Meihuanuo	ERS470456	China	XI I	HapK-2/3/4	HapE	HapH-1	HapE	HapC-1/2/3
B263	Weiguo_	ERS470457	China	Temperate GJ	HapA-2/3/4 & HapE	HapA/B/H	HapA	HapA	HapA-1/2
B264	Sanbaili	ERS470458	China	XI I	HapF	HapD/F	HapH-1	HapF-2 & HapJ	HapA-3/4
B265	Wukezhan_	ERS470459	China	XI Intermediate	HapH-1/2	HapD/F	HapH-1	HapH-1/2/3	HapC-1/2/3
B266	Haomake_(K)	ERS470460	China	GJ Intermediate	HapA-2/3/4 & HapE	HapG-1/2/3	HapA	HapA	HapA-1/2
B267	NONE	ERS470461	China	XI Intermediate	HapG	HapG-1/2/3	HapH-1	HapH-1/2/3	HapD
B268	Nangaogu	ERS470462	China	XI I	HapH-1/2	HapD/F	HapE	HapE	HapA-3/4
B269	Yuefu	ERS470463	China	Temperate GJ	HapA-1	HapA/B/H	HapA	HapA	HapA-1/2
C001	Sadu-cho	SRR1239601	Philippines	XI I	HapF	HapE	HapH-1	HapF-2 & HapJ	HapD
C002	Dom_Sufid	SRR1239602	Philippines	VI/Aromatic	HapK-2/3/4	HapG-1/2/3	HapC-3	HapB	HapA-1/2
C003	Gerdeh	SRR1239603	Iran	GJ Intermediate	HapA-2/3/4 & HapE	HapA/B/H	HapC-3	HapA	HapA-1/2
C004	Li-Jiang-Xin-Tuan-Hei-Gu_	SRR1239604	China	Temperate GJ	HapA-2/3/4 & HapE	HapA/B/H	HapB	HapA	HapA-3/4
C005	AZUCENA	SRR1239605	Philippines	Tropical GJ	HapA-2/3/4 & HapE	HapG-1/2/3	HapA	HapA	HapF
C006	Shan-Huang_Zhan-2-1_	SRR1239606	China	XI Intermediate	HapK-2/3/4	HapE	HapH-1	HapE	HapA-3/4
C007	Shan-Huang_Zhan-2-2_	SRR1239607	India	XI Intermediate	HapK-2/3/4	HapE	HapH-1	HapE	HapA-3/4
C008	Swarna	SRR1239608	Guinea	XI Intermediate	HapF	HapE	HapG	HapH-1/2/3	HapA-3/4
C009	MOROBEREKAN	SRR1239609	United States	XI Intermediate	HapH-1/2	HapD/F	HapC-1	HapF-2 & HapJ	HapB
C010	CYPRESS	SRR1239610	Philippines	Tropical GJ	HapA-2/3/4 & HapE	HapG-1/2/3	HapB	HapA	HapA-1/2
C011	MILYANG_23	SRR1239611	Taiwan	XI II	HapH-1/2	HapA/B/H	HapH-1	HapA	HapB
C012	Tainong67	SRR1239612	Philippines	Temperate GJ	HapA-2/3/4 & HapE	HapA/B/H	HapA	HapA	HapA-1/2
C013	N_22	SRR1239613	Philippines	Aus	HapK-2/3/4	n.d.	HapG	HapF-1	HapA-1/2
C014	M202	SRR1239614	India	GJ Intermediate	HapA-2/3/4 & HapE	HapA/B/H	HapA	HapA	HapA-1/2
C015	Dular	SRR1239615	Heilongjiang	Aus	HapK-2/3/4	HapD/F	HapG	HapF-1	HapA-1/2
C016	Laoguangtou83	SRR1239616	Heilongjiang	Temperate GJ	HapA-1	HapA/B/H	HapA	HapA	HapA-1/2
C017	AnnongwangengB-1	SRR1239617	Anhui	Temperate GJ	HapA-1	HapA/B/H	HapA	HapA	HapA-1/2
C018	AnnongwangengB-2	SRR1239618	Zhejiang	Temperate GJ	HapA-2/3/4 & HapE	HapA/B/H	HapA	HapA	HapA-1/2
C019	Aijiaonante	SRR1239619	Guangdong	XI I	HapH-1/2	HapD/F	HapH-1	HapF-2 & HapJ	HapD
C020	Guangluai-4-1	SRR1239620	Hunan	XI I	HapH-1/2	HapD/F	HapH-1	HapF-2 & HapJ	HapD
C021	xiangaizao10	SRR1239621	Unknown	XI I	HapH-1/2	HapD/F	HapC-1	HapF-2 & HapJ	HapD
C022	JinnanteB	SRR1239622	Hunan	XI I	HapK-2/3/4	HapD/F	HapH-1	HapH-1/2/3	HapD
C023	Funingzipi	SRR1239623	Hebei	Temperate GJ	HapA-2/3/4 & HapE	HapA/B/H	HapA	HapA	HapA-1/2
C024	zhenshan97B-1	SRR1239624	Jiangxi	XI I	HapK-2/3/4	HapD/F	HapH-1	HapF-2 & HapJ	HapD
C025	Qingsiai16B	SRR1239625	Guangdong	XI Intermediate	HapH-1/2	HapD/F	HapH-1	HapF-2 & HapJ	HapA-3/4
C026	Weiguo	SRR1239626	Liaoning	Temperate GJ	HapA-2/3/4 & HapE	HapA/B/H	HapA	HapA	HapA-1/2
C027	Dianrui409B	SRR1239627	Yunnan	XI Intermediate	HapH-1/2	HapG-1/2/3	n.d.	HapH-1/2/3	HapA-3/4
C028	Liaogeng287	SRR1239628	Liaoning	Temperate GJ	HapA-1	HapA/B/H	HapA	HapA	HapA-1/2
C029	Huhui628	SRR1239629	Unknown	GJ Intermediate	HapH-1/2	HapA/B/H	HapB	HapA	HapA-1/2
C030	88B-1	SRR1239630	Jiangsu	XI Intermediate	HapK-2/3/4	HapG-1/2/3	HapH-1	HapH-1/2/3	HapB
C031	88B-2	SRR1239631	Hunan	XI Intermediate	n.d.	HapG-1/2/3	HapH-1	HapH-1/2/3	HapD
C032	Longhuamaohu	SRR1239632	Hebei	Temperate GJ	HapA-1/2/3/4 & HapE	HapA/B/H	HapA	HapA	HapA-1/2
C033	Lucaihao	SRR1239633	Fujian	XI I	HapK-2/3/4	HapD/F	n.d.	HapF-2 & HapJ	HapD
C034	Zhonglouyihao1	SRR1239634	Shanxi	Temperate GJ	HapA-2/3/4 & HapE	HapA/B/H	HapA	HapA	HapA-1/2
C035	Yelicanghua	SRR1239635	Hebei	Temperate GJ	HapA-1/2/3/4 & HapE	HapA/B/H	HapA	HapA	HapA-1/2
C036	Shufeng101	SRR1239636	Sichuan	XI Intermediate	HapH-1/2	HapG-1/2/3	HapH-1	HapH-1/2/3	HapC-1/2/3
C037	Chengduai3hao	SRR1239637	Sichuan	XI I	HapH-1/2	HapE	HapH-1	HapE	HapD
C038	Sankecui	SRR1239638	Hunan	XI Intermediate	HapK-2/3/4	HapD/F	HapH-1	n.d.	HapA-3/4
C039	Gongju73	SRR1239639	Yunnan	XI I	HapH-1/2	HapD/F	HapH-1	HapF-2 & HapJ	HapD
C040	Jiabala	SRR1239640	Xizang	XI I	HapH-1/2	HapD/F	HapC-1	HapF-2 & HapJ	HapD
C041	Taishannuo	SRR1239641	Guangdong	XI I	HapH-1/2	HapD/F	HapC-1	HapF-2 & HapJ	HapD
C042	Guichao2hao	SRR1239642	Guangdong	XI Intermediate	HapH-1/2	HapD/F	HapH-1	HapF-2 & HapJ	HapB
C043	Huke3hao	SRR1239643	Shanghai	XI I	HapH-1/2	HapD/F	HapH-1	HapF-2 & HapJ	HapD
C044	Teqingxuanhui	SRR1239644	Unknown	XI Intermediate	HapH-1/2	HapG-1/2/3	HapH-1	HapH-1/2/3	HapA-1/2
C045	Huangsiguizhan	SRR1239645	Guangdong	XI Intermediate	HapH-1/2	HapE	HapC-1	HapH-1/2/3	HapB
C046	Xiangwanxian3hao	SRR1239646	Hunan	XI Intermediate	HapK-2/3/4	HapG-1/2/3	HapH-1	HapH-1/2/3	HapB
C047	Hanmadao-2	SRR1239647	Taiwan	XI I	HapH-1/2	HapE	n.d.	HapE	HapD
C048	Zaoshunonghu6	SRR1239648	Hunan	Temperate GJ	HapA-2/3/4 & HapE	HapA/B/H	HapA	HapA	HapA-1/2
C049	Jinyou1hao	SRR1239649	Fujian	XI Intermediate	HapG	HapG-1/2/3	HapH-1	HapH-1/2/3	HapD
C050	Chengnongshuijing	SRR1239650	Sichuan	XI II	HapK-2/3/4	HapG-1/2/3	HapC-1	HapH-1/2/3	HapC-1/2/3
C051	PeiC122	SRR1239651	Unknown	Intermediate	HapH-1/2	HapA/B/H	HapC-1	HapA	HapA-1/2
C052	Guihuahuang	SRR1239652	Jiangsu	Temperate GJ	HapA-2/3/4 & HapE	HapA/B/H	HapA	HapA	HapA-1/2
C053	Momi	SRR1239653	Guangxi	XI Intermediate	HapH-1/2	HapG-1/2/3	HapH-1	n.d.	HapA-3/4
C054	Xiushui115	SRR1239654	Zhejiang	Temperate GJ	HapA-2/3/4 & HapE	HapA/B/H	HapA	HapA	HapA-1/2
C055	Sanbaili	SRR1239655	Hunan	XI I	HapF	HapD/F	HapH-1	HapF-2 & HapJ	HapA-3/4
C056	Jindao1hao	SRR1239656	Shanxi	Temperate GJ	HapA-2/3/4 & HapE	HapA/B/H	HapB	HapA	HapA-1/2
C057	Dandongludao	SRR1239657	Liaoning; China	GJ Intermediate	HapA-1/2/3/4 & HapE	HapA/B/H	HapA	HapA	HapA-6
C058	Liusha1hao	SRR1239658	Guangxi; China	XI I	HapH-1/2	HapD/F	HapH-1	HapF-2 & HapJ	HapD
C059	Bawangbian1	SRR1239659	Hubei	XI I	HapK-2/3/4	HapE	HapH-1	HapE	HapD
C060	Dongtingwanxian	SRR1239660	Hunan	XI I	HapH-1/2	HapE	HapH-1	HapH-1/2/3	HapD
C061	Yangdao2hao	SRR1239661	Jiangsu	XI II	HapF	HapG-1/2/3	HapH-1	HapH-1/2/3	HapA-3/4
C062	WH62	SRR1239662	Henan	XI I	HapH-1/2	HapD/F	HapH-1	HapF-2 & HapJ	HapA-3/4
C063	Geng87-304	SRR1239663	Hunan	Temperate GJ	HapA-2/3/4 & HapE	HapA/B/H	HapA	HapA	HapA-1/2
C064	Sugeng2hao	SRR1239664	Jiangsu	Temperate GJ	HapA-2/3/4 & HapE	HapA/B/H	HapA	HapA	HapA-1/2
C065	Hongwan1hao	SRR1239665	Fujian	XI Intermediate	HapH-1/2	HapE	HapG	HapH-1/2/3	HapA-3/4
C066	Liushizao	SRR1239666	Sichuan	XI I	HapF	HapD/F	HapH-1	HapF-2 & HapJ	HapA-3/4
C067	Muxiqiu	SRR1239667	Jiangsu	Temperate GJ	HapA-1/2/3/4 & HapE	HapA/B/H	HapA	HapA	HapA-1/2
C068	Taizhongxianxuan2	SRR1239668	Taiwan	XI II	HapH-1/2	HapG-1/2/3	HapH-1	HapH-1/2/3	HapB
C069	Dangyu5hao	SRR1239669	Anhui	XI II	HapF	HapG-1/2/3	HapH-1	HapH-1/2/3	HapB
C070	Youmangzaogeng	SRR1239670	Jiangsu	Temperate GJ	HapA-2/3/4 & HapE	HapA/B/H	HapA	HapA	HapA-1/2
C071	Laohuzhong	SRR1239671	Shanghai	Temperate GJ	HapA-2/3/4 & HapE	HapA/B/H	HapA	HapA	HapA-1/2
C072	Nantehao	SRR1239672	Jiangxi	XI I	HapF	HapE	n.d.	HapE	HapA-1/2
C073	Esiniu	SRR1239673	Guangdong	XI I	HapF	HapD/F	HapG	HapF-2 & HapJ	HapA-3/4
C074	cunsanli	SRR1239674	Jiangsu	Temperate GJ	HapA-1/2/3/4 & HapE	HapG-1/2/3	HapA	HapA	HapA-1/2
C075	Huangkezaonian	SRR1239675	Jiangsu	Temperate GJ	HapA-1	HapA/B/H	HapA	HapA	HapA-1/2
C076	Benbanggu-1	SRR1239676	Sichuan	XI I	HapH-1/2	HapE	HapH-2	HapF-2 & HapJ	HapB
C077	Benbanggu-2	SRR1239677	Yunnan	XI I	HapH-1/2	HapE	HapH-2	HapF-2 & HapJ	HapB
C078	Qitoubaigu	SRR1239678	Yunnan	XI Intermediate	HapK-2/3/4	HapE	HapH-1	HapE	HapC-1/2/3
C079	Muguanuo-1	SRR1239679	Hunan	Temperate GJ	HapA-1/2/3/4 & HapE	HapA/B/H	HapA	HapA	HapA-1/2
C080	Hanmadao-1	SRR1239680	Henan	XI I	HapH-1/2	HapE	HapH-1	HapE	HapD
C081	Heidu4	SRR1239681	Guangdong	XI I	HapH-1/2	HapE	HapH-2	HapF-2 & HapJ	HapB
C082	Gaoyangdiandao	SRR1239682	Hebei	Temperate GJ	HapA-1/2/3/4 & HapE	HapA/B/H	HapA	HapA	HapA-1/2
C083	chikenuo	SRR1239683	Fujian	Temperate GJ	HapA-2/3/4 & HapE	HapA/B/H	HapA	HapA	HapA-1/2
C084	Haobuka	SRR1239684	Yunnan	GJ Intermediate	HapA-2/3/4 & HapE	HapG-1/2/3	HapA	HapA	HapA-1/2
C085	Shanjiugu	SRR1239685	Sichuan	GJ Intermediate	HapA-2/3/4 & HapE	HapG-1/2/3	HapA	HapA	HapA-1/2
C086	Fanhaopi	SRR1239686	Yunnan	Aus	HapJ	n.d.	HapE	HapE	HapA-1/2
C087	Lixingeng	SRR1239687	Sichuan	Temperate GJ	HapA-2/3/4 & HapE	HapA/B/H	HapA	HapA	HapA-1/2
C088	Nangaogu-2	SRR1239688	Jiangsu	XI I	HapH-1/2	HapE	HapE	HapE	HapA-3/4
C089	Tieganwu	SRR1239689	Zhejiang	Temperate GJ	HapA-2/3/4 & HapE	HapA/B/H	HapA	HapA	HapA-1/2
C090	Sanlicun	SRR1239690	Shanxi	XI Intermediate	HapK-2/3/4	HapG-1/2/3	n.d.	HapH-1/2/3	HapC-1/2/3
C091	Meihuanuo-1	SRR1239691	Sichuan	XI I	HapK-2/3/4	HapE	HapH-1	HapE	HapC-1/2/3
C092	Meihuanuo-2	SRR1239692	Yunnan	XI I	HapK-2/3/4	HapE	HapH-1	HapE	HapC-1/2/3
C093	Xiangnuo-2	SRR1239693	Guizhou	Temperate GJ	HapA-1/2/3/4 & HapE	HapA/B/H	HapA	HapA	HapA-1/2
C094	Menjiagao1	SRR1239694	Hainan	XI Intermediate	HapH-1/2	HapE	HapH-1	HapF-1	HapA-3/4
C095	Xiaohonggu	SRR1239695	Yunnan	XI I	HapH-1/2	HapE	HapH-1	HapE	HapA-3/4
C096	Jinxibai-1	SRR1239696	Jiangxi	XI Intermediate	HapD-1	HapE	HapG	HapH-1/2/3	HapA-3/4
C097	Jinbaoyin	SRR1239697	Fujian	XI Intermediate	HapD-1	HapE	HapH-2	HapH-1/2/3	HapA-3/4
C098	Hongainuo	SRR1239698	Guangxi	XI Intermediate	n.d.	HapD/F	HapH-2	HapF-1	HapC-1/2/3
C099	WH099	SRR1239699	Guangxi	XI Intermediate	HapH-1/2	HapE	HapH-2	HapE	HapA-8
C100	WH100	SRR1239700	Hubei	XI Intermediate	HapD-1	HapD/F	HapG	HapH-1/2/3	HapC-1/2/3
C101	Babaili	SRR1239701	Yunnan	Temperate GJ	HapA-1/2/3/4 & HapE	HapA/B/H	HapA	HapA	HapA-1/2
C102	Qiyuexian	SRR1239702	Guangxi	XI Intermediate	HapH-1/2	HapE	HapH-2	HapF-2 & HapJ	HapA-3/4
C103	Yuyannuo-1	SRR1239703	Yunnan	Temperate GJ	HapA-2/3/4 & HapE	HapA/B/H	HapA	HapA	HapA-1/2
C104	Mamagu-1	SRR1239704	Sichuan	XI I	HapH-1/2	HapE	HapH-1	HapE	HapD
C105	WH105	SRR1239705	Yunnan	XI Intermediate	HapJ	HapG-1/2/3	HapH-1	HapH-1/2/3	n.d.
C106	Hongkezhenuo	SRR1239706	Guizhou	Temperate GJ	HapA-1	HapA/B/H	HapA	HapA	HapA-1/2
C107	Mowanggunei-2	SRR1239707	Yunnan	XI III	HapH-1/2	HapE	n.d.	HapH-1/2/3	HapA-3/4
C108	Mamagu-2	SRR1239708	Sichuan	XI I	HapH-1/2	HapE	n.d.	HapE	HapD
C109	WH109	SRR1239709	Yunnan	XI I	HapH-1/2	HapE	HapC-1	HapE	HapA-1/2
C110	Xianggu	SRR1239710	Yunnan	XI I	HapH-1/2	HapE	n.d.	HapE	HapA-3/4
C111	Ximaxian	SRR1239711	Yunnan	Temperate GJ	HapA-1/2/3/4 & HapE	HapA/B/H	HapA	HapA	HapA-1/2
C112	Jinnante43B	SRR1239712	Hunan	XI I	HapK-2/3/4	HapD/F	n.d.	HapH-1/2/3	HapD
C113	Xiangzaoxian7hao	SRR1239713	Hunan	XI Intermediate	HapK-2/3/4	HapD/F	HapH-1	HapF-2 & HapJ	HapD
C114	80B	SRR1239714	Hunan	XI Intermediate	HapK-2/3/4	HapG-1/2/3	HapH-1	HapF-2 & HapJ	HapD
C115	WH115	SRR1239715	Hunan	XI II	HapG	HapG-1/2/3	n.d.	HapH-1/2/3	HapB
C116	LimingB	SRR1239716	Liaoning	Temperate GJ	HapA-2/3/4 & HapE	HapA/B/H	HapA	HapA	HapA-1/2
C117	Jiangnongzao1hao	SRR1239717	Jiangxi	XI Intermediate	HapH-1/2	HapG-1/2/3	HapH-1	HapH-1/2/3	HapD
C118	Gu154	SRR1239718	Unknown	XI II	HapH-1/2	HapG-1/2/3	HapH-1	HapH-1/2/3	HapB
C119	Ninghui21	SRR1239719	Unknown	Temperate GJ	HapA-2/3/4 & HapE	HapA/B/H	HapH-1	HapA	HapA-1/2
C120	Shuiyuan300li	SRR1239720	Tianjin	Temperate GJ	HapA-2/3/4 & HapE	HapA/B/H	HapA	HapA	HapA-1/2
C121	XiangaiB	SRR1239721	Jiangxi	XI Intermediate	HapF	HapG-1/2/3	HapH-1	HapH-1/2/3	HapC-1/2/3
C122	Aituogu151	SRR1239722	Sichuan	XI I	HapK-2/3/4	HapE	HapH-1	HapE	HapD
C123	Taidongludao	SRR1239723	Taiwan	Tropical GJ	HapH-1/2	HapA/B/H	HapA	HapA	HapA-3/4
C124	menjiading2	SRR1239724	Hainan	XI Intermediate	HapH-1/2	HapG-1/2/3	HapH-1	HapA	HapA-3/4
C125	Jiefangxian	SRR1239725	Jiangxi	XI I	HapH-1/2	HapE	HapG	HapE	HapC-1/2/3
C126	Hongqi5hao	SRR1239726	Hunan	Temperate GJ	HapA-2/3/4 & HapE	HapA/B/H	HapA	n.d.	HapA-3/4
C127	Baikehualuo	SRR1239727	Guangdong	XI I	HapK-2/3/4	HapE	HapH-1	HapE	HapD
C128	Liuyezhan	SRR1239728	Hubei	XI I	HapK-2/3/4	HapD/F	HapG	HapE	HapD
C129	Aihechi	SRR1239729	Jiangxi	XI Intermediate	HapD-1	HapD/F	HapG	HapH-1/2/3	HapC-1/2/3
C130	Xiangnuo-1	SRR1239730	Guizhou	Temperate GJ	HapA-1/2/3/4 & HapE	HapA/B/H	HapA	HapA	HapA-1/2
C131	Xuanenchangtan	SRR1239731	Hubei	XI I	HapK-2/3/4	HapE	HapH-2	HapE	HapC-1/2/3
C132	Jinzhinuo	SRR1239732	Yunnan	XI Intermediate	n.d.	HapE	HapH-1	HapE	HapC-1/2/3
C133	Muguanuo-2	SRR1239733	Shanxi	Temperate GJ	HapA-2/3/4 & HapE	HapA/B/H	HapA	HapA	HapA-1/2
C134	Wuzidui	SRR1239734	Yunnan	Temperate GJ	HapA-1	HapA/B/H	HapA	HapA	HapA-1/2
C135	Xibaizhan	SRR1239735	Sichuan	XI I	HapH-1/2	HapA/B/H	HapA	HapA	HapA-3/4
C136	Zegu	SRR1239736	Guizhou	XI I	HapH-1/2	HapD/F	HapA	HapF-2 & HapJ	HapA-3/4
C137	Cungunuo	SRR1239737	Guizhou	Temperate GJ	HapA-1/2/3/4 & HapE	HapG-1/2/3	HapA	HapA	HapA-1/2
C138	Lengshuigu	SRR1239738	Yunnan	Temperate GJ	HapA-2/3/4 & HapE	HapA/B/H	HapB	HapA	HapA-3/4
C139	WH139	SRR1239739	Yunnan	XI I	HapG	HapE	HapH-1	HapH-1/2/3	n.d.
C140	Wuzuhonggu	SRR1239740	Yunnan	XI I	HapK-2/3/4	HapE	HapH-1	HapE	HapA-3/4
C141	Nangaogu-1	SRR1239741	Yunnan	XI I	HapH-1/2	HapE	HapE	HapE	HapA-3/4
C142	Mowanggunei-1	SRR1239742	Yunnan	XI III	HapH-1/2	HapE	HapH-1	HapH-1/2/3	HapA-3/4
C143	Qitougu	SRR1239743	Yunnan	XI I	HapK-2/3/4	HapE	HapH-1	HapE	HapD
C144	Huangpinuo	SRR1239744	Yunnan	Temperate GJ	HapA-1/2/3/4 & HapE	HapA/B/H	HapA	HapA	HapA-1/2
C145	Zhenshan97B	SRR1239745	Zhejiang	XI I	HapK-2/3/4	HapD/F	HapH-1	HapF-2 & HapJ	HapD
C146	Nipponbare	SRR1239746	Japan	Temperate GJ	HapA-1	HapA/B/H	HapA	HapA	HapA-1/2
C147	Minghui63	SRR1239747	Unknown	XI II	HapK-2/3/4	HapG-1/2/3	HapH-1	HapH-1/2/3	HapC-1/2/3
C148	9311	SRR1239748	Hunan	XI II	HapF	HapG-1/2/3	HapH-1	HapH-1/2/3	HapB
C149	Zhonghua11	SRR1239749	Beijing	Temperate GJ	HapA-2/3/4 & HapE	HapA/B/H	HapA	HapA	HapA-1/2
C150	Balilla	SRR1239750	Italy	Temperate GJ	HapA-2/3/4 & HapE	HapA/B/H	HapA	HapA	HapA-1/2
C151	Nanjing11	SRR1239751	Jiangsu	XI I	HapK-2/3/4	HapE	HapH-1	HapF-2 & HapJ	HapD
C152	02428	SRR1239752	Jiangsu	Temperate GJ	HapA-2/3/4 & HapE	HapA/B/H	HapH-1	HapA	HapA-1/2
C153	IRAT109	SRR1239753	Unknown	Tropical GJ	HapA-2/3/4 & HapE	HapA/B/H	HapB	HapA	HapA-3/4
C154	Heigeng2hao	SRR1239754	Heilongjiang	Temperate GJ	HapA-2/3/4 & HapE	HapA/B/H	HapA	HapA	HapA-1/2
C155	Erjiunan1hao	SRR1239755	Zhejiang	XI I	HapH-1/2	n.d.	HapC-1	HapE	HapD
C156	ChaoyangyihaoB	SRR1239756	Hunan	XI I	HapK-2/3/4	HapE	n.d.	HapE	HapD
C157	L301B	SRR1239757	Hunan	XI I	HapK-2/3/4	HapG-1/2/3	HapC-1	HapH-1/2/3	HapA-3/4
C158	Guangluai15	SRR1239758	Guangxi	XI I	HapK-2/3/4	HapD/F	HapH-1	HapF-2 & HapJ	HapD
C159	ZhuzhenB	SRR1239759	Hunan	XI I	HapH-1/2	HapA/B/H	HapC-1	HapF-2 & HapJ	HapC-1/2/3
C160	Baoxie-7B	SRR1239760	Hunan	XI Intermediate	HapA-2/3/4 & HapE	HapG-1/2/3	HapH-1	HapE	HapA-3/4
C161	Gzhenshan97B	SRR1239761	Sichuan	XI I	HapH-1/2	HapD/F	HapH-1	HapF-2 & HapJ	HapC-1/2/3
C162	Nanxiongzaoyou	SRR1239762	Guangdong	XI Intermediate	HapH-1/2	HapD/F	HapH-1	HapH-1/2/3	HapB
C163	Zaoshuxianghei	SRR1239763	Guangxi	XI II	HapH-1/2	HapD/F	HapH-1	HapA	HapB
C164	IR661-1	SRR1239764	Unknown	XI II	HapH-1/2	HapD/F	HapA	HapA	HapB
C165	Nanjing11-2	SRR1239765	Jiangsu	XI I	HapK-2/3/4	HapE	HapG	HapE	HapD
C166	Gui630	SRR1239766	Unknown	XI Intermediate	HapH-1/2	n.d.	HapH-1	n.d.	HapC-1/2/3
C167	76--1	SRR1239767	Unknown	XI Intermediate	HapH-1/2	HapD/F	HapH-1	HapF-2 & HapJ	HapB
C168	Xugunuo	SRR1239768	Hunan	XI Intermediate	HapH-1/2	HapD/F	HapH-1	HapF-2 & HapJ	HapB
C169	Taizhongzailai1	SRR1239769	Taiwan	XI Intermediate	HapH-1/2	n.d.	HapC-1	HapH-1/2/3	HapD
C170	Xiangwanxian1hao	SRR1239770	Hunan	XI I	HapF	HapD/F	HapH-1	HapF-2 & HapJ	HapD
C171	Xingguo	SRR1239771	Jilin	Temperate GJ	HapA-2/3/4 & HapE	HapA/B/H	HapA	HapA	HapA-1/2
C172	Zhonghua8hao	SRR1239772	Beijing	Temperate GJ	HapA-2/3/4 & HapE	HapA/B/H	HapA	HapA	HapA-1/2
C173	Aimakang	SRR1239773	Sichuan	XI I	HapH-1/2	HapD/F	HapA	HapF-1	HapD
C174	JWR221	SRR1239774	Unknown	XI II	HapF	HapG-1/2/3	HapC-1	HapH-1/2/3	HapB
C175	Zhengxian232	SRR1239775	Jiangsu	XI Intermediate	HapJ	HapG-1/2/3	HapH-1	HapF-2 & HapJ	HapD
C176	Chenwan3hao	SRR1239776	Hunan	XI Intermediate	HapH-1/2	HapE	HapH-1	HapH-1/2/3	HapA-3/4
C177	Maguzi	SRR1239777	Shanxi	Temperate GJ	HapA-2/3/4 & HapE	HapA/B/H	HapA	HapA	HapA-1/2
C178	Aimi	SRR1239778	Jiangxi	XI I	HapH-1/2	HapA/B/H	HapH-1	HapF-2 & HapJ	HapA-3/4
C179	Haobayong1	SRR1239779	Yunnan	Temperate GJ	HapA-2/3/4 & HapE	HapA/B/H	HapA	HapA	HapA-1/2
C180	Wanlixian	SRR1239780	Hunan	XI I	HapK-2/3/4	HapE	HapF	HapF-2 & HapJ	HapD
C181	Feidongtangdao	SRR1239781	Anhui	Temperate GJ	HapA-2/3/4 & HapE	HapA/B/H	HapA	HapA	HapA-1/2
C182	Hengxianliangchun	SRR1239782	Guangxi	XI I	HapK-2/3/4	HapE	HapG	HapF-1	HapD
C183	Leihuozhan	SRR1239783	Anhui	XI I	HapK-2/3/4	HapD/F	HapG	HapE	HapA-3/4
C184	Baikezaohe	SRR1239784	Hunan	XI I	HapH-1/2	HapE	HapH-1	HapE	HapD
C185	Haomake(K)	SRR1239785	Yunnan	GJ Intermediate	HapA-1/2/3/4 & HapE	HapG-1/2/3	HapA	HapA	HapA-1/2
C186	Sanbangqishiluo	SRR1239786	Yunnan	GJ Intermediate	HapA-2/3/4 & HapE	HapG-1/2/3	HapA	HapA	HapA-1/2
C187	Niankenuo	SRR1239787	Guizhou	Temperate GJ	HapA-2/3/4 & HapE	HapA/B/H	HapA	HapA	HapA-1/2
C188	Yangkenuo	SRR1239788	Guizhou	Temperate GJ	HapA-2/3/4 & HapE	HapA/B/H	HapA	HapA	HapA-1/2
C189	Putaohuang	SRR1239789	Tianjin	Temperate GJ	HapA-2/3/4 & HapE	HapA/B/H	HapA	HapA	HapA-1/2
C190	Xiangdao	SRR1239790	Henan	XI I	HapH-1/2	HapE	HapH-1	HapE	HapA-1/2
C191	Younian	SRR1239791	Guizhou	XI I	HapH-1/2	n.d.	HapH-1	HapE	HapA-3/4
C192	Wukezhan	SRR1239792	Fujian	XI Intermediate	HapH-1/2	HapD/F	HapH-1	HapH-1/2/3	HapC-1/2/3
C193	Zhongnong4hao	SRR1239793	Sichuan	XI I	HapK-2/3/4	HapE	HapH-1	HapF-2 & HapJ	HapA-3/4
C194	Minbeiwanxian	SRR1239794	Fujian	XI Intermediate	HapH-1/2	HapE	n.d.	HapH-1/2/3	HapA-10
C195	Hongmisandan	SRR1239795	Jiangxi	Temperate GJ	HapA-1/2/3/4 & HapE	HapA/B/H	HapA	HapA	HapA-1/2
C196	Yuyannuo-2	SRR1239796	Yunnan	Temperate GJ	HapA-2/3/4 & HapE	HapA/B/H	HapA	HapA	HapA-1/2
C197	Maweinian	SRR1239797	Guizhou	XI I	HapH-1/2	HapE	HapH-1	HapD	HapD
C198	Zinuo	SRR1239798	Yunnan	XI Intermediate	HapH-1/2	HapG-1/2/3	HapH-1	HapA	HapA-3/4
C199	Beizinuo	SRR1239799	Yunnan	XI I	HapG	n.d.	HapH-1	HapA	HapA-1/2
C200	Biwusheng	SRR1239800	Yunnan	XI I	HapH-1/2	HapE	n.d.	HapE	HapA-3/4
C201	Yizhixiang	SRR1239801	Fujian	XI Intermediate	HapH-1/2	HapE	n.d.	HapH-1/2/3	HapC-1/2/3
C202	Xiaobaimi	SRR1239802	Guizhou	XI I	HapK-2/3/4	HapE	HapA	HapE	HapC-1/2/3
C203	Zaoxian240	SRR1239803	Anhui	XI I	HapH-1/2	HapE	HapH-1	HapF-2 & HapJ	HapD
CX1	None		None	GJ Intermediate	HapA-2/3/4 & HapE	HapG-1/2/3	HapA	HapA	HapA-1/2
CX10	Gang_46B	ERS470464	China	XI I	HapK-2/3/4	HapD/F	HapH-1	HapF-2 & HapJ	HapD
CX100	Palung_2	ERS470465	Nepal	XI II	HapK-2/3/4	HapG-1/2/3	HapH-1	HapH-1/2/3	HapA-1/2
CX101	Hei_Mi_Chan	ERS470466	China	XI I	HapH-1/2	HapG-1/2/3	HapH-1	HapE	HapD
CX102	Tek_Si_Chut	ERS470467	China	XI I	HapH-1/2	HapD/F	HapH-2	HapF-2 & HapJ	HapA-3/4
CX103	Rubio	ERS470468	Peru	XI Intermediate	HapI	HapG-1/2/3	HapH-1	HapA	HapA-3/4
CX104	Sadri_rice_1	ERS470469	Iran	VI/Aromatic	HapK-2/3/4	HapG-1/2/3	HapC-3	HapB	HapA-1/2
CX106	SAL_BUI_BAO	ERS470470	Vietnam	Tropical GJ	HapA-2/3/4 & HapE	HapG-1/2/3	HapB	HapA	HapA-3/4
CX107	Tun__Sart	ERS470471	Vietnam	XI III	HapK-1	HapG-1/2/3	HapH-1	HapH-1/2/3	HapD
CX108	Ziri	ERS470472	India	XI Intermediate	HapJ	n.d.	HapH-1	HapE	HapA-1/2
CX109	Dacca6	ERS470473	Philippines	GJ Intermediate	HapA-2/3/4 & HapE	HapG-1/2/3	HapA	HapA	HapA-3/4
CX11	Gumei_2_	ERS470474	China	GJ Intermediate	HapA-2/3/4 & HapE	HapG-1/2/3	HapA	HapA	HapA-3/4
CX110	UP15	ERS470475	Japan	VI/Aromatic	HapK-2/3/4	HapA/B/H	HapC-3	HapB	HapA-1/2
CX111	Giza14	ERS470476	Egypt	Tropical GJ	HapA-2/3/4 & HapE	HapA/B/H	HapB	HapA	HapA-3/4
CX112	Ginga	ERS470477	Japan	Intermediate	HapK-2/3/4	HapA/B/H	HapG	HapB	HapA-6
CX113	Biniapan	ERS470478	None	Tropical GJ	HapA-2/3/4 & HapE	HapG-1/2/3	HapA	HapA	HapF
CX114	Guang_Lu_Ai_4	ERS470479	China	XI I	HapH-1/2	HapD/F	HapH-1	HapF-2 & HapJ	HapD
CX115	Yun_hui_72	ERS470480	China	XI Intermediate	HapK-2/3/4	HapD/F	HapH-1	HapH-1/2/3	HapD
CX116	Wudadaozhong	ERS470481	North Korea	Temperate GJ	HapA-2/3/4 & HapE	HapA/B/H	HapA	HapA	HapA-1/2
CX117	IR65600-27-1-2-2	ERS470482	Philippines	XI Intermediate	HapK-2/3/4	HapG-1/2/3	HapH-1	HapH-1/2/3	HapD
CX118	Yetuozai_	ERS470483	China	XI Intermediate	HapH-1/2	HapE	HapH-1	HapF-2 & HapJ	HapB
CX119	P59279	ERS470484	None	XI Intermediate	HapH-1/2	HapE	HapH-1	HapF-2 & HapJ	HapB
CX12	Huagengxian_74	ERS470485	China	XI II	HapA-2/3/4 & HapE	HapE	HapH-1	HapF-2 & HapJ	HapB
CX120	TKM6	ERS470486	India	XI Intermediate	HapK-2/3/4	HapG-1/2/3	HapH-1	HapH-1/2/3	HapC-4
CX121	Guang122	ERS470487	China	XI II	HapJ	HapG-1/2/3	HapH-1	HapE	HapB
CX122	Tai-Zhong-Xian_10	ERS470488	China	XI II	HapH-1/2	HapC	HapC-1	HapH-1/2/3	HapB
CX123	Yu_Qiu_Gu	ERS470489	China	XI I	HapK-2/3/4	HapE	HapG	HapE	HapA-3/4
CX124	IR71466-75-3-B-1	ERS470490	Philippines	XI Intermediate	HapH-1/2	HapG-1/2/3	HapH-1	HapA	HapA-3/4
CX125	CAOZHAO-2	ERS470491	China	XI II	HapK-2/3/4	HapG-1/2/3	HapH-1	HapH-1/2/3	HapA-3/4
CX126	IRBB60	ERS470492	Philippines	XI II	HapH-1/2	HapG-1/2/3	HapH-1	HapH-1/2/3	HapB
CX128	Gajale	ERS470493	Nepal	XI Intermediate	HapF	HapE	HapH-1	HapE	HapA-8
CX129	MOLOK	ERS470494	Indonesia	Tropical GJ	HapA-2/3/4 & HapE	HapG-1/2/3	HapB	HapA	HapF
CX13	R644	ERS470495	China	Intermediate	HapA-2/3/4 & HapE	HapD/F	HapA	n.d.	HapB
CX130	CHIPDA	ERS470496	India	XI III	HapH-1/2	HapD/F	HapH-1	HapE	HapA-3/4
CX131	ZALE	ERS470497	Myanmar	XI I	HapK-2/3/4	HapE	HapA	HapE	HapD
CX132	AP423	ERS470498	India	Tropical GJ	HapA-2/3/4 & HapE	HapA/B/H	HapB	HapA	HapA-3/4
CX133	Zhengshan97	ERS470499	China	XI I	HapK-2/3/4	HapD/F	HapH-1	HapF-2 & HapJ	HapD
CX134	IRBB7	ERS470500	Philippines	XI II	HapH-1/2	HapG-1/2/3	HapH-1	HapH-1/2/3	HapB
CX138	Qd_441	ERS470501	China	Temperate GJ	HapA-2/3/4 & HapE	HapA/B/H	HapH-1	HapA	HapA-1/2
CX139	Amareles	ERS470502	Portugal	GJ Intermediate	HapA-2/3/4 & HapE	HapG-1/2/3	HapA	HapA	HapA-3/4
CX14	Chennong_265	ERS470503	China	Temperate GJ	HapA-2/3/4 & HapE	HapA/B/H	HapA	HapA	HapA-1/2
CX140	Nipponbare	ERS470504	Japan	Temperate GJ	HapA-1	HapA/B/H	HapA	HapA	HapA-1/2
CX141	Padi_Siam_Kuning	ERS470505	Malaysia	XI III	HapH-1/2	HapE	HapG	HapE	HapC-4
CX142	Ai_Yeh_Lu	ERS470506	China	GJ Intermediate	HapA-2/3/4 & HapE	HapG-1/2/3	HapA	HapA	HapA-6
CX143	Khasar	ERS470507	Iran	VI/Aromatic	HapK-2/3/4	n.d.	HapG	HapB	HapA-1/2
CX144	Hta7204	ERS470508	None	XI Intermediate	HapH-1/2	HapG-1/2/3	HapH-1	HapH-1/2/3	HapA-10
CX145	Minghui_63	ERS470509	China	XI II	HapK-2/3/4	HapG-1/2/3	HapH-1	HapH-1/2/3	HapC-1/2/3
CX146	Co43	ERS470510	India	XI Intermediate	HapK-2/3/4	HapE	HapG	HapE	HapA-3/4
CX147	Seberang	ERS470511	None	XI Intermediate	HapH-1/2	HapG-1/2/3	HapH-1	HapH-1/2/3	HapA-6
CX148	Sri_Raja	ERS470512	Malaysia	XI III	HapH-1/2	HapG-1/2/3	HapF	HapH-1/2/3	HapA-6
CX149	Karnal_Local	ERS470513	India	VI/Aromatic	HapK-2/3/4	HapG-1/2/3	HapC-3	HapB	HapE
CX15	Y134	ERS470514	China	XI II	HapH-1/2	HapG-1/2/3	HapH-1	HapE	HapA-3/4
CX150	Chorofa	ERS470515	Philippines	XI II	HapJ	HapG-1/2/3	HapH-1	HapE	HapC-1/2/3
CX151	AZUCENA	ERS470516	Philippines	Tropical GJ	HapA-2/3/4 & HapE	HapG-1/2/3	HapA	HapA	HapF
CX152	Cisadane	ERS470517	None	XI Intermediate	HapK-1	HapG-1/2/3	HapH-1	HapH-1/2/3	HapA-3/4
CX153	Jalmagna	ERS470518	India	XI III	HapJ	HapE	HapH-1	HapH-1/2/3	HapC-1/2/3
CX154	Khao_Dawk_Mali_105	ERS470519	Thailand	XI III	HapD-1	HapG-1/2/3	HapH-1	HapH-1/2/3	HapA-7
CX155	Madhukar	ERS470520	India	XI III	HapH-1/2	HapE	HapG	HapE	HapA-3/4
CX156	MR84	ERS470521	Malaysia	XI II	HapK-2/3/4	HapG-1/2/3	HapH-1	HapH-1/2/3	HapB
CX157	Ptb33	ERS470522	India	XI Intermediate	HapJ	HapE	HapH-1	HapF-1	HapA-7
CX158	Shwe_War_Tun	ERS470523	Vietnam	XI III	HapK-2/3/4	HapG-1/2/3	HapH-1	HapH-1/2/3	HapA-3/4
CX16	Yuan__jing__7	ERS470524	China	Temperate GJ	HapA-2/3/4 & HapE	HapA/B/H	HapA	HapA	HapA-1/2
CX160	W1263	ERS470525	India	XI Intermediate	HapJ	HapD/F	HapH-1	HapE	HapD
CX161	IR42	ERS470526	Philippines	XI II	HapK-2/3/4	HapE	HapH-1	HapE	HapB
CX162	TN1	ERS470527	China	XI I	HapF	HapD/F	HapH-1	HapF-2 & HapJ	HapD
CX163	None		None	Temperate GJ	HapA-1	HapA/B/H	HapA	HapA	HapA-1/2
CX164	None		None	Temperate GJ	HapA-2/3/4 & HapE	HapA/B/H	HapA	HapA	HapA-1/2
CX165	Wuyugeng_3_	ERS470528	China	Temperate GJ	HapA-2/3/4 & HapE	HapA/B/H	HapA	HapA	HapA-1/2
CX166	None		None	Temperate GJ	HapA-2/3/4 & HapE	HapA/B/H	HapA	HapA	HapA-1/2
CX167	None		None	XI II	HapH-1/2	HapG-1/2/3	HapH-1	HapH-1/2/3	HapC-1/2/3
CX168	None		None	XI II	HapA-2/3/4 & HapE	HapG-1/2/3	HapC-1	HapH-1/2/3	HapC-1/2/3
CX169	None		None	XI II	HapH-1/2	HapG-1/2/3	HapH-1	HapH-1/2/3	HapC-1/2/3
CX17	Yuexiangzhan_	ERS470529	China	XI Intermediate	HapH-1/2	HapD/F	HapH-1	HapF-2 & HapJ	HapB
CX170	None		None	XI I	HapK-2/3/4	HapD/F	HapH-1	HapF-2 & HapJ	HapD
CX172	None		None	Temperate GJ	HapA-2/3/4 & HapE	HapA/B/H	HapA	HapA	HapA-1/2
CX173	None		None	Temperate GJ	HapA-2/3/4 & HapE	HapA/B/H	HapA	HapA	HapA-1/2
CX174	None		None	Temperate GJ	HapA-2/3/4 & HapE	HapG-1/2/3	HapA	HapA	HapA-1/2
CX175	None		None	Temperate GJ	HapA-2/3/4 & HapE	HapA/B/H	HapA	HapA	HapA-1/2
CX176	None		None	XI II	HapK-2/3/4	HapG-1/2/3	HapC-1	HapE	HapB
CX177	None		None	XI II	HapK-2/3/4	HapG-1/2/3	HapH-1	HapH-1/2/3	HapA-1/2
CX178	None		None	XI Intermediate	HapH-1/2	HapG-1/2/3	HapH-1	HapH-1/2/3	HapB
CX179	None		None	Temperate GJ	HapA-2/3/4 & HapE	HapA/B/H	HapA	HapA	HapA-1/2
CX18	Zaoxian_14	ERS470530	China	XI Intermediate	HapH-1/2	HapG-1/2/3	HapH-1	HapH-1/2/3	HapD
CX180	None		None	Temperate GJ	HapA-2/3/4 & HapE	HapA/B/H	HapA	HapA	HapA-1/2
CX181	None		None	Temperate GJ	HapA-2/3/4 & HapE	HapA/B/H	HapA	HapA	HapA-1/2
CX182	SLG1	ERS470531	Japan	XI Intermediate	HapJ	HapG-1/2/3	HapH-1	HapH-1/2/3	HapA-3/4
CX183	None		None	XI II	HapH-1/2	HapG-1/2/3	HapC-1	HapH-1/2/3	HapB
CX184	None		None	XI Intermediate	HapH-1/2	HapG-1/2/3	HapH-1	HapH-1/2/3	HapB
CX185	None		None	XI II	HapK-2/3/4	HapG-1/2/3	HapH-1	HapH-1/2/3	HapC-1/2/3
CX186	None		None	XI III	HapK-2/3/4	HapE	HapH-1	HapE	HapA-3/4
CX187	None		None	Temperate GJ	HapA-2/3/4 & HapE	HapA/B/H	HapA	HapA	HapA-1/2
CX188	None		None	Temperate GJ	HapA-2/3/4 & HapE	HapA/B/H	HapA	HapA	HapA-1/2
CX189	None		None	XI II	HapA-2/3/4 & HapE	HapG-1/2/3	HapH-1	HapH-1/2/3	HapC-1/2/3
CX19	Zhong_413	ERS470532	China	XI Intermediate	HapH-1/2	HapE	HapH-1	HapF-2 & HapJ	HapB
CX190	None		None	XI II	HapK-2/3/4	HapG-1/2/3	HapH-1	HapH-1/2/3	HapC-1/2/3
CX191	None		None	XI II	HapH-1/2	HapG-1/2/3	HapC-1	HapH-1/2/3	HapB
CX192	None		None	XI II	HapH-1/2	HapG-1/2/3	HapH-2	HapE	HapB
CX193	None		None	XI II	HapH-1/2	HapG-1/2/3	HapH-1	HapH-1/2/3	HapB
CX194	None		None	XI II	HapK-2/3/4	HapG-1/2/3	HapH-1	HapH-1/2/3	HapC-1/2/3
CX195	None		None	Intermediate	HapA-2/3/4 & HapE	HapG-1/2/3	HapH-1	HapH-1/2/3	HapA-1/2
CX196	None		None	XI Intermediate	HapH-1/2	HapE	HapH-1	HapF-2 & HapJ	HapB
CX197	None		None	XI II	HapF	HapG-1/2/3	HapG	HapH-1/2/3	HapC-1/2/3
CX198	None		None	XI II	HapF	HapG-1/2/3	HapH-1	HapH-1/2/3	HapB
CX199	None		None	XI II	HapK-2/3/4	HapG-1/2/3	HapH-1	HapH-1/2/3	HapC-1/2/3
CX2	BR11	ERS470533	Bangladesh	XI Intermediate	HapH-1/2	HapG-1/2/3	HapH-1	HapH-1/2/3	HapA-3/4
CX20	Zihui_100	ERS470534	China	XI Intermediate	HapH-1/2	HapE	HapC-1	HapE	HapA-1/2
CX200	None		None	XI II	HapK-2/3/4	HapG-1/2/3	HapH-1	HapH-1/2/3	HapC-1/2/3
CX201	None		None	Temperate GJ	HapA-2/3/4 & HapE	HapA/B/H	HapB	HapA	HapA-1/2
CX202	None		None	XI Intermediate	HapK-2/3/4	HapE	HapH-1	HapE	HapA-3/4
CX203	None		None	XI I	HapK-2/3/4	HapG-1/2/3	HapH-1	HapH-1/2/3	HapA-3/4
CX204	None		None	Temperate GJ	HapA-2/3/4 & HapE	HapA/B/H	HapA	HapA	HapA-1/2
CX205	IR69428-6-1-1-3-3	ERS470535	Philippines	GJ Intermediate	HapA-2/3/4 & HapE	HapA/B/H	HapB	HapA	HapA-1/2
CX206	IR2061-522-6-9	ERS470536	Philippines	XI II	HapF	HapE	HapH-1	HapH-1/2/3	HapA-3/4
CX207	Gaozi	ERS470537	China	XI Intermediate	HapK-2/3/4	HapD/F	HapH-1	HapE	HapA-3/4
CX21	Bg90-2	ERS470538	Sri Lanka	XI II	HapJ	HapG-1/2/3	HapH-1	HapH-1/2/3	HapA-3/4
CX210	Qb_604	ERS470539	China	Temperate GJ	HapA-2/3/4 & HapE	HapG-1/2/3	HapH-1	HapA	HapC-1/2/3
CX211	M3122	ERS470540	China	Temperate GJ	HapA-2/3/4 & HapE	HapA/B/H	HapA	HapA	HapA-1/2
CX212	Nongken_58	ERS470541	Japan	Temperate GJ	HapA-2/3/4 & HapE	HapA/B/H	HapA	HapA	HapA-1/2
CX213	Chennong_89366	ERS470542	China	Temperate GJ	HapA-1	HapA/B/H	HapA	HapA	HapA-1/2
CX214	Brazil_Nuodao	ERS470543	Brazil	Tropical GJ	HapB	HapG-1/2/3	HapB	HapA	HapF
CX215	None		None	XI II	HapK-2/3/4	HapG-1/2/3	HapC-1	HapH-1/2/3	HapD
CX216	None		None	XI II	HapH-1/2	HapD/F	HapH-1	HapA	HapC-1/2/3
CX218	Type3	ERS470544	India	XI II	HapH-1/2	HapG-1/2/3	HapH-1	HapH-1/2/3	HapB
CX219	FL478	ERS470545	Philippines	XI Intermediate	HapJ	HapG-1/2/3	HapH-1	HapH-1/2/3	HapC-1/2/3
CX22	PR106	ERS470546	India	XI II	HapH-1/2	HapG-1/2/3	HapH-1	HapH-1/2/3	HapA-1/2
CX220	IRAT109	ERS470547	Brazil	Tropical GJ	HapH-1/2	HapA/B/H	HapB	HapA	HapA-3/4
CX221	Zhongyouzao_81	ERS470548	China	XI Intermediate	HapH-1/2	HapG-1/2/3	HapH-1	HapH-1/2/3	HapD
CX222	None		None	XI Intermediate	HapA-1	HapG-1/2/3	HapH-1	HapH-1/2/3	HapD
CX223	None		None	Temperate GJ	HapA-1	HapA/B/H	HapA	HapA	HapA-1/2
CX224	None		None	Temperate GJ	HapA-2/3/4 & HapE	HapA/B/H	HapA	HapA	HapA-1/2
CX225	IR77298-14-1-2	ERS470549	Philippines	XI II	n.d.	HapG-1/2/3	HapH-1	HapH-1/2/3	HapC-1/2/3
CX226	IR06G113	ERS470550	Philippines	XI II	HapH-1/2	HapG-1/2/3	HapE	HapH-1/2/3	HapA-3/4
CX227	KASALATH	ERS470551	Japan	Aus	HapK-2/3/4	HapD/F	HapG	HapF-1	HapA-6
CX228	Bala	ERS470552	India	XI Intermediate	HapF	HapD/F	HapG	HapF-2 & HapJ	HapA-1/2
CX23	Rasi	ERS470553	Indonesia	XI III	HapK-1	HapE	HapH-1	HapH-1/2/3	HapC-4
CX230	IR64-IL	ERS470554	China	XI II	HapF	HapG-1/2/3	HapH-1	HapH-1/2/3	HapC-1/2/3
CX231	IR52561-UBN-1-1-2	ERS470555	Philippines	XI Intermediate	HapH-1/2	HapG-1/2/3	HapH-1	HapH-1/2/3	HapA-3/4
CX232	IR55419-04	ERS470556	Philippines	XI Intermediate	HapH-1/2	HapD/F	HapH-1	HapE	HapB
CX233	IR58821-23-1-3-1	ERS470557	Philippines	XI Intermediate	HapJ	HapG-1/2/3	HapH-1	HapE	HapA-6
CX234	IR62266-42-6-2	ERS470558	Philippines	XI II	HapH-1/2	HapG-1/2/3	HapE	HapH-1/2/3	HapC-4
CX235	NSIC_RC9_(APO)	ERS470559	Philippines	XI Intermediate	HapK-2/3/4	HapD/F	HapH-1	HapE	HapB
CX236	Vandana	ERS470560	None	XI Intermediate	HapH-1/2	HapG-1/2/3	HapH-1	HapH-1/2/3	HapC-4
CX237	B6136-3-TB-0-1-5	ERS470561	Philippines	XI II	HapK-2/3/4	HapD/F	HapH-1	HapF-2 & HapJ	HapA-3/4
CX238	BW311-9	ERS470562	Philippines	XI II	n.d.	HapD/F	HapH-1	HapF-2 & HapJ	HapA-3/4
CX24	TKM_9	ERS470563	India	XI Intermediate	HapH-1/2	HapD/F	HapH-1	HapE	HapD
CX240	Carijo	ERS470564	Brazil	XI Intermediate	HapK-2/3/4	HapE	HapH-1	HapH-1/2/3	HapC-4
CX241	IAC47	ERS470565	Philippines	Tropical GJ	HapB	HapG-1/2/3	HapB	HapA	HapF
CX242	IR47686-4-4-B-1	ERS470566	Philippines	Intermediate	HapA-2/3/4 & HapE	HapE	HapH-1	HapH-1/2/3	HapC-4
CX243	IR47686-6-2-1-1	ERS470567	Philippines	Tropical GJ	HapA-2/3/4 & HapE	HapG-1/2/3	HapB	HapA	HapF
CX247	IRAT144	ERS470568	Indonesia	XI II	n.d.	HapG-1/2/3	HapH-1	HapH-1/2/3	HapB
CX248	KinandangPatong	ERS470569	Philippines	Tropical GJ	HapB	HapE	HapA	HapH-1/2/3	HapF
CX249	2004	ERS470570	China	XI II	HapK-2/3/4	HapG-1/2/3	HapH-1	HapH-1/2/3	HapC-1/2/3
CX25	Cisanggarung	ERS470571	Indonesia	XI Intermediate	HapK-1	HapG-1/2/3	HapH-1	HapH-1/2/3	HapA-3/4
CX250	829	ERS470572	China	XI II	HapK-2/3/4	HapG-1/2/3	HapH-1	HapH-1/2/3	HapC-1/2/3
CX251	Xudao_4_	ERS470573	China	Temperate GJ	HapA-2/3/4 & HapE	HapA/B/H	HapA	HapA	HapA-1/2
CX253	None		None	XI Intermediate	HapH-1/2	HapG-1/2/3	HapH-1	HapH-1/2/3	HapB
CX254	None		None	XI I	HapK-2/3/4	HapG-1/2/3	HapH-1	HapH-1/2/3	HapD
CX255	None		None	XI I	HapK-2/3/4	HapD/F	HapH-1	HapF-2 & HapJ	HapD
CX256	None		None	XI Intermediate	HapK-2/3/4	HapG-1/2/3	HapH-1	HapH-1/2/3	HapD
CX257	None		None	XI I	HapH-1/2	HapD/F	HapH-1	HapF-2 & HapJ	HapA-3/4
CX258	None		None	XI I	HapK-2/3/4	HapG-1/2/3	HapH-1	HapH-1/2/3	HapA-3/4
CX259	None		None	Temperate GJ	HapA-1/2/3/4 & HapE	HapA/B/H	HapA	HapA	HapA-1/2
CX26	Amol3(Sana)	ERS470574	Iran	XI II	HapJ	HapG-1/2/3	HapH-1	HapE	HapC-1/2/3
CX260	None		None	Temperate GJ	HapA-1	HapA/B/H	HapH-1	HapA	HapA-1/2
CX261	None		None	Intermediate	HapH-1/2	HapA/B/H	HapH-1	HapA	HapA-1/2
CX262	IAC3	ERS470575	China	Tropical GJ	HapC	HapG-1/2/3	HapB	HapA	HapA-3/4
CX263	PADISENEMOK	ERS470576	None	XI Intermediate	HapK-2/3/4	HapG-1/2/3	HapG	HapH-1/2/3	HapC-1/2/3
CX265	MONOLAYA	ERS470577	United States	XI Intermediate	HapK-2/3/4	HapG-1/2/3	HapH-1	HapH-1/2/3	HapA-3/4
CX266	DINORADO	ERS470578	Philippines	Tropical GJ	HapA-2/3/4 & HapE	HapD/F	HapA	HapA	HapA-3/4
CX267	IET1444	ERS470579	India	XI Intermediate	HapJ	HapD/F	HapH-1	HapE	HapD
CX268	ARROZVERMELHO	ERS470580	Philippines	XI Intermediate	n.d.	HapG-1/2/3	HapH-1	HapH-1/2/3	HapA-3/4
CX269	IAC165	ERS470581	Brazil	Tropical GJ	HapB	HapG-1/2/3	HapB	HapA	HapA-3/4
CX27	Khazar	ERS470582	Iran	XI III	HapH-1/2	HapE	HapH-1	HapH-1/2/3	HapA-6
CX270	TAICHUNGNATIVE1	ERS470583	China	XI I	HapF	HapG-1/2/3	HapH-1	HapH-1/2/3	n.d.
CX273	NONA_BOKRA	ERS470584	India	XI Intermediate	HapH-1/2	HapG-1/2/3	HapH-1	HapH-1/2/3	HapA-3/4
CX274	IR26	ERS470585	Philippines	XI Intermediate	HapH-1/2	HapG-1/2/3	HapH-1	HapH-1/2/3	HapA-3/4
CX275	IR34	ERS470586	Philippines	XI Intermediate	HapH-1/2	HapG-1/2/3	HapH-1	HapH-1/2/3	HapA-3/4
CX276	IR8192-200-3-3-1-1	ERS470587	Philippines	XI II	HapH-1/2	HapG-1/2/3	HapH-1	HapH-1/2/3	HapA-3/4
CX277	02428-IL	ERS470588	China	Temperate GJ	HapA-2/3/4 & HapE	HapA/B/H	HapH-1	HapA	HapA-1/2
CX278	IR68	ERS470589	Philippines	XI Intermediate	HapH-1/2	HapG-1/2/3	HapH-1	HapH-1/2/3	HapD
CX279	None		None	Temperate GJ	HapA-2/3/4 & HapE	HapA/B/H	HapA	HapA	HapA-1/2
CX28	Gayabyeo	ERS470590	Korea	XI II	HapH-1/2	HapA/B/H	HapC-1	HapA	HapB
CX280	Maravilha	ERS470591	Brazil	Tropical GJ	HapA-2/3/4 & HapE	HapG-1/2/3	HapB	HapA	HapA-3/4
CX281	IR68897B	ERS470592	Philippines	XI II	HapC	HapG-1/2/3	HapH-1	HapH-1/2/3	HapA-7
CX282	Lijiangxintuanheigu	ERS470593	China	Temperate GJ	HapA-2/3/4 & HapE	HapA/B/H	HapB	HapA	HapF
CX283	None		None	Temperate GJ	HapA-2/3/4 & HapE	HapA/B/H	HapB	HapA	HapA-1/2
CX284	Han_502	ERS470594	China	Temperate GJ	HapA-2/3/4 & HapE	HapG-1/2/3	HapA	HapA	HapA-1/2
CX285	Nonglinnuo_	ERS470595	China	Tropical GJ	HapA-2/3/4 & HapE	HapA/B/H	HapA	HapA	HapA-3/4
CX286	C349	ERS470596	China	GJ Intermediate	HapA-2/3/4 & HapE	HapD/F	HapH-1	HapE	HapA-1/2
CX287	C52	ERS470597	China	Temperate GJ	HapA-2/3/4 & HapE	HapA/B/H	HapA	HapA	HapA-1/2
CX288	D11	ERS470598	China	XI Intermediate	HapK-2/3/4	HapG-1/2/3	HapH-1	HapH-1/2/3	HapB
CX289	None		None	XI II	HapK-2/3/4	HapG-1/2/3	HapH-1	HapH-1/2/3	HapC-1/2/3
CX29	Milyang23	ERS470599	North Korea	Intermediate	HapH-1/2	HapG-1/2/3	HapA	HapA	HapA-7
CX290	Duo_57	ERS470600	China	XI II	HapK-2/3/4	HapG-1/2/3	HapH-1	HapH-1/2/3	HapC-1/2/3
CX291	D15	ERS470601	China	XI II	HapK-2/3/4	HapG-1/2/3	HapH-1	HapH-1/2/3	HapA-3/4
CX292	None		None	XI II	HapK-2/3/4	HapG-1/2/3	HapG	HapH-1/2/3	HapC-1/2/3
CX293	None		None	XI II	HapF	HapG-1/2/3	HapH-1	HapE	HapA-3/4
CX294	None		None	XI II	HapH-1/2	HapG-1/2/3	HapH-1	HapH-1/2/3	HapB
CX295	None		None	XI II	HapK-2/3/4	HapG-1/2/3	HapH-1	HapH-1/2/3	HapC-1/2/3
CX296	IR74	ERS470602	Philippines	XI II	HapJ	HapG-1/2/3	HapH-1	HapE	HapB
CX297	None		None	XI Intermediate	HapK-2/3/4	HapE	HapH-1	HapH-1/2/3	HapC-1/2/3
CX298	None		None	XI II	HapH-1/2	HapG-1/2/3	HapH-1	HapH-1/2/3	HapC-1/2/3
CX299	None		None	Temperate GJ	HapA-2/3/4 & HapE	HapA/B/H	HapA	HapA	HapA-1/2
CX3	BR24	ERS470603	Bangladesh	XI Intermediate	HapH-1/2	HapE	HapH-1	HapH-1/2/3	HapD
CX30	MR185	ERS470604	Malaysia	XI II	HapH-1/2	HapD/F	HapC-1	HapE	HapB
CX300	None		None	XI II	HapH-1/2	HapG-1/2/3	HapH-1	HapH-1/2/3	HapC-1/2/3
CX301	None		None	XI II	HapK-2/3/4	HapG-1/2/3	HapH-1	HapH-1/2/3	HapC-1/2/3
CX302	None		None	XI II	HapH-1/2	HapG-1/2/3	HapH-1	HapH-1/2/3	HapC-1/2/3
CX303	LX2007	ERS470605	China	XI II	HapK-2/3/4	HapG-1/2/3	HapH-1	HapH-1/2/3	HapB
CX304	Luyin_46	ERS470606	China	XI Intermediate	HapH-1/2	HapE	HapH-1	HapE	HapA-8
CX305	ZH5	ERS470607	China	XI II	HapH-1/2	HapG-1/2/3	HapH-1	HapF-2 & HapJ	HapB
CX306	Mongolia_Rice_	ERS470608	China	Temperate GJ	HapA-1	HapA/B/H	HapA	HapA	HapA-1/2
CX307	HP121	ERS470609	China	Temperate GJ	HapA-2/3/4 & HapE	HapA/B/H	HapA	HapA	HapA-1/2
CX309	None		None	Intermediate	HapH-1/2	HapG-1/2/3	HapH-1	HapH-1/2/3	HapA-1/2
CX31	Hnankar	ERS470610	Myanmar	XI II	HapF	HapG-1/2/3	HapH-1	HapH-1/2/3	HapC-1/2/3
CX310	None		None	XI II	HapK-2/3/4	HapG-1/2/3	HapH-1	HapH-1/2/3	HapA-1/2
CX311	None		None	Temperate GJ	HapA-2/3/4 & HapE	HapA/B/H	HapA	HapA	HapA-1/2
CX312	None		None	XI II	HapH-1/2	HapG-1/2/3	HapH-1	HapH-1/2/3	HapA-1/2
CX313	R106	ERS470611	China	XI II	HapK-2/3/4	HapG-1/2/3	HapH-1	HapH-1/2/3	HapB
CX314	117	ERS470612	China	XI II	HapH-1/2	HapG-1/2/3	HapH-1	HapH-1/2/3	HapA-1/2
CX315	Zidao	ERS470613	North Korea	Temperate GJ	HapA-1	n.d.	HapA	HapA	HapA-1/2
CX316	MR39	ERS470614	China	Intermediate	HapH-1/2	HapA/B/H	HapH-1	HapA	HapA-1/2
CX317	MR19	ERS470615	China	Temperate GJ	HapA-1	HapA/B/H	HapA	HapA	HapA-1/2
CX318	Heiheaihui_	ERS470616	China	XI Intermediate	HapH-1/2	HapD/F	HapH-1	HapF-2 & HapJ	HapB
CX319	Mengguandamagu	ERS470617	China	XI Intermediate	HapJ	HapG-1/2/3	HapH-1	HapH-1/2/3	HapA-3/4
CX32	Manauthukha	ERS470618	Myanmar	Tropical GJ	HapC	HapG-1/2/3	HapB	HapA	HapA-1/2
CX320	None		None	Temperate GJ	HapA-2/3/4 & HapE	HapA/B/H	HapA	HapA	HapA-1/2
CX321	None		None	XI Intermediate	HapH-1/2	HapG-1/2/3	HapH-1	HapH-1/2/3	HapA-9
CX322	None		None	XI Intermediate	HapK-2/3/4	HapG-1/2/3	HapH-1	HapH-1/2/3	HapB
CX324	None		None	Temperate GJ	HapA-2/3/4 & HapE	HapA/B/H	HapA	HapA	HapA-1/2
CX325	None		None	XI Intermediate	HapH-1/2	HapE	HapG	HapH-1/2/3	HapA-3/4
CX326	None		None	Temperate GJ	HapA-2/3/4 & HapE	HapA/B/H	HapA	HapA	HapA-1/2
CX328	Baoxuan_21	ERS470619	China	XI I	HapH-1/2	HapD/F	HapH-1	HapF-2 & HapJ	HapD
CX329	Jinchuanyihao	ERS470620	China	Temperate GJ	HapA-2/3/4 & HapE	HapA/B/H	HapA	HapA	HapA-1/2
CX33	Shwe_Thwe_Yin_Hyv	ERS470621	Myanmar	XI II	HapH-1/2	HapG-1/2/3	HapH-1	HapH-1/2/3	HapA-7
CX330	Yueguang	ERS470622	Japan	Temperate GJ	HapA-2/3/4 & HapE	HapA/B/H	HapA	HapA	HapA-1/2
CX331	None		None	Temperate GJ	HapA-2/3/4 & HapE	HapA/B/H	HapA	HapA	HapA-1/2
CX332	None		None	Temperate GJ	HapA-2/3/4 & HapE	HapA/B/H	HapA	HapA	HapA-1/2
CX333	None		None	Temperate GJ	HapA-2/3/4 & HapE	HapG-1/2/3	HapA	HapA	HapA-1/2
CX334	None		None	Temperate GJ	HapA-1	HapA/B/H	HapA	HapA	HapA-1/2
CX335	None		None	XI II	HapF	HapG-1/2/3	HapH-1	HapH-1/2/3	HapB
CX336	None		None	XI II	HapF	HapG-1/2/3	HapH-1	n.d.	HapB
CX337	None		None	XI II	HapJ	HapG-1/2/3	HapH-1	HapH-1/2/3	HapA-3/4
CX338	None		None	XI II	HapJ	HapG-1/2/3	HapH-1	HapH-1/2/3	HapA-3/4
CX339	None		None	XI I	HapK-2/3/4	HapD/F	HapH-1	HapF-2 & HapJ	HapD
CX34	Bg__300	ERS470623	Sri Lanka	XI Intermediate	HapF	HapE	HapH-1	HapE	HapC-1/2/3
CX340	Hua_564	ERS470624	China	XI II	HapH-1/2	HapG-1/2/3	HapH-1	HapH-1/2/3	HapA-1/2
CX341	Hua_565	ERS470625	China	XI Intermediate	HapH-1/2	HapG-1/2/3	HapH-1	HapH-1/2/3	HapB
CX342	Wanxian_763	ERS470626	China	XI II	HapK-2/3/4	HapG-1/2/3	HapH-1	HapH-1/2/3	HapC-1/2/3
CX343	Wanxian_77	ERS470627	China	XI II	HapH-1/2	HapG-1/2/3	HapH-1	HapH-1/2/3	HapA-1/2
CX344	Hexi_41	ERS470628	China	Temperate GJ	HapA-1	HapA/B/H	HapA	HapA	HapA-1/2
CX345	Yungeng_23	ERS470629	China	Temperate GJ	HapA-2/3/4 & HapE	HapA/B/H	HapA	HapA	HapA-1/2
CX346	SAGC??4	ERS470630	China	XI Intermediate	HapH-1/2	HapE	HapH-1	HapF-2 & HapJ	HapB
CX347	SAGC??7	ERS470631	China	XI II	HapH-1/2	HapE	HapH-1	HapF-2 & HapJ	HapA-1/2
CX348	Zhonghua_1__	ERS470632	China	XI II	HapH-1/2	HapG-1/2/3	HapH-1	HapH-1/2/3	HapB
CX349	KCD1	ERS470633	None	XI Intermediate	HapH-1/2	HapD/F	HapH-2	HapH-1/2/3	HapB
CX35	Bg_94-1	ERS470634	Sri Lanka	XI Intermediate	HapF	HapG-1/2/3	HapH-1	HapH-1/2/3	HapA-3/4
CX350	Wuyugeng_20_	ERS470635	China	Temperate GJ	HapH-1/2	HapA/B/H	HapA	HapA	HapA-1/2
CX351	053A-3	ERS470636	China	Temperate GJ	HapA-2/3/4 & HapE	HapA/B/H	HapA	HapA	HapA-1/2
CX352	BD007	ERS470637	China	Tropical GJ	HapB	HapG-1/2/3	HapB	HapA	HapF
CX353	CAU1	ERS470638	China	GJ Intermediate	HapB	HapG-1/2/3	HapA	HapA	HapF
CX354	CAU2	ERS470639	China	Temperate GJ	HapA-2/3/4 & HapE	HapA/B/H	HapA	HapA	HapA-1/2
CX355	Yunlu_102	ERS470640	China	Tropical GJ	HapA-2/3/4 & HapE	HapG-1/2/3	HapB	HapA	HapA-1/2
CX356	Yandao_8__	ERS470641	China	Temperate GJ	HapA-2/3/4 & HapE	HapA/B/H	HapA	HapA	HapA-1/2
CX357	PSBRC80	ERS470642	Philippines	XI II	HapH-1/2	HapG-1/2/3	HapH-1	HapH-1/2/3	HapC-1/2/3
CX358	PSBRC82	ERS470643	Philippines	XI II	HapF	HapG-1/2/3	HapH-1	HapH-1/2/3	HapC-1/2/3
CX359	Yunlu_103	ERS470644	China	Tropical GJ	HapA-2/3/4 & HapE	HapG-1/2/3	HapB	HapA	HapA-3/4
CX360	Y075	ERS470645	None	XI II	HapH-1/2	HapG-1/2/3	HapH-1	HapH-1/2/3	HapB
CX361	G341	ERS470646	None	XI II	HapH-1/2	HapG-1/2/3	HapH-1	HapH-1/2/3	HapB
CX362	YZX1	ERS470647	None	XI II	HapK-2/3/4	HapG-1/2/3	HapH-1	HapH-1/2/3	HapC-1/2/3
CX363	YZX2	ERS470648	None	XI II	HapK-2/3/4	HapG-1/2/3	HapH-1	HapH-1/2/3	HapD
CX364	42686	ERS470649	None	XI II	HapK-2/3/4	HapG-1/2/3	HapH-1	HapH-1/2/3	HapA-3/4
CX365	Compact_Plant_Type_Material	ERS470650	China	Intermediate	HapK-2/3/4	HapG-1/2/3	HapA	HapA	HapA-1/2
CX366	Ganwanxian_37_(926)	ERS470651	China	XI II	HapH-1/2	HapG-1/2/3	HapH-1	HapH-1/2/3	HapD
CX367	Haogelao	ERS470652	China	Tropical GJ	HapB	HapG-1/2/3	HapA	HapA	n.d.
CX368	N22	ERS470653	India	Aus	HapK-2/3/4	HapD/F	HapG	HapF-1	HapA-1/2
CX369	IRBB62	ERS470654	Philippines	XI II	HapH-1/2	HapG-1/2/3	HapH-1	HapH-1/2/3	HapB
CX37	OM997	ERS470655	Vietnam	XI II	HapF	HapG-1/2/3	HapH-1	HapH-1/2/3	HapC-1/2/3
CX370	Chenghui_727	ERS470656	China	XI II	HapK-2/3/4	HapG-1/2/3	HapH-1	HapH-1/2/3	HapC-1/2/3
CX371	NERICA_1	ERS470657	Africa	Tropical GJ	HapA-2/3/4 & HapE	HapG-1/2/3	HapB	HapA	HapA-1/2
CX372	NERICA_2	ERS470658	Africa	Tropical GJ	HapA-2/3/4 & HapE	HapG-1/2/3	HapB	HapA	HapA-1/2
CX373	NERICA_8	ERS470659	Africa	Tropical GJ	HapA-2/3/4 & HapE	HapG-1/2/3	HapA	HapA	HapF
CX374	NERICA_9	ERS470660	Africa	Tropical GJ	HapA-2/3/4 & HapE	HapG-1/2/3	HapA	HapA	HapF
CX375	NERICA-L-1	ERS470661	Africa	XI II	HapF	HapG-1/2/3	HapH-1	HapH-1/2/3	HapC-1/2/3
CX376	NERICA-L-20	ERS470662	Africa	XI II	n.d.	HapG-1/2/3	HapH-1	HapH-1/2/3	HapA-3/4
CX377	NERICA-L-27	ERS470663	Africa	XI II	HapF	HapG-1/2/3	HapH-1	HapH-1/2/3	HapC-1/2/3
CX378	Huhan_15	ERS470664	China	XI II	HapH-1/2	HapE	HapH-1	HapH-1/2/3	HapB
CX379	Nionoka	ERS470665	Mali	XI II	HapH-1/2	HapG-1/2/3	HapH-1	HapH-1/2/3	HapB
CX380	Yandao_9	ERS470666	China	Temperate GJ	HapA-2/3/4 & HapE	HapA/B/H	HapA	HapA	HapA-1/2
CX381	Adny_11	ERS470667	None	XI II	HapH-1/2	HapG-1/2/3	HapH-1	HapH-1/2/3	HapB
CX382	Kogomg_1-1	ERS470668	None	XI II	HapF	HapG-1/2/3	HapH-1	HapH-1/2/3	HapC-4
CX383	Hongza_	ERS470669	China	Temperate GJ	HapA-2/3/4 & HapE	HapA/B/H	HapA	HapA	HapA-1/2
CX384	Fengza	ERS470670	China	Temperate GJ	HapA-2/3/4 & HapE	HapA/B/H	HapA	HapA	HapA-1/2
CX385	NPT-100	ERS470671	China	XI II	HapF	HapG-1/2/3	HapH-1	HapH-1/2/3	HapB
CX386	NPT-114	ERS470672	China	XI Intermediate	HapH-1/2	HapD/F	HapH-1	HapF-2 & HapJ	HapA-1/2
CX387	1088	ERS470673	None	XI II	HapK-2/3/4	HapG-1/2/3	HapH-1	HapH-1/2/3	HapC-1/2/3
CX388	KR200	ERS470674	Thailand	XI II	HapJ	HapG-1/2/3	HapC-1	HapH-1/2/3	HapC-1/2/3
CX389	Jinyuan_85	ERS470675	China	Temperate GJ	HapH-1/2	HapA/B/H	HapH-1	HapA	HapA-1/2
CX390	Yuelianggu	ERS470676	China	XI I	HapK-2/3/4	HapE	HapC-1	HapE	HapA-3/4
CX391	YJ30	ERS470677	China	Temperate GJ	HapA-2/3/4 & HapE	HapA/B/H	HapA	HapA	HapA-1/2
CX392	SARD	ERS470678	None	XI Intermediate	HapF	HapG-1/2/3	HapH-1	HapH-1/2/3	HapA-7
CX393	Huangsizhan_	ERS470679	China	XI Intermediate	HapH-1/2	HapG-1/2/3	HapH-1	HapH-1/2/3	HapB
CX394	Molizhanxuan	ERS470680	China	XI II	HapH-1/2	HapG-1/2/3	HapH-1	HapE	HapB
CX395	YSBR1	ERS470681	China	Intermediate	HapK-2/3/4	HapG-1/2/3	HapB	HapH-1/2/3	HapC-4
CX396	Guandong_194_(Soft_Rice)	ERS470682	Japan	Temperate GJ	HapA-1	HapA/B/H	HapA	HapA	HapA-1/2
CX397	Nangeng_46_(Soft_Rice)	ERS470683	China	Temperate GJ	HapA-1	HapA/B/H	HapA	HapA	HapA-1/2
CX399	Matatag2	ERS470684	Philippines	XI II	HapK-2/3/4	HapE	HapH-1	HapE	HapD
CX4	93072	ERS470685	China	XI Intermediate	HapK-2/3/4	HapG-1/2/3	HapH-1	HapH-1/2/3	n.d.
CX400	Tog5674	ERS470686	Africa	Intermediate	HapD-1	n.d.	n.d.	n.d.	HapA-1/2
CX401	Tog7291	ERS470687	Africa	XI Intermediate	HapD-1	n.d.	n.d.	n.d.	n.d.
CX402	Tog6542	ERS470688	Africa	Intermediate	HapD-1	HapD/F	n.d.	HapC	HapA-6
CX403	IR64a	ERS470689	Philippines	XI II	HapF	HapG-1/2/3	HapH-1	HapH-1/2/3	HapC-1/2/3
CX408	None	ERS804445	None	XI II	HapH-1/2	HapG-1/2/3	HapH-1	HapH-1/2/3	HapB
CX409	None	ERS804446	None	XI II	HapH-1/2	HapG-1/2/3	HapH-1	HapH-1/2/3	HapB
CX410	None	ERS804447	None	XI II	HapH-1/2	HapG-1/2/3	HapH-1	HapH-1/2/3	HapB
CX411	None	ERS804448	None	XI II	HapH-1/2	HapG-1/2/3	HapH-1	HapH-1/2/3	HapB
CX413	None	ERS804449	None	XI II	HapH-1/2	HapG-1/2/3	HapH-1	HapH-1/2/3	HapD
CX414	None	ERS804450	None	XI II	HapH-1/2	HapG-1/2/3	HapH-1	HapH-1/2/3	HapB
CX416	None	ERS804451	None	XI II	HapH-1/2	HapG-1/2/3	HapH-1	HapH-1/2/3	HapB
CX417	None	ERS804452	None	XI II	HapH-1/2	HapG-1/2/3	HapH-1	HapH-1/2/3	HapB
CX418	None	ERS804453	None	XI II	HapH-1/2	HapG-1/2/3	HapH-1	HapH-1/2/3	HapB
CX419	None	ERS804454	None	XI II	HapH-1/2	HapG-1/2/3	HapH-1	HapH-1/2/3	HapB
CX42	IR68552-55-3-2	ERS470690	Philippines	XI Intermediate	HapH-1/2	HapE	HapH-1	HapF-2 & HapJ	HapB
CX420	None	ERS804455	None	XI II	HapH-1/2	HapG-1/2/3	HapH-1	HapH-1/2/3	HapB
CX421	None	ERS804456	None	XI II	HapH-1/2	HapG-1/2/3	HapH-1	HapH-1/2/3	HapB
CX422	None	ERS804457	None	XI II	HapH-1/2	HapG-1/2/3	HapC-1	HapH-1/2/3	HapB
CX423	None	ERS804458	None	XI II	HapH-1/2	HapG-1/2/3	HapH-1	HapH-1/2/3	HapB
CX424	None	ERS804459	None	XI II	HapH-1/2	HapG-1/2/3	HapH-1	HapH-1/2/3	HapB
CX425	None	ERS804460	None	XI II	HapH-1/2	HapG-1/2/3	HapH-1	HapH-1/2/3	HapB
CX426	None	ERS804461	None	XI II	HapH-1/2	HapG-1/2/3	HapH-1	HapH-1/2/3	HapB
CX427	None	ERS804462	None	Temperate GJ	HapA-2/3/4 & HapE	HapA/B/H	HapA	HapA	HapA-3/4
CX428	None	ERS804463	None	Temperate GJ	HapA-2/3/4 & HapE	HapA/B/H	HapA	HapA	HapA-1/2
CX429	None	ERS804464	None	Temperate GJ	HapA-2/3/4 & HapE	HapA/B/H	HapA	HapA	HapA-1/2
CX43	IR66897B	ERS470691	Philippines	XI II	HapC	HapG-1/2/3	HapH-1	HapH-1/2/3	HapA-7
CX430	None		None	XI II	HapK-2/3/4	HapG-1/2/3	HapH-1	HapH-1/2/3	HapC-1/2/3
CX431	Duoxi_1_	ERS470692	China	XI II	HapK-2/3/4	HapG-1/2/3	HapH-1	HapH-1/2/3	HapC-1/2/3
CX432	None		None	XI II	HapJ	HapG-1/2/3	HapH-1	HapE	HapB
CX433	None		None	XI II	HapA-2/3/4 & HapE	HapG-1/2/3	HapH-1	HapH-1/2/3	HapC-1/2/3
CX434	None		None	XI II	HapK-2/3/4	HapG-1/2/3	HapH-1	HapH-1/2/3	HapC-1/2/3
CX435	None		None	XI Intermediate	HapK-2/3/4	HapG-1/2/3	HapH-1	HapH-1/2/3	HapC-1/2/3
CX436	None		None	XI Intermediate	HapH-1/2	HapE	HapH-1	HapF-2 & HapJ	HapB
CX437	None		None	XI II	HapA-2/3/4 & HapE	HapG-1/2/3	HapH-1	HapH-1/2/3	HapB
CX438	None		None	XI II	HapH-1/2	HapE	HapH-1	HapF-2 & HapJ	HapC-1/2/3
CX439	None		None	XI Intermediate	HapH-1/2	HapD/F	HapH-1	HapA	HapB
CX44	IR58025B	ERS470693	Philippines	XI II	HapF	HapG-1/2/3	HapH-1	HapE	HapC-1/2/3
CX440	None		None	XI II	HapH-1/2	HapA/B/H	HapG	HapH-1/2/3	HapA-3/4
CX441	None		None	Temperate GJ	HapA-2/3/4 & HapE	HapA/B/H	HapH-1	HapA	HapA-1/2
CX442	None		None	XI II	HapH-1/2	HapG-1/2/3	HapH-1	HapH-1/2/3	HapC-1/2/3
CX443	None		None	XI II	HapK-2/3/4	HapG-1/2/3	HapH-1	HapH-1/2/3	HapC-1/2/3
CX444	None		None	XI II	HapK-2/3/4	HapG-1/2/3	HapH-1	HapH-1/2/3	HapC-1/2/3
CX445	None		None	XI Intermediate	HapK-2/3/4	HapD/F	HapH-1	HapH-1/2/3	HapD
CX446	None		None	XI I	HapK-2/3/4	HapD/F	HapH-1	HapF-2 & HapJ	HapD
CX447	None		None	XI I	HapK-2/3/4	HapG-1/2/3	HapH-1	HapH-1/2/3	HapD
CX448	None		None	XI II	HapC	HapG-1/2/3	HapH-1	HapH-1/2/3	HapC-4
CX449	None		None	XI Intermediate	HapC	HapG-1/2/3	HapH-1	HapH-1/2/3	HapB
CX45	Dhan4	ERS470694	India	XI II	HapJ	HapG-1/2/3	HapH-1	HapH-1/2/3	HapA-3/4
CX450	None		None	XI I	HapK-2/3/4	HapD/F	HapH-1	HapF-2 & HapJ	HapD
CX452	None		None	XI Intermediate	HapK-2/3/4	HapG-1/2/3	HapH-1	HapH-1/2/3	HapD
CX453	None		None	Intermediate	HapA-2/3/4 & HapE	HapA/B/H	HapH-1	HapA	HapA-1/2
CX454	None		None	XI Intermediate	HapH-1/2	HapG-1/2/3	HapH-1	HapH-1/2/3	HapB
CX455	None		None	XI Intermediate	HapH-1/2	HapG-1/2/3	HapH-1	HapH-1/2/3	HapB
CX456	None		None	XI I	HapH-1/2	HapD/F	HapH-1	HapF-2 & HapJ	HapA-3/4
CX457	None		None	XI I	HapK-2/3/4	HapD/F	HapH-1	HapF-2 & HapJ	HapD
CX458	None		None	XI I	HapK-2/3/4	HapE	HapH-1	HapH-1/2/3	HapD
CX459	None		None	XI I	HapK-2/3/4	HapD/F	HapH-1	HapF-2 & HapJ	HapD
CX46	Pusa(Basmati_1)	ERS470695	India	Intermediate	HapF	HapG-1/2/3	HapC-1	HapH-1/2/3	HapA-3/4
CX460	None		None	XI I	HapK-2/3/4	HapG-1/2/3	HapH-1	HapE	HapA-3/4
CX461	None		None	XI Intermediate	HapG	HapG-1/2/3	HapH-1	HapH-1/2/3	HapA-1/2
CX462	None		None	XI II	HapH-1/2	HapG-1/2/3	HapH-1	HapH-1/2/3	HapB
CX463	None		None	XI Intermediate	HapF	HapG-1/2/3	HapH-1	HapH-1/2/3	HapA-3/4
CX464	None		None	XI Intermediate	HapH-1/2	HapG-1/2/3	HapH-1	HapH-1/2/3	HapA-3/4
CX465	None		None	XI II	HapF	HapG-1/2/3	HapH-1	HapH-1/2/3	HapB
CX466	None		None	XI II	HapK-2/3/4	HapG-1/2/3	HapH-1	HapH-1/2/3	HapD
CX467	None		None	XI Intermediate	HapH-1/2	HapG-1/2/3	HapH-1	HapH-1/2/3	HapC-1/2/3
CX468	None		None	XI I	HapK-2/3/4	HapG-1/2/3	HapH-1	HapH-1/2/3	HapA-3/4
CX469	None		None	XI II	HapH-1/2	HapG-1/2/3	HapH-1	HapH-1/2/3	HapB
CX47	Diangeng_	ERS470696	China	Temperate GJ	HapA-2/3/4 & HapE	HapG-1/2/3	HapA	HapA	HapA-1/2
CX470	None		None	XI I	HapH-1/2	HapD/F	HapH-1	HapF-2 & HapJ	n.d.
CX471	None		None	XI I	HapK-2/3/4	HapD/F	HapH-1	HapF-2 & HapJ	n.d.
CX472	None		None	XI Intermediate	HapK-2/3/4	HapG-1/2/3	HapC-1	HapH-1/2/3	HapC-1/2/3
CX473	None		None	XI Intermediate	HapK-2/3/4	HapG-1/2/3	HapH-1	HapF-2 & HapJ	HapD
CX474	None		None	XI Intermediate	HapD-1	HapG-1/2/3	HapH-1	HapH-1/2/3	HapA-1/2
CX475	None		None	XI II	HapJ	HapG-1/2/3	HapH-1	HapE	HapA-3/4
CX476	None		None	XI Intermediate	HapH-1/2	HapG-1/2/3	HapH-1	HapH-1/2/3	HapB
CX477	None		None	XI II	HapH-1/2	HapG-1/2/3	HapH-1	HapH-1/2/3	HapB
CX478	None		None	XI Intermediate	HapH-1/2	HapG-1/2/3	HapH-1	HapH-1/2/3	HapB
CX479	None		None	XI Intermediate	HapK-2/3/4	HapG-1/2/3	HapC-1	HapH-1/2/3	HapC-1/2/3
CX48	PT60	ERS470697	China	XI II	HapK-2/3/4	HapG-1/2/3	HapH-1	HapH-1/2/3	HapC-1/2/3
CX480	None		None	XI II	HapH-1/2	HapG-1/2/3	HapH-1	HapE	HapC-1/2/3
CX481	None		None	XI Intermediate	HapH-1/2	HapG-1/2/3	HapH-1	HapH-1/2/3	HapC-1/2/3
CX482	None		None	XI II	HapH-1/2	HapG-1/2/3	HapH-1	HapH-1/2/3	HapD
CX483	None		None	XI II	HapD-1	HapG-1/2/3	HapH-1	HapH-1/2/3	HapC-1/2/3
CX484	None		None	XI II	HapH-1/2	HapG-1/2/3	HapH-1	HapE	HapD
CX485	None		None	XI II	HapH-1/2	HapG-1/2/3	HapH-1	HapE	HapD
CX486	None		None	XI Intermediate	HapF	HapG-1/2/3	HapH-1	HapH-1/2/3	HapD
CX487	None		None	XI Intermediate	HapH-1/2	HapG-1/2/3	HapH-1	HapE	HapC-4
CX488	None		None	XI II	HapH-1/2	HapG-1/2/3	HapH-1	HapH-1/2/3	HapA-10
CX489	None		None	XI Intermediate	HapK-2/3/4	HapG-1/2/3	HapH-1	HapH-1/2/3	HapD
CX49	NAN-29-2	ERS470698	China	Temperate GJ	HapA-2/3/4 & HapE	HapA/B/H	HapB	HapA	HapA-1/2
CX490	None		None	XI Intermediate	HapJ	HapG-1/2/3	HapH-1	HapH-1/2/3	HapC-1/2/3
CX491	None		None	XI I	HapK-2/3/4	HapG-1/2/3	HapH-1	HapH-1/2/3	HapD
CX492	None		None	Temperate GJ	HapA-2/3/4 & HapE	HapA/B/H	HapA	HapA	HapA-1/2
CX493	None		None	Temperate GJ	HapA-2/3/4 & HapE	HapA/B/H	HapA	HapA	HapA-1/2
CX494	None		None	Temperate GJ	HapA-2/3/4 & HapE	HapA/B/H	HapH-1	HapA	HapA-1/2
CX495	None		None	Temperate GJ	HapA-2/3/4 & HapE	HapA/B/H	HapH-1	HapA	HapA-1/2
CX496	None		None	Temperate GJ	HapA-2/3/4 & HapE	HapA/B/H	HapA	HapA	HapA-1/2
CX497	None		None	Temperate GJ	HapA-2/3/4 & HapE	HapA/B/H	HapA	HapA	HapA-1/2
CX498	None		None	Temperate GJ	HapA-2/3/4 & HapE	HapA/B/H	HapA	HapA	HapA-1/2
CX499	None		None	Temperate GJ	HapA-2/3/4 & HapE	HapA/B/H	HapA	HapA	HapA-1/2
CX5	108S	ERS470699	China	XI II	HapJ	HapG-1/2/3	HapH-1	HapH-1/2/3	HapA-3/4
CX50	Ai_Zi_DAO	ERS470700	China	XI II	HapH-1/2	HapG-1/2/3	HapH-1	HapH-1/2/3	HapA-7
CX500	None		None	Temperate GJ	HapA-2/3/4 & HapE	HapA/B/H	HapA	HapA	HapA-1/2
CX501	None		None	Temperate GJ	HapA-2/3/4 & HapE	HapA/B/H	HapA	HapA	HapA-1/2
CX502	None		None	Temperate GJ	HapA-2/3/4 & HapE	HapA/B/H	HapA	HapA	HapA-1/2
CX503	None		None	Temperate GJ	HapA-2/3/4 & HapE	HapA/B/H	HapA	HapA	HapA-1/2
CX504	None		None	Temperate GJ	HapA-2/3/4 & HapE	HapA/B/H	HapA	HapA	HapA-1/2
CX505	None		None	XI II	HapH-1/2	HapG-1/2/3	HapC-1	HapH-1/2/3	HapB
CX506	None		None	XI Intermediate	HapK-2/3/4	HapG-1/2/3	HapH-1	HapE	HapB
CX507	None		None	XI II	HapH-1/2	HapG-1/2/3	HapH-1	HapE	HapB
CX508	None		None	XI II	HapK-2/3/4	HapG-1/2/3	HapH-1	HapE	HapB
CX509	None		None	XI Intermediate	HapH-1/2	HapD/F	HapH-1	HapF-2 & HapJ	HapB
CX51	Babaomi	ERS470701	China	XI Intermediate	HapK-2/3/4	HapE	HapH-1	HapH-1/2/3	HapA-6
CX510	None		None	XI II	HapH-1/2	HapG-1/2/3	HapH-1	HapH-1/2/3	HapB
CX511	None		None	XI II	HapK-2/3/4	HapG-1/2/3	HapH-1	HapH-1/2/3	HapB
CX512	None		None	XI II	HapH-1/2	HapG-1/2/3	HapH-1	HapH-1/2/3	HapA-1/2
CX513	None		None	XI II	HapK-2/3/4	HapG-1/2/3	HapH-1	HapH-1/2/3	HapB
CX514	None		None	XI Intermediate	HapD-1	HapG-1/2/3	HapH-1	HapH-1/2/3	HapB
CX515	None		None	XI II	HapH-1/2	HapE	HapH-2	HapH-1/2/3	HapB
CX516	None		None	XI II	HapH-1/2	HapE	HapH-2	HapH-1/2/3	HapB
CX517	None		None	Temperate GJ	HapA-2/3/4 & HapE	HapA/B/H	HapA	HapA	HapA-1/2
CX518	None		None	Temperate GJ	HapA-2/3/4 & HapE	HapA/B/H	HapA	HapA	HapA-1/2
CX519	None		None	Temperate GJ	HapA-2/3/4 & HapE	HapA/B/H	HapA	HapA	HapA-1/2
CX52	Diandun_502	ERS470702	China	XI Intermediate	HapJ	HapG-1/2/3	HapH-1	HapH-1/2/3	HapA-3/4
CX520	None		None	Temperate GJ	HapA-2/3/4 & HapE	HapA/B/H	HapA	HapA	HapA-1/2
CX521	None		None	Temperate GJ	HapA-2/3/4 & HapE	HapA/B/H	HapA	HapA	HapA-1/2
CX522	None		None	Temperate GJ	HapA-2/3/4 & HapE	HapA/B/H	HapA	HapA	HapA-1/2
CX523	None		None	Temperate GJ	HapA-2/3/4 & HapE	HapA/B/H	HapA	HapA	HapA-1/2
CX524	None		None	Temperate GJ	HapA-2/3/4 & HapE	HapA/B/H	HapA	HapA	HapA-1/2
CX525	None		None	Temperate GJ	HapA-2/3/4 & HapE	HapA/B/H	HapA	HapA	HapA-1/2
CX526	None		None	Temperate GJ	HapA-2/3/4 & HapE	HapA/B/H	HapA	HapA	HapA-1/2
CX527	None		None	Temperate GJ	HapA-2/3/4 & HapE	HapA/B/H	HapA	HapA	HapA-1/2
CX528	None		None	Temperate GJ	HapA-2/3/4 & HapE	HapA/B/H	HapA	HapA	HapA-1/2
CX529	None		None	Temperate GJ	HapA-2/3/4 & HapE	HapA/B/H	HapA	HapA	HapA-1/2
CX53	Jiangxisimiao	ERS470703	China	XI Intermediate	HapF	HapG-1/2/3	HapH-1	HapH-1/2/3	HapB
CX530	None		None	Temperate GJ	HapA-2/3/4 & HapE	HapA/B/H	HapA	HapA	HapA-1/2
CX531	None		None	Temperate GJ	HapA-1	HapA/B/H	HapA	HapA	HapA-1/2
CX532	None		None	Temperate GJ	HapA-2/3/4 & HapE	HapA/B/H	HapB	HapA	HapA-1/2
CX533	None		None	Temperate GJ	HapA-2/3/4 & HapE	HapA/B/H	HapB	HapA	HapA-1/2
CX534	Tongnian_1	ERS470704	China	Temperate GJ	HapA-2/3/4 & HapE	HapA/B/H	HapH-1	HapA	HapA-1/2
CX535	None		None	Temperate GJ	HapA-2/3/4 & HapE	HapA/B/H	HapA	HapA	HapA-1/2
CX536	None		None	Temperate GJ	HapA-2/3/4 & HapE	HapA/B/H	HapA	HapA	HapA-1/2
CX537	None		None	XI II	HapK-2/3/4	HapG-1/2/3	HapH-1	HapH-1/2/3	HapA-3/4
CX538	None		None	XI II	HapK-2/3/4	HapG-1/2/3	HapH-1	HapH-1/2/3	HapC-1/2/3
CX539	None		None	XI I	HapH-1/2	HapD/F	HapH-1	HapF-2 & HapJ	HapD
CX54	Linyitangdao	ERS470705	China	XI Intermediate	HapH-1/2	HapG-1/2/3	HapH-1	HapE	HapA-3/4
CX540	None		None	XI Intermediate	HapD-1	HapA/B/H	HapH-1	n.d.	HapD
CX541	None		None	XI Intermediate	HapH-1/2	HapG-1/2/3	HapH-1	HapH-1/2/3	HapD
CX542	RR2-6	ERS470706	China	XI II	HapA-1	HapG-1/2/3	HapH-1	n.d.	HapA-1/2
CX543	None		None	Temperate GJ	HapA-2/3/4 & HapE	HapA/B/H	HapA	HapA	HapA-1/2
CX544	None		None	Temperate GJ	HapA-2/3/4 & HapE	HapA/B/H	HapA	HapA	HapA-1/2
CX545	None		None	Temperate GJ	HapA-2/3/4 & HapE	HapA/B/H	HapA	HapA	HapA-1/2
CX546	None		None	Temperate GJ	HapA-2/3/4 & HapE	HapA/B/H	HapA	HapA	HapA-1/2
CX547	None		None	Temperate GJ	HapA-2/3/4 & HapE	HapG-1/2/3	HapA	HapA	HapA-1/2
CX548	Zhongjian_100	ERS470707	China	XI Intermediate	HapH-1/2	HapG-1/2/3	HapH-1	HapE	HapD
CX549	None		None	XI Intermediate	HapH-1/2	HapG-1/2/3	HapH-1	HapH-1/2/3	HapD
CX55	Pengshantieganzhan_	ERS470708	China	XI I	HapH-1/2	HapE	HapH-1	HapE	HapD
CX550	None		None	XI Intermediate	HapH-1/2	HapE	HapH-1	HapE	HapD
CX551	None		None	Temperate GJ	HapA-2/3/4 & HapE	HapA/B/H	HapA	HapA	HapA-1/2
CX552	None		None	Temperate GJ	HapA-2/3/4 & HapE	HapA/B/H	HapA	HapA	HapA-1/2
CX553	None		None	Temperate GJ	HapA-1	HapA/B/H	HapA	HapA	HapA-1/2
CX554	None		None	XI I	HapK-2/3/4	HapD/F	HapH-1	HapF-2 & HapJ	HapB
CX555	None		None	Temperate GJ	HapA-2/3/4 & HapE	HapA/B/H	HapB	HapA	HapA-1/2
CX556	None		None	Temperate GJ	HapA-2/3/4 & HapE	HapA/B/H	HapA	HapA	HapA-1/2
CX557	None		None	Temperate GJ	HapA-2/3/4 & HapE	HapA/B/H	HapA	HapA	HapA-1/2
CX558	None		None	Temperate GJ	HapA-2/3/4 & HapE	HapA/B/H	HapC-1	HapA	HapA-1/2
CX559	None		None	XI Intermediate	HapK-2/3/4	HapD/F	HapG	HapF-2 & HapJ	HapD
CX56	Yunguang_8	ERS470709	China	Temperate GJ	HapA-2/3/4 & HapE	HapA/B/H	HapA	HapA	HapA-1/2
CX560	None		None	XI II	HapJ	HapG-1/2/3	HapH-1	HapH-1/2/3	HapD
CX561	None	ERS804465	None	XI II	HapF	HapG-1/2/3	HapH-1	HapH-1/2/3	HapC-1/2/3
CX568	None		None	Temperate GJ	HapF	HapA/B/H	HapH-1	HapA	HapA-1/2
CX57	Zhongchao_123	ERS470710	China	Temperate GJ	HapH-1/2	HapA/B/H	HapA	HapA	HapA-1/2
CX578	None	ERS804466	None	Temperate GJ	HapA-2/3/4 & HapE	HapA/B/H	HapH-1	HapA	HapA-3/4
CX579	None	ERS804467	None	GJ Intermediate	HapA-2/3/4 & HapE	HapA/B/H	HapH-1	HapA	HapC-1/2/3
CX58	Giza159	ERS470711	Egypt	Temperate GJ	HapI	HapA/B/H	HapA	HapA	HapA-1/2
CX59	Milagrosa;_Zawa_Banday	ERS470712	Philippines	VI/Aromatic	HapK-2/3/4	n.d.	HapC-3	HapB	HapA-1/2
CX6	C418	ERS470713	China	Intermediate	HapH-1/2	HapA/B/H	HapH-1	HapA	HapA-1/2
CX60	Basmati	ERS470714	India	XI II	HapJ	HapG-1/2/3	HapH-1	HapA	n.d.
CX61	Bhavani	ERS470715	India	XI Intermediate	HapH-1/2	HapE	HapG	HapH-1/2/3	HapD
CX63	Jhona_349_	ERS470716	India	Aus	HapJ	HapA/B/H	HapG	HapF-1	HapE
CX64	IRAT_352	ERS470717	Philippines	XI Intermediate	HapH-1/2	HapC	HapH-1	HapH-1/2/3	HapF
CX65	Domsiah	ERS470718	Iran	VI/Aromatic	HapK-2/3/4	HapG-1/2/3	HapC-3	HapB	HapA-1/2
CX66	Tarom__molaii	ERS470719	Iran	VI/Aromatic	HapA-2/3/4 & HapE	HapG-1/2/3	HapC-3	HapB	HapA-1/2
CX67	Binam	ERS470720	Iran	VI/Aromatic	HapA-2/3/4 & HapE	HapG-1/2/3	HapC-3	HapB	HapA-1/2
CX68	MR106	ERS470721	Malaysia	XI Intermediate	HapK-2/3/4	HapG-1/2/3	HapG	HapH-1/2/3	HapB
CX69	MR167	ERS470722	Malaysia	XI Intermediate	HapK-2/3/4	HapG-1/2/3	HapH-1	HapH-1/2/3	HapC-4
CX70	MR77(Seberang_)	ERS470723	Malaysia	XI Intermediate	HapH-1/2	HapG-1/2/3	HapH-1	HapH-1/2/3	HapA-6
CX71	Innmayebaw	ERS470724	Malaysia	XI III	HapD-1	HapG-1/2/3	HapH-1	HapH-1/2/3	HapC-1/2/3
CX72	Basmati_385	ERS470725	Pakistan	VI/Aromatic	HapK-2/3/4	HapG-1/2/3	HapC-3	HapH-1/2/3	HapE
CX73	IR6	ERS470726	Philippines	XI II	HapH-1/2	HapG-1/2/3	HapC-1	HapH-1/2/3	HapA-3/4
CX74	JP-5	ERS470727	Pakistan	Temperate GJ	HapA-2/3/4 & HapE	HapA/B/H	HapA	HapA	HapA-1/2
CX75	At354	ERS470728	Sri Lanka	XI II	HapH-1/2	HapG-1/2/3	HapH-1	HapE	HapA-3/4
CX76	BG304	ERS470729	Sri Lanka	XI II	HapJ	HapG-1/2/3	HapH-1	HapE	HapC-1/2/3
CX77	Lemont	ERS470730	United States	Tropical GJ	HapA-2/3/4 & HapE	HapG-1/2/3	HapB	HapA	HapA-1/2
CX78	M401	ERS470731	United States	Temperate GJ	HapA-2/3/4 & HapE	HapA/B/H	HapA	HapA	HapA-1/2
CX79	Cs94	ERS470732	Vietnam	XI II	HapF	HapG-1/2/3	HapH-1	HapH-1/2/3	HapC-1/2/3
CX8	Chenghui_448	ERS470733	China	XI II	HapK-2/3/4	HapG-1/2/3	HapH-1	HapH-1/2/3	HapC-1/2/3
CX80	OM1706	ERS470734	Vietnam	XI Intermediate	HapH-1/2	HapG-1/2/3	HapH-1	HapE	HapB
CX82	X21	ERS470735	Vietnam	XI II	HapK-2/3/4	HapG-1/2/3	HapH-1	n.d.	HapC-1/2/3
CX83	X22	ERS470736	Vietnam	XI II	HapK-2/3/4	HapG-1/2/3	HapH-1	HapH-1/2/3	HapC-1/2/3
CX84	X23	ERS470737	Vietnam	XI II	HapK-2/3/4	HapD/F	HapH-1	HapF-2 & HapJ	HapC-1/2/3
CX85	C71	ERS470738	Vietnam	XI II	HapH-1/2	HapE	HapH-1	HapE	HapC-4
CX86	C70	ERS470739	Vietnam	XI Intermediate	HapH-1/2	HapE	HapC-1	HapF-2 & HapJ	HapB
CX87	Q5	ERS470740	Vietnam	XI Intermediate	HapH-1/2	HapE	HapH-1	HapF-2 & HapJ	HapB
CX88	Huanyangnian	ERS470741	China	XI I	HapH-1/2	HapE	n.d.	HapE	HapA-3/4
CX89	M202	ERS470742	United States	XI II	HapF	HapG-1/2/3	HapH-1	HapH-1/2/3	HapA-1/2
CX9	Fengaizhan	ERS470743	China	XI II	HapH-1/2	HapG-1/2/3	HapH-1	HapH-1/2/3	HapB
CX90	Chhomromg	ERS470744	Nepal	XI II	HapK-2/3/4	HapG-1/2/3	HapH-1	HapH-1/2/3	HapA-1/2
CX91	Govind	ERS470745	India	XI II	HapD-1	HapG-1/2/3	HapH-1	HapH-1/2/3	HapC-4
CX92	UPR_191-66	ERS470746	India	XI II	HapK-2/3/4	HapG-1/2/3	HapH-1	HapH-1/2/3	HapA-3/4
CX93	TGMS29	ERS470747	India	XI Intermediate	HapH-1/2	HapG-1/2/3	HapH-1	HapH-1/2/3	HapC-1/2/3
CX94	Swarna	ERS470748	India	XI III	HapF	HapE	HapG	HapH-1/2/3	HapA-3/4
CX96	Ajaya	ERS470749	India	XI II	HapD-1	HapE	HapH-1	HapH-1/2/3	HapB
CX97	Budda	ERS470750	India	XI II	HapH-1/2	HapE	HapH-1	HapH-1/2/3	HapB
CX98	Doddabyranella	ERS470751	India	XI Intermediate	HapH-1/2	HapD/F	HapH-1	HapE	HapA-3/4
CX99	Doddi	ERS470752	India	XI III	HapJ	HapE	HapH-1	HapH-1/2/3	HapA-3/4
GP1	Rata_31-2_(Acc.29388)	ERR036606	Bengal	Intermediate	HapK-2/3/4	HapA/B/H	HapG	HapB	HapE
GP10	IR29	ERR036614	Philippine	XI II	HapF	HapG-1/2/3	HapH-1	HapH-1/2/3	HapA-3/4
GP100	IR_11297-139-2-2	ERR036704	IRRI	XI II	HapJ	HapG-1/2/3	HapC-1	HapH-1/2/3	HapC-1/2/3
GP101	IR_11297-158-1-1	ERR036705	IRRI	XI II	HapK-2/3/4	HapA/B/H	HapH-1	HapH-1/2/3	HapA-3/4
GP102	IR_13240-10-1	ERR036706	IRRI	XI II	HapH-1/2	n.d.	HapH-1	HapE	HapC-1/2/3
GP103	H_5	ERR036707	Sri Lanka	XI Intermediate	HapK-2/3/4	HapE	HapH-1	HapF-1	HapA-3/4
GP104	DV_110	ERR036708	Bengal	Aus	HapK-2/3/4	HapD/F	n.d.	HapE	HapA-1/2
GP105	IR_13543-66	ERR036709	IRRI	XI II	HapH-1/2	n.d.	HapH-1	HapH-1/2/3	HapA-1/2
GP106	IR_44	ERR036710	IRRI	XI II	HapA-2/3/4 & HapE	HapA/B/H	HapH-1	HapH-1/2/3	HapA-1/2
GP107	K_159	ERR036711	Uganda	XI Intermediate	HapF	HapG-1/2/3	HapH-1	HapH-1/2/3	HapA-3/4
GP108	MRC_603-303	ERR036712	Philippine	XI II	HapK-2/3/4	HapG-1/2/3	HapH-1	HapH-1/2/3	HapA-3/4
GP109	Madagascar	ERR036713	Madagascar	XI Intermediate	HapH-1/2	HapA/B/H	HapB	HapE	HapA-3/4
GP11	IR30	ERR036615	Philippine	XI II	HapK-2/3/4	HapE	HapH-1	HapE	HapA-3/4
GP110	Hoshi_kalmi	ERR036714	Philippine	Aus	HapK-2/3/4	HapD/F	HapG	HapF-1	HapA-5
GP111	IR_2006-P12-12-2-R	ERR036715	IRRI	XI II	HapH-1/2	n.d.	HapH-1	HapH-1/2/3	HapA-3/4
GP112	R_67	ERR036716	Gambian	Tropical GJ	HapA-1/2/3/4 & HapE	HapG-1/2/3	HapB	HapA	HapA-3/4
GP115	Lebonot	ERR036717	US	XI Intermediate	HapH-1/2	n.d.	HapH-1	HapH-1/2/3	HapD
GP116	IR_54	ERR036718	IRRI	XI II	HapK-2/3/4	HapG-1/2/3	HapH-1	HapH-1/2/3	HapA-3/4
GP117	Vista	ERR036719	US	Tropical GJ	HapA-2/3/4 & HapE	HapA/B/H	HapA	HapA	HapA-3/4
GP118	B1896-29-4-3-1	ERR036720	Indonesia	XI II	HapH-1/2	n.d.	HapH-1	HapH-1/2/3	HapA-3/4
GP119	IR_1416-131-5	ERR036721	IRRI	XI Intermediate	HapH-1/2	HapE	HapE	HapH-1/2/3	HapA-3/4
GP12	IR_39	ERR036616	IRRI	XI II	HapK-2/3/4	n.d.	HapC-1	HapH-1/2/3	HapC-1/2/3
GP120	77-061	ERR036722	Philippine	XI II	HapJ	HapE	HapH-1	HapH-1/2/3	HapA-3/4
GP121	IR_9129-136-2	ERR036723	IRRI	XI II	HapJ	n.d.	HapH-1	HapE	HapC-4
GP122	RG_401-1	ERR036724	Sri Lanka	XI Intermediate	HapD-1	HapG-1/2/3	n.d.	HapH-1/2/3	HapC-1/2/3
GP123	IR_9828-94-3	ERR036725	IRRI	XI II	HapJ	HapE	HapH-1	HapE	HapC-1/2/3
GP124	DNJ_126	ERR036726	Bengal	Aus	HapK-2/3/4	HapD/F	HapE	HapF-1	HapA-1/2
GP125	Cs_2	ERR036727	Ivory Coast	XI Intermediate	HapF	n.d.	HapH-1	HapF-2 & HapJ	HapA-7
GP126	K_332	ERR036728	Uganda	Temperate GJ	HapA-1/2/3/4 & HapE	HapA/B/H	HapA	HapA	HapA-1/2
GP127	IR_21929-12-3-3	ERR036729	IRRI	XI II	HapJ	HapG-1/2/3	HapH-1	HapE	HapC-1/2/3
GP128	RNR_74802	ERR036730	India	XI Intermediate	HapH-1/2	HapD/F	HapH-1	HapE	HapB
GP129	IR_11248-23-3-2	ERR036731	IRRI	XI II	HapK-2/3/4	HapG-1/2/3	HapH-1	HapE	HapA-7
GP13	IR661	ERR036617	Philippine	XI II	HapH-1/2	HapA/B/H	HapH-1	HapH-1/2/3	HapB
GP130	IR_17494-32-3-1-1-3	ERR036732	IRRI	XI II	HapD-2	HapG-1/2/3	n.d.	HapH-1/2/3	HapB
GP131	BG_367-4	ERR036733	Sri Lanka	XI Intermediate	HapH-1/2	n.d.	HapC-1	HapE	HapD
GP132	IR_9752-71-3-2	ERR036734	IRRI	XI II	HapJ	HapD/F	HapH-1	HapF-2 & HapJ	HapA-3/4
GP134	Miyang-23	ERR036735	North Korea	XI II	HapH-1/2	HapA/B/H	HapH-1	HapA	HapB
GP135	Suweon_287	ERR036736	North Korea	XI II	HapH-1/2	n.d.	HapH-1	HapF-1	HapB
GP136	IR_15529-256-1	ERR036737	IRRI	XI II	HapF	HapG-1/2/3	HapH-1	HapH-1/2/3	HapA-3/4
GP137	Suweon_290	ERR036738	North Korea	XI II	HapH-1/2	HapG-1/2/3	HapH-1	HapH-1/2/3	HapA-3/4
GP138	IR_15685-2-2-2-3	ERR036739	IRRI	XI II	HapK-2/3/4	HapE	HapH-1	HapH-1/2/3	HapA-6
GP139	IR25588-7-3-1	ERR036740	IRRI	XI II	HapJ	n.d.	HapH-1	HapH-1/2/3	HapC-4
GP14	IR_789-98-2-3-2-2	ERR036618	IRRI	XI II	HapH-1/2	HapG-1/2/3	HapH-1	HapH-1/2/3	HapC-4
GP140	IR25924-51-2-3	ERR036741	IRRI	XI II	HapJ	n.d.	HapC-1	HapE	HapA-1/2
GP141	Mollika_(sel)	ERR036742	Nepal	Intermediate	HapK-2/3/4	HapG-1/2/3	HapH-1	HapH-1/2/3	HapA-1/2
GP142	UPR_231-28-1-2	ERR036743	India	XI II	HapJ	n.d.	HapH-1	HapH-1/2/3	HapB
GP143	C_1252-9	ERR036744	Philippine	XI II	HapJ	n.d.	HapH-1	HapE	HapA-10
GP144	Suweon_294	ERR036745	North Korea	XI II	HapH-1/2	HapA/B/H	HapH-1	HapA	HapA-3/4
GP15	IR_1561-228-3-3	ERR036619	IRRI	XI II	HapH-1/2	HapA/B/H	HapH-1	HapH-1/2/3	HapA-3/4
GP16	IR_1702-74-3-2	ERR036620	IRRI	XI II	HapJ	HapG-1/2/3	HapH-1	HapH-1/2/3	HapB
GP17	IR_2061-464-2-4-5	ERR036621	IRRI	XI II	HapF	HapG-1/2/3	HapH-1	HapH-1/2/3	HapA-3/4
GP18	IR_2061-628-1-6-4-3	ERR036622	IRRI	XI II	HapK-2/3/4	HapG-1/2/3	HapH-1	HapH-1/2/3	HapA-3/4
GP19	IR_2070-796-1-4-3	ERR036623	IRRI	XI II	HapJ	n.d.	HapH-1	HapH-1/2/3	HapA-3/4
GP2	Rata_710_(Acc.29397)	ERR036607	Bengal	VI/Aromatic	HapA-1/2/3/4 & HapE	HapA/B/H	HapG	HapB	HapE
GP20	IR_2071-124-6-4	ERR036624	IRRI	XI II	HapJ	HapE	HapH-1	HapE	HapA-3/4
GP21	IR_2307-84-2-1-2	ERR036625	IRRI	XI II	HapK-2/3/4	HapG-1/2/3	HapH-1	HapH-1/2/3	HapA-3/4
GP22	IR_2797-115-3	ERR036626	IRRI	XI II	HapF	HapG-1/2/3	HapH-1	HapE	HapA-3/4
GP23	IR_3456-21-1-1	ERR036627	IRRI	XI II	HapK-2/3/4	n.d.	HapH-1	HapH-1/2/3	HapC-1/2/3
GP24	IR_3941-25-1	ERR036628	IRRI	XI II	HapK-2/3/4	HapG-1/2/3	HapH-1	HapH-1/2/3	HapA-3/4
GP25	IR_4215-409-2-3	ERR036629	IRRI	XI II	HapK-2/3/4	HapE	HapH-1	HapH-1/2/3	HapA-3/4
GP26	IR_4227-24-3-1	ERR036630	IRRI	GJ Intermediate	HapF	HapG-1/2/3	HapA	HapA	HapA-1/2
GP27	IR_4409-65-3	ERR036631	IRRI	XI II	HapH-1/2	HapG-1/2/3	HapE	HapH-1/2/3	HapA-3/4
GP28	IR_4422-164-3-6	ERR036632	IRRI	XI II	HapH-1/2	n.d.	HapH-1	HapH-1/2/3	HapA-1/2
GP29	IR_4427-253-5-1	ERR036633	IRRI	XI II	HapH-1/2	HapA/B/H	HapE	HapH-1/2/3	HapA-3/4
GP3	Secano_do_Brazil	ERR036608	Brazil	XI Intermediate	HapH-1/2	HapE	HapH-1	HapE	HapA-3/4
GP30	IR_4432-84-3-1	ERR036634	IRRI	XI II	HapH-1/2	HapE	HapH-1	HapE	HapA-3/4
GP31	IR_5311-46-3	ERR036635	IRRI	XI II	HapF	HapG-1/2/3	HapH-1	HapH-1/2/3	HapA-3/4
GP32	C	ERR036636	Philippine	XI II	HapH-1/2	n.d.	n.d.	HapH-1/2/3	HapD
GP33	C_3	ERR036637	Philippine	XI II	HapH-1/2	HapG-1/2/3	HapE	HapH-1/2/3	HapA-3/4
GP34	Colombo	ERR036638	India	Aus	HapJ	HapA/B/H	n.d.	HapF-1	HapE
GP35	DoDo	ERR036639	Philippine	XI I	HapF	HapE	HapH-2	HapF-2 & HapJ	HapA-3/4
GP36	DV_86	ERR036640	Bengal	Aus	HapJ	HapA/B/H	HapE	HapF-1	HapE
GP37	Hr_33	ERR036641	Philippine	XI Intermediate	n.d.	HapD/F	HapH-1	HapH-1/2/3	HapA-3/4
GP38	N_22	ERR036642	India	Aus	HapK-2/3/4	HapD/F	n.d.	HapF-1	HapA-1/2
GP39	IAC_25	ERR036643	Brazil	Tropical GJ	HapB	HapG-1/2/3	HapB	HapA	HapA-3/4
GP4	C_1064-13	ERR036609	Philippine	XI Intermediate	HapH-1/2	n.d.	HapH-1	HapE	HapA-8
GP40	BG90-2	ERR036644	Sri Lanka	XI II	HapJ	n.d.	HapH-1	HapH-1/2/3	HapA-3/4
GP41	Te-tep	ERR036645	Vietnam	XI Intermediate	HapH-1/2	HapE	HapE	HapE	HapA-3/4
GP42	Malaixizidao	ERR036646	Malaysia	XI I	HapF	HapD/F	HapH-1	HapF-2 & HapJ	n.d.
GP43	Bo_Assam	ERR036647	India	XI I	HapK-2/3/4	HapE	HapH-1	HapE	HapA-1/2
GP44	Eei-eciet	ERR036648	India	XI Intermediate	HapA-2/3/4 & HapE	HapA/B/H	HapG	HapH-1/2/3	HapA-1/2
GP45	Jeh_San_Ned	ERR036649	India	XI I	HapH-1/2	HapD/F	n.d.	HapE	HapD
GP46	Paddy_Musk_Healnaoi	ERR036650	India	XI I	HapK-2/3/4	HapA/B/H	HapH-1	HapH-1/2/3	HapD
GP47	Dular	ERR036651	India	Aus	HapK-2/3/4	HapD/F	n.d.	HapF-1	HapA-1/2
GP48	R-9-27	ERR036652	Cuba	XI II	HapH-1/2	HapG-1/2/3	HapH-1	HapH-1/2/3	HapB
GP49	T_480-9	ERR036653	Cuba	XI Intermediate	HapF	HapG-1/2/3	HapH-1	HapH-1/2/3	HapC-1/2/3
GP497	Lunonglinnuo-36	ERR036746	Japan	Temperate GJ	HapA-1	HapA/B/H	HapA	HapA	HapA-1/2
GP498	Precosus_F-A	ERR036747	Japan	GJ Intermediate	HapA-2/3/4 & HapE	HapA/B/H	HapB	HapA	HapA-1/2
GP499	Aoyu-312	ERR036748	Japan	Temperate GJ	HapA-2/3/4 & HapE	HapA/B/H	HapA	HapA	HapA-1/2
GP5	Vary_Lava_10	ERR036610	Madagascar	Tropical GJ	n.d.	HapG-1/2/3	HapB	HapA	HapA-3/4
GP50	T_480-4	ERR036654	Cuba	XI Intermediate	HapF	HapG-1/2/3	HapH-1	HapH-1/2/3	HapC-1/2/3
GP500	Xingxiechangyuehuang	ERR036749	Japan	Temperate GJ	HapA-2/3/4 & HapE	HapA/B/H	HapA	HapA	HapA-1/2
GP501	81Y4-5	ERR036750	Japan	Temperate GJ	HapA-2/3/4 & HapE	HapA/B/H	HapA	HapA	HapA-1/2
GP502	Bashuonuo	ERR036751	Japan	GJ Intermediate	HapA-1	HapG-1/2/3	HapA	HapA	HapA-3/4
GP503	Arborio	ERR036752	Italy	Tropical GJ	n.d.	HapA/B/H	HapA	HapA	HapF
GP504	Lunonglinnuo-1	ERR036753	Japan	Tropical GJ	HapH-1/2	n.d.	HapA	HapA	HapA-3/4
GP505	Lunonglinnuo-12	ERR036754	Japan	Tropical GJ	HapH-1/2	HapA/B/H	HapA	HapA	HapA-1/2
GP506	Juannou	ERR036755	Japan	Tropical GJ	HapH-1/2	HapA/B/H	HapA	HapA	HapA-3/4
GP507	70X-46	ERR036756	Japan	Temperate GJ	HapA-2/3/4 & HapE	HapA/B/H	HapA	HapA	HapA-1/2
GP508	BL1	ERR036757	Japan	Temperate GJ	HapA-2/3/4 & HapE	HapA/B/H	HapA	HapA	HapA-1/2
GP509	Chimao	ERR036758	Japan	Temperate GJ	HapA-2/3/4 & HapE	HapA/B/H	HapA	HapA	HapA-1/2
GP51	T_480-34	ERR036655	Cuba	XI Intermediate	HapF	n.d.	HapH-1	HapH-1/2/3	HapC-1/2/3
GP510	Arpe_Thaly	ERR036759	Portugal	Temperate GJ	HapA-2/3/4 & HapE	HapA/B/H	HapA	HapA	HapA-1/2
GP511	Uzbekskiyz	ERR036760	Russia	Temperate GJ	HapA-2/3/4 & HapE	HapA/B/H	HapA	HapA	HapA-1/2
GP512	DJ_10	ERR036761	Bengal	Aus	HapK-2/3/4	HapD/F	HapE	HapF-1	HapA-1/2
GP514	Libu	ERR036762	Philippine	Tropical GJ	HapA-1/2/3/4 & HapE	HapG-1/2/3	HapB	HapA	HapF
GP515	Sipde-k	ERR036763	Philippine	Tropical GJ	HapA-2/3/4 & HapE	HapG-1/2/3	HapA	HapA	HapF
GP516	Meranay	ERR036764	Philippine	Tropical GJ	HapA-2/3/4 & HapE	HapG-1/2/3	HapB	HapA	HapF
GP517	Yanayanan_(3)	ERR036765	Philippine	Tropical GJ	HapA-2/3/4 & HapE	n.d.	HapB	HapA	HapF
GP518	Payakan	ERR036766	Philippine	Tropical GJ	HapA-2/3/4 & HapE	HapA/B/H	HapA	HapA	HapF
GP519	Mack_Khoune	ERR036767	Laos	GJ Intermediate	HapA-2/3/4 & HapE	n.d.	HapA	HapA	HapA-1/2
GP52	T_480-67	ERR036656	Cuba	XI Intermediate	HapF	HapG-1/2/3	HapH-1	HapH-1/2/3	HapC-1/2/3
GP520	KH.Komedanv	ERR036768	Laos	GJ Intermediate	HapA-1/2/3/4 & HapE	HapG-1/2/3	HapA	HapA	HapA-1/2
GP521	Manik	ERR036769	Indonesia	Tropical GJ	HapA-2/3/4 & HapE	HapD/F	HapB	HapA	HapF
GP522	Radi_Pagalou	ERR036770	Malaysia	Tropical GJ	HapB	HapG-1/2/3	HapA	HapA	HapF
GP523	San_Domenico	ERR036771	Solomon Islands	Temperate GJ	HapA-2/3/4 & HapE	HapG-1/2/3	HapA	HapA	HapA-1/2
GP524	Buyagaw	ERR036772	Philippine	XI Intermediate	HapH-1/2	HapA/B/H	HapH-1	HapE	HapA-3/4
GP525	Mah_Nam_pui	ERR036773	Thailand	GJ Intermediate	HapA-2/3/4 & HapE	HapG-1/2/3	HapA	HapA	HapA-1/2
GP526	Unnamed	ERR036774	Thailand	XI Intermediate	HapH-1/2	HapD/F	HapG	HapH-1/2/3	HapC-4
GP527	Khao_Dou	ERR036775	Laos	GJ Intermediate	HapA-1/2/3/4 & HapE	n.d.	HapA	HapA	HapA-1/2
GP528	Kenteng	ERR036776	Laos	Tropical GJ	HapA-2/3/4 & HapE	n.d.	HapA	HapA	HapA-1/2
GP529	Lepsang	ERR036777	Laos	GJ Intermediate	HapA-2/3/4 & HapE	n.d.	HapA	HapA	HapA-1/2
GP53	2/53	ERR036657	Cuba	XI Intermediate	HapF	HapA/B/H	HapH-1	HapH-1/2/3	HapC-1/2/3
GP530	Bena_Jhupi	ERR036778	India	Aus	HapK-2/3/4	HapD/F	n.d.	HapF-1	HapA-1/2
GP531	Panchpai	ERR036779	Bengal	Aus	HapK-2/3/4	HapD/F	HapG	HapF-1	HapA-6
GP532	Catatao	ERR036780	Brazil	Tropical GJ	HapA-2/3/4 & HapE	HapG-1/2/3	HapB	HapA	HapA-3/4
GP533	Jabonl	ERR036781	Bengal	Aus	HapK-2/3/4	HapD/F	HapG	HapF-1	HapA-1/2
GP534	Padi_Lasat	ERR036782	Malaysia	Tropical GJ	HapA-1/2/3/4 & HapE	HapG-1/2/3	HapB	HapD	HapF
GP535	Macax_Pina	ERR036783	Philippine	Tropical GJ	n.d.	n.d.	HapB	HapA	HapA-1/2
GP536	Minanok_(glut)	ERR036784	Philippine	Tropical GJ	HapA-2/3/4 & HapE	HapG-1/2/3	HapB	HapA	HapF
GP537	Sa-igorot	ERR036785	Philippine	Tropical GJ	n.d.	n.d.	HapA	HapA	HapA-1/2
GP538	Bate_Aus	ERR036786	India	Aus	HapK-2/3/4	n.d.	HapG	HapF-1	HapA-6
GP539	Mudo	ERR036787	India	XI Intermediate	HapH-1/2	n.d.	HapH-1	HapA	HapA-6
GP54	9/53	ERR036658	Cuba	XI Intermediate	HapF	HapG-1/2/3	HapH-1	HapH-1/2/3	HapC-1/2/3
GP540	Kbarai_Ganja	ERR036788	Pakistan	XI Intermediate	HapH-1/2	HapA/B/H	HapH-1	HapA	n.d.
GP541	Kasinkan	ERR036789	Philippine	Tropical GJ	HapA-1/2/3/4 & HapE	HapA/B/H	HapA	HapA	HapF
GP542	BJ1	ERR036790	Philippine	Aus	HapK-2/3/4	n.d.	n.d.	HapF-1	HapA-6
GP543	S.Panlo	ERR036791	US	Tropical GJ	HapA-1/2/3/4 & HapE	n.d.	HapB	HapA	n.d.
GP544	Blue_Belle_CI9544	ERR036792	US	Tropical GJ	HapA-2/3/4 & HapE	HapA/B/H	n.d.	HapA	HapA-1/2
GP545	Giza_172	ERR036793	Egypt	Temperate GJ	HapA-2/3/4 & HapE	HapA/B/H	HapA	HapA	HapA-1/2
GP546	Nonglin-16	ERR036794	Japan	Temperate GJ	HapA-2/3/4 & HapE	HapA/B/H	HapA	HapA	HapA-1/2
GP547	Nonglin-72	ERR036795	Japan	Temperate GJ	HapA-2/3/4 & HapE	HapA/B/H	HapA	HapA	HapA-1/2
GP548	Nonglin-100	ERR036796	Japan	Temperate GJ	HapA-2/3/4 & HapE	HapA/B/H	HapA	HapA	HapA-1/2
GP549	Nonglin-106	ERR036797	Japan	Temperate GJ	HapA-1/2/3/4 & HapE	HapA/B/H	HapA	HapA	HapA-1/2
GP55	63-83(Acc.14725)	ERR036659	Ivory Coast	Tropical GJ	HapA-2/3/4 & HapE	HapG-1/2/3	HapB	HapA	HapA-3/4
GP550	Nonglin-130	ERR036798	Japan	Temperate GJ	HapA-2/3/4 & HapE	HapA/B/H	HapA	HapA	HapA-1/2
GP551	Nonglinnuo-144	ERR036799	Japan	Temperate GJ	HapA-2/3/4 & HapE	HapA/B/H	HapA	HapA	HapA-1/2
GP552	Nonglin-154	ERR036800	Japan	Temperate GJ	HapA-2/3/4 & HapE	HapA/B/H	HapA	HapA	HapA-1/2
GP553	Nonglinnuo-184	ERR036801	Japan	XI Intermediate	HapK-2/3/4	HapD/F	HapH-1	HapF-2 & HapJ	HapA-1/2
GP554	Nonglin-108	ERR036802	Japan	Temperate GJ	HapA-2/3/4 & HapE	HapA/B/H	HapA	HapA	HapA-1/2
GP555	Nonglin-217	ERR036803	Japan	Temperate GJ	HapA-2/3/4 & HapE	HapA/B/H	HapA	HapA	HapA-1/2
GP556	Fuguo	ERR036804	Japan	Temperate GJ	HapA-2/3/4 & HapE	HapA/B/H	HapA	HapA	HapA-1/2
GP557	Yuenian	ERR036805	Japan	Temperate GJ	HapA-2/3/4 & HapE	HapA/B/H	HapA	HapA	HapA-1/2
GP558	Guangdong-51	ERR036806	Japan	Temperate GJ	HapA-2/3/4 & HapE	HapA/B/H	HapA	HapA	HapA-1/2
GP559	Xingyuerchongnuo	ERR036807	Japan	Temperate GJ	HapA-2/3/4 & HapE	HapA/B/H	HapA	HapA	HapA-1/2
GP56	Baogala	ERR036660	Uganda	Intermediate	HapC	n.d.	HapB	HapA	HapA-1/2
GP560	Pingbei-189	ERR036808	North Korea	Temperate GJ	HapA-2/3/4 & HapE	HapA/B/H	HapA	HapA	HapA-1/2
GP561	Shijie-1	ERR036809	Japan	Tropical GJ	HapH-1/2	HapA/B/H	HapA	HapA	HapF
GP562	Sesia	ERR036810	Albania	Intermediate	HapA-2/3/4 & HapE	HapG-1/2/3	HapA	n.d.	HapA-3/4
GP563	Rialto	ERR036811	Albania	GJ Intermediate	HapA-2/3/4 & HapE	HapG-1/2/3	HapA	HapA	HapA-1/2
GP564	Wuziluost	ERR036812	Russia	Temperate GJ	HapA-2/3/4 & HapE	HapA/B/H	HapA	HapA	HapA-1/2
GP565	Delta	ERR036813	France	Temperate GJ	HapA-2/3/4 & HapE	HapA/B/H	HapA	HapA	HapA-6
GP566	Panuoxiameika	ERR036814	Argentina	Temperate GJ	HapA-2/3/4 & HapE	HapG-1/2/3	HapA	HapA	HapA-3/4
GP567	Pama	ERR036815	IRRI	Temperate GJ	HapA-2/3/4 & HapE	HapA/B/H	HapA	HapA	HapA-1/2
GP568	Roma	ERR036816	Italy	Temperate GJ	HapA-2/3/4 & HapE	HapA/B/H	HapA	HapA	HapA-1/2
GP569	Agami_M1	ERR036817	Philippine	GJ Intermediate	HapA-2/3/4 & HapE	HapA/B/H	HapG	HapA	HapA-1/2
GP57	Mambo-SaSa_342	ERR036661	Madagascar	Intermediate	HapJ	HapA/B/H	n.d.	HapE	HapA-3/4
GP570	Kn-Ih-361-1-8-6	ERR036818	Philippine	Temperate GJ	HapA-2/3/4 & HapE	HapA/B/H	HapA	HapA	HapA-1/2
GP571	Nonglin-238	ERR036819	Japan	Temperate GJ	HapA-2/3/4 & HapE	HapA/B/H	HapA	HapA	HapA-1/2
GP572	IRAT_10	ERR036820	Ivory Coast	XI II	HapJ	HapE	HapH-1	HapE	HapB
GP573	IAC_435	ERR036821	Brazil	XI III	HapH-1/2	HapC	HapH-2	HapE	HapC-4
GP574	Salumoikit	ERR036822	Philippine	XI III	HapH-1/2	HapE	HapH-1	HapH-1/2/3	HapA-3/4
GP575	K_333	ERR036823	Uganda	Temperate GJ	HapA-1	HapA/B/H	HapA	HapA	HapA-1/2
GP576	DNT_157	ERR036824	Pakistan	Aus	HapK-2/3/4	n.d.	HapE	HapF-1	HapE
GP578	Mengieig	ERR036825	Philippine	Tropical GJ	HapA-2/3/4 & HapE	HapG-1/2/3	HapB	HapA	HapF
GP579	Desin	ERR036826	Philippine	GJ Intermediate	HapA-2/3/4 & HapE	HapG-1/2/3	HapA	HapA	HapA-1/2
GP58	ASD7	ERR036662	India	XI Intermediate	HapH-1/2	HapE	HapH-1	HapE	HapA-3/4
GP580	Khao_Youak	ERR036827	Laos	Temperate GJ	HapA-2/3/4 & HapE	HapA/B/H	HapA	HapA	HapA-1/2
GP581	Mira	ERR036828	Bulgaria	Temperate GJ	HapA-2/3/4 & HapE	HapG-1/2/3	HapA	HapA	HapA-3/4
GP582	Khao_Khane	ERR036829	Laos	GJ Intermediate	HapA-2/3/4 & HapE	HapG-1/2/3	HapA	HapA	HapA-1/2
GP583	Khamu	ERR036830	Thailand	GJ Intermediate	HapA-2/3/4 & HapE	HapA/B/H	n.d.	HapA	HapA-1/2
GP584	North_Rose	ERR036831	US	Temperate GJ	HapA-2/3/4 & HapE	HapA/B/H	HapA	HapA	HapA-1/2
GP585	Hugaiyi-87	ERR036832	North Korea	Temperate GJ	HapA-2/3/4 & HapE	HapA/B/H	HapB	HapA	HapA-1/2
GP587	Rizhongyouhao-3	ERR036833	Japan	XI II	HapH-1/2	n.d.	HapC-1	HapH-1/2/3	HapB
GP588	Euribe	ERR036834	Italy	GJ Intermediate	HapA-2/3/4 & HapE	HapG-1/2/3	HapA	HapA	HapA-1/2
GP589	CR_584-11-1-6	ERR036835	Egypt	XI Intermediate	HapF	n.d.	HapH-1	HapE	HapA-3/4
GP59	Bogor_8	ERR036663	Philippine	GJ Intermediate	HapA-1/2/3/4 & HapE	HapG-1/2/3	HapA	HapA	HapA-1/2
GP590	K_438	ERR036836	India	Temperate GJ	HapA-1	HapA/B/H	HapA	HapA	HapA-1/2
GP591	System-400	ERR036837	North Korea	Temperate GJ	HapA-2/3/4 & HapE	HapA/B/H	HapA	HapA	HapA-1/2
GP592	Nonglin-242	ERR036838	Japan	Temperate GJ	HapA-1	HapA/B/H	HapA	HapA	HapA-1/2
GP593	IRI_352	ERR036839	North Korea	XI II	HapH-1/2	HapA/B/H	HapH-1	HapF-2 & HapJ	HapD
GP594	Japonesito_des_Meses_F.A	ERR036840	Argentina	GJ Intermediate	HapA-1/2/3/4 & HapE	HapA/B/H	HapA	HapA	HapA-1/2
GP595	Linian	ERR036841	Japan	GJ Intermediate	HapA-2/3/4 & HapE	HapG-1/2/3	HapA	HapA	HapA-1/2
GP596	Shuifunuo	ERR036842	Japan	GJ Intermediate	HapH-1/2	HapA/B/H	HapA	HapA	HapA-1/2
GP597	BAEK_CHOL_BYEO	ERR036843	South Korea	Temperate GJ	HapA-2/3/4 & HapE	HapA/B/H	HapA	HapA	HapA-1/2
GP598	ZIOK_DO	ERR036844	South Korea	Temperate GJ	HapA-2/3/4 & HapE	HapA/B/H	HapA	HapA	HapA-1/2
GP599	SALBIO_87	ERR036845	South Korea	Temperate GJ	HapA-2/3/4 & HapE	HapA/B/H	HapA	HapA	HapA-1/2
GP60	ARC_7286	ERR036664	India	XI I	HapK-2/3/4	HapD/F	HapH-1	HapF-2 & HapJ	HapD
GP601	A_GA_BYEO	ERR036846	North Korea	Temperate GJ	HapA-2/3/4 & HapE	n.d.	HapA	HapA	HapA-1/2
GP602	A_GU_DO	ERR036847	North Korea	Temperate GJ	HapA-2/3/4 & HapE	HapA/B/H	HapA	HapA	HapA-1/2
GP603	YONG_CHUN	ERR036848	South Korea	Temperate GJ	HapA-2/3/4 & HapE	HapA/B/H	HapA	HapA	HapA-6
GP605	MU_AN_DO	ERR036849	South Korea	Temperate GJ	HapA-2/3/4 & HapE	HapA/B/H	HapA	HapA	HapA-1/2
GP606	TAE_GU_NA	ERR036850	South Korea	Temperate GJ	HapA-2/3/4 & HapE	HapA/B/H	HapA	HapA	HapA-1/2
GP607	Runnuo	ERR036851	Japan	Temperate GJ	HapA-1/2/3/4 & HapE	HapG-1/2/3	HapA	HapA	HapA-1/2
GP608	Qingfeng	ERR036852	Japan	Temperate GJ	HapA-2/3/4 & HapE	HapA/B/H	HapA	HapA	HapA-1/2
GP609	Zhaohuangjing	ERR036853	Japan	Temperate GJ	HapA-2/3/4 & HapE	HapA/B/H	HapA	HapA	HapA-1/2
GP61	ARC_6565	ERR036665	India	Aus	HapK-2/3/4	HapD/F	n.d.	HapF-1	HapA-3/4
GP610	KWAN_SAN_SAEK	ERR036854	South Korea	Temperate GJ	HapA-2/3/4 & HapE	HapA/B/H	HapA	HapA	HapA-1/2
GP611	Baru	ERR036855	Australia	GJ Intermediate	HapA-2/3/4 & HapE	HapG-1/2/3	HapA	HapA	HapA-1/2
GP612	Calmochi-202	ERR036856	US	Temperate GJ	HapA-2/3/4 & HapE	HapA/B/H	HapA	HapA	HapA-1/2
GP613	L201	ERR036857	US	Tropical GJ	HapH-1/2	HapG-1/2/3	HapB	HapA	HapA-3/4
GP614	Mars	ERR036858	US	GJ Intermediate	HapA-2/3/4 & HapE	HapA/B/H	HapB	HapA	HapA-1/2
GP615	Newrex	ERR036859	US	Intermediate	HapA-2/3/4 & HapE	n.d.	HapH-1	HapA	HapC-4
GP616	Leah	ERR036860	US	Tropical GJ	HapJ	HapG-1/2/3	HapB	HapA	HapA-1/2
GP617	Nato_CI8998	ERR036861	US	GJ Intermediate	HapA-2/3/4 & HapE	HapA/B/H	HapB	HapA	HapA-1/2
GP619	Jiaheguang	ERR036862	Japan	Temperate GJ	HapA-2/3/4 & HapE	HapA/B/H	HapA	HapA	HapA-1/2
GP62	ARC_7043	ERR036666	India	Aus	HapK-2/3/4	n.d.	HapG	HapF-1	HapE
GP620	Jinheng	ERR036863	IRRI	Temperate GJ	HapA-2/3/4 & HapE	HapA/B/H	HapA	HapA	HapA-1/2
GP621	Shigang-9	ERR036864	Japan	Temperate GJ	HapA-1/2/3/4 & HapE	HapA/B/H	HapB	HapA	HapA-1/2
GP622	Tatsumi	ERR036865	IRRI	XI Intermediate	HapF	n.d.	HapH-1	HapF-2 & HapJ	HapD
GP623	Zhaoming	ERR036866	Japan	Temperate GJ	HapA-2/3/4 & HapE	HapA/B/H	HapA	HapA	HapA-1/2
GP624	JIRASAR_280	ERR036867	Hungary	XI Intermediate	HapH-1/2	HapA/B/H	HapH-1	HapE	HapA-3/4
GP625	Basu_Mathed	ERR036868	India	Aus	HapK-2/3/4	HapD/F	HapG	HapE	HapA-1/2
GP626	Berong	ERR036869	Indonesia	Tropical GJ	HapA-2/3/4 & HapE	n.d.	HapA	HapA	HapA-1/2
GP627	Baladewa	ERR036870	Indonesia	Intermediate	HapH-1/2	HapG-1/2/3	HapA	HapA	HapD
GP628	Abang_Busur	ERR036871	Indonesia	XI III	HapK-2/3/4	n.d.	HapH-1	HapH-1/2/3	HapA-8
GP629	Aen_Petu	ERR036872	Indonesia	Tropical GJ	HapA-2/3/4 & HapE	HapG-1/2/3	HapA	HapA	HapF
GP63	ARC_7013	ERR036667	India	Aus	HapK-2/3/4	HapD/F	HapE	HapF-1	HapA-1/2
GP630	Nonglin-247	ERR036873	Japan	Temperate GJ	HapA-2/3/4 & HapE	HapA/B/H	HapA	HapA	HapA-1/2
GP631	Nonglin-263	ERR036874	Japan	XI II	HapK-2/3/4	n.d.	HapH-1	HapE	HapC-1/2/3
GP632	Luhuangjing	ERR036875	Japan	Temperate GJ	HapA-2/3/4 & HapE	HapA/B/H	HapA	HapA	HapA-1/2
GP633	Balsamo	ERR036876	Philippine	XI Intermediate	HapK-2/3/4	n.d.	HapH-1	n.d.	HapA-1/2
GP634	MILYANG63	ERR036877	North Korea	Temperate GJ	HapA-2/3/4 & HapE	HapA/B/H	HapH-1	HapA	HapA-1/2
GP635	milyamg_67	ERR036878	North Korea	Intermediate	HapH-1/2	HapA/B/H	HapH-1	HapA	HapA-1/2
GP636	Suweon_92	ERR036879	North Korea	Temperate GJ	HapA-2/3/4 & HapE	HapA/B/H	HapA	HapA	HapA-1/2
GP637	Suweon_289	ERR036880	North Korea	XI II	HapH-1/2	HapD/F	HapH-1	HapF-2 & HapJ	HapA-3/4
GP638	Suweon_303	ERR036881	North Korea	Temperate GJ	HapA-2/3/4 & HapE	HapA/B/H	HapA	HapA	HapA-1/2
GP639	Suweon_320	ERR036882	North Korea	XI II	HapH-1/2	HapD/F	HapH-1	HapF-2 & HapJ	HapA-3/4
GP64	X69-56-12-10-6-3	ERR036668	Burma	XI II	HapJ	HapE	HapH-1	HapE	HapC-1/2/3
GP640	Tebonnet	ERR036883	US	Tropical GJ	HapA-2/3/4 & HapE	HapG-1/2/3	HapB	HapA	HapF
GP641	Starbonnet_CI9584	ERR036884	US	Tropical GJ	n.d.	HapG-1/2/3	HapB	HapA	HapA-1/2
GP642	Sky_bonnet	ERR036885	US	Tropical GJ	HapA-2/3/4 & HapE	n.d.	n.d.	HapA	HapA-1/2
GP643	IRAT_112	ERR036886	Ivory Coast	Tropical GJ	HapA-2/3/4 & HapE	HapG-1/2/3	HapB	HapA	HapA-3/4
GP644	IRAT_170	ERR036887	Ivory Coast	Tropical GJ	HapA-2/3/4 & HapE	HapG-1/2/3	HapB	HapA	HapA-3/4
GP645	Rathu_Heenati	ERR036888	Sri Lanka	XI III	n.d.	HapE	HapH-1	HapE	HapA-6
GP646	xx-5	ERR036889	Thailand	Temperate GJ	HapA-2/3/4 & HapE	HapA/B/H	HapA	HapA	HapA-1/2
GP647	Sunbonnet	ERR036890	US	Tropical GJ	HapA-1/2/3/4 & HapE	n.d.	HapB	HapA	HapA-1/2
GP648	Nonglin-181	ERR036891	Japan	Temperate GJ	HapA-2/3/4 & HapE	HapA/B/H	HapA	HapA	HapA-1/2
GP649	Wuchanghuangjing	ERR036892	Japan	Temperate GJ	HapA-2/3/4 & HapE	HapA/B/H	HapA	HapA	HapA-1/2
GP65	IR_4227-109-1-3	ERR036669	IRRI	XI II	HapH-1/2	n.d.	HapE	HapH-1/2/3	HapA-3/4
GP650	Qiutian-31	ERR036893	Japan	Temperate GJ	HapA-2/3/4 & HapE	HapA/B/H	HapA	HapA	HapA-1/2
GP651	milyamg_64	ERR036894	North Korea	Temperate GJ	HapA-1/2/3/4 & HapE	HapA/B/H	HapA	HapA	HapA-1/2
GP652	Suweon_295	ERR036895	North Korea	XI II	HapH-1/2	HapE	HapH-1	HapE	HapD
GP653	Rezhisangnuo	ERR036896	Japan	Temperate GJ	HapA-2/3/4 & HapE	HapA/B/H	HapA	HapA	HapA-1/2
GP654	Arborio	ERR036897	Italy	Temperate GJ	HapA-2/3/4 & HapE	HapA/B/H	HapA	HapA	HapA-1/2
GP655	Baizaoseng	ERR036898	Japan	Temperate GJ	HapA-2/3/4 & HapE	HapA/B/H	HapA	HapA	HapA-1/2
GP656	Nonglin-182	ERR036899	Japan	Temperate GJ	HapA-2/3/4 & HapE	HapA/B/H	HapA	HapA	HapA-1/2
GP657	Neplun	ERR036900	Vietnam	Temperate GJ	HapA-1/2/3/4 & HapE	HapA/B/H	HapH-2	HapA	HapA-6
GP658	IAC_150/76	ERR036901	Brazil	Tropical GJ	HapA-2/3/4 & HapE	HapG-1/2/3	HapA	n.d.	n.d.
GP659	CNA_762069	ERR036902	Brazil	Tropical GJ	HapA-2/3/4 & HapE	HapG-1/2/3	HapB	HapA	HapA-3/4
GP66	C_41(xuan)	ERR036670	Vietnam	XI I	HapK-2/3/4	HapD/F	HapH-1	HapF-2 & HapJ	HapD
GP660	Jiaping	ERR036903	Japan	Tropical GJ	HapH-1/2	HapA/B/H	HapA	HapA	HapF
GP661	Rosa_Marchetti	ERR036904	Italy	Temperate GJ	HapA-2/3/4 & HapE	HapA/B/H	HapA	HapA	HapA-1/2
GP662	Teng-747	ERR036905	Japan	Temperate GJ	HapA-2/3/4 & HapE	HapA/B/H	HapA	HapA	HapA-1/2
GP663	Teng-832	ERR036906	Japan	Temperate GJ	HapA-2/3/4 & HapE	HapA/B/H	HapA	HapA	HapA-1/2
GP664	Teng-841	ERR036907	Japan	Temperate GJ	HapA-2/3/4 & HapE	HapA/B/H	HapA	HapA	HapA-1/2
GP665	Tengnuo-852	ERR036908	Japan	Temperate GJ	HapA-2/3/4 & HapE	HapA/B/H	HapA	HapA	HapA-1/2
GP666	Teng-877	ERR036909	Japan	Temperate GJ	HapA-2/3/4 & HapE	HapA/B/H	HapA	HapA	HapA-1/2
GP667	Teng-883	ERR036910	Japan	Temperate GJ	HapA-2/3/4 & HapE	HapA/B/H	HapA	HapA	HapA-1/2
GP668	Teng-123	ERR036911	Japan	Temperate GJ	HapA-2/3/4 & HapE	HapA/B/H	HapA	HapA	HapA-1/2
GP669	Teng-870	ERR036912	Japan	Temperate GJ	HapA-2/3/4 & HapE	HapA/B/H	HapA	HapA	HapA-1/2
GP67	JC_70	ERR036671	India	Aus	HapK-2/3/4	HapA/B/H	HapE	HapF-1	HapA-1/2
GP670	Teng-132	ERR036913	Japan	Temperate GJ	HapA-1/2/3/4 & HapE	HapA/B/H	HapA	HapA	HapA-1/2
GP671	Teng-139	ERR036914	Japan	Temperate GJ	HapA-2/3/4 & HapE	HapA/B/H	HapA	HapA	HapA-1/2
GP672	Tengnuo-133	ERR036915	Japan	Temperate GJ	HapA-2/3/4 & HapE	HapA/B/H	HapA	HapA	HapA-1/2
GP673	Teng-136	ERR036916	Japan	Temperate GJ	HapA-2/3/4 & HapE	HapA/B/H	HapA	HapA	HapA-1/2
GP674	Teng-871	ERR036917	Japan	Temperate GJ	HapA-1/2/3/4 & HapE	HapA/B/H	HapA	HapA	HapA-1/2
GP675	Teng-872	ERR036918	Japan	Temperate GJ	HapA-2/3/4 & HapE	HapA/B/H	HapA	HapA	HapA-1/2
GP676	Aoyu-314	ERR036919	Japan	XI I	HapH-1/2	HapE	HapH-1	HapF-2 & HapJ	HapD
GP677	MILYANG84	ERR036920	North Korea	Temperate GJ	HapA-1	HapA/B/H	HapA	HapA	HapA-1/2
GP678	Niandangzhong	ERR036921	South Korea	Temperate GJ	HapA-1	HapA/B/H	HapA	HapA	HapA-1/2
GP679	B5517A-15-4-9-1	ERR036922	Indonesia	Tropical GJ	HapA-2/3/4 & HapE	HapG-1/2/3	HapB	HapA	HapA-1/2
GP68	IR_5533-PP856-1	ERR036672	IRRI	XI Intermediate	HapH-1/2	n.d.	HapH-1	HapH-1/2/3	HapA-3/4
GP680	J229	ERR036923	Cuba	GJ Intermediate	HapA-2/3/4 & HapE	HapA/B/H	HapB	HapA	HapA-1/2
GP681	J519	ERR036924	Cuba	GJ Intermediate	HapA-2/3/4 & HapE	n.d.	HapB	HapA	HapA-3/4
GP682	DAMAGUM	ERR036925	Indonesia	Temperate GJ	HapA-2/3/4 & HapE	HapA/B/H	HapA	HapA	HapA-1/2
GP683	KETAN_GONDOPURO	ERR036926	Indonesia	Tropical GJ	HapA-1/2/3/4 & HapE	HapA/B/H	HapA	HapA	HapA-3/4
GP684	ITALPATNA_640	ERR036927	Italy	Tropical GJ	HapA-2/3/4 & HapE	HapG-1/2/3	HapB	HapA	HapA-3/4
GP685	NOVELLI_GIGANTE	ERR036928	Italy	GJ Intermediate	HapA-1/2/3/4 & HapE	HapG-1/2/3	HapA	HapA	HapA-6
GP686	H32	ERR036929	Hungary	Tropical GJ	HapA-2/3/4 & HapE	HapG-1/2/3	HapB	HapA	HapA-3/4
GP687	KETAN_DUNI	ERR036930	Indonesia	Tropical GJ	HapA-2/3/4 & HapE	HapG-1/2/3	HapE	HapA	HapA-3/4
GP688	GAJO	ERR036931	Indonesia	Tropical GJ	HapA-1/2/3/4 & HapE	HapA/B/H	HapB	HapA	HapA-6
GP689	Bonjo	ERR036932	Indonesia	Tropical GJ	HapA-1/2/3/4 & HapE	n.d.	HapG	HapA	HapF
GP69	IR_7149-5-2-1-1	ERR036673	IRRI	XI II	HapK-2/3/4	n.d.	HapH-1	HapH-1/2/3	HapA-3/4
GP690	R.S	ERR036933	Indonesia	Tropical GJ	HapA-2/3/4 & HapE	HapA/B/H	HapA	HapA	HapF
GP691	HURI_386	ERR036934	Hungary	Temperate GJ	HapA-2/3/4 & HapE	HapA/B/H	HapA	HapA	HapA-1/2
GP692	HU_73	ERR036935	Hungary	Temperate GJ	HapA-2/3/4 & HapE	HapG-1/2/3	HapA	HapA	HapA-1/2
GP7	Pate_Blanc_S3	ERR036611	Ivory Coast	Tropical GJ	HapA-2/3/4 & HapE	HapG-1/2/3	HapA	HapA	HapF
GP70	IR_7149-23-2-3-1	ERR036674	IRRI	XI II	HapK-2/3/4	HapE	HapH-1	HapE	HapA-3/4
GP71	IR_9095-258-2	ERR036675	IRRI	XI II	HapH-1/2	n.d.	HapH-1	HapD	HapA-5
GP72	IR_9209-26-2	ERR036676	IRRI	XI II	HapF	HapE	HapH-1	HapH-1/2/3	HapA-3/4
GP73	IR_4707-123-3	ERR036677	IRRI	XI II	HapK-2/3/4	n.d.	HapH-1	HapH-1/2/3	HapC-1/2/3
GP74	IR_533-1-89	ERR036678	IRRI	XI II	HapA-2/3/4 & HapE	HapE	HapB	HapH-1/2/3	HapA-3/4
GP75	Kinandang_Patong	ERR036679	Philippine	XI Intermediate	HapJ	n.d.	n.d.	HapE	HapA-3/4
GP76	Rojfotsy_1285	ERR036680	Madagascar	XI II	HapH-1/2	HapE	HapH-1	HapE	HapB
GP77	IR_2071-88-8-10	ERR036681	IRRI	Tropical GJ	n.d.	HapE	HapA	HapH-1/2/3	HapF
GP78	IR_2451-9-4-3	ERR036682	IRRI	XI II	n.d.	HapA/B/H	HapH-1	HapH-1/2/3	HapB
GP79	IR_2003-P7-4-2	ERR036683	IRRI	XI II	HapD-1	n.d.	HapA	HapH-1/2/3	HapA-3/4
GP8	Bhat_Mukhu	ERR036612	Bengal	Aus	HapK-2/3/4	HapD/F	HapE	HapF-1	HapA-6
GP80	IR_4422-98-3-6-1	ERR036684	IRRI	XI II	HapH-1/2	n.d.	HapH-1	HapH-1/2/3	HapA-3/4
GP81	IR_4567-69-1-3	ERR036685	IRRI	XI II	HapH-1/2	n.d.	HapH-1	HapH-1/2/3	HapC-1/2/3
GP82	IR_5657-33-2	ERR036686	IRRI	XI II	HapH-1/2	HapG-1/2/3	HapH-1	HapH-1/2/3	HapA-3/4
GP83	IEF_2911	ERR036687	India	XI Intermediate	HapH-1/2	HapG-1/2/3	HapH-1	HapH-1/2/3	HapC-1/2/3
GP84	IR_4563-52-1-3-6	ERR036688	IRRI	XI II	HapH-1/2	n.d.	HapE	HapH-1/2/3	HapB
GP85	RD4	ERR036689	Thailand	XI I	HapH-1/2	HapD/F	HapH-1	HapH-1/2/3	HapB
GP86	Saturn_CI9540	ERR036690	US	Tropical GJ	HapA-2/3/4 & HapE	n.d.	HapB	HapA	HapA-1/2
GP87	Jaya	ERR036691	India	XI II	HapH-1/2	n.d.	HapH-1	HapH-1/2/3	HapB
GP88	Giza_159	ERR036692	Egypt	Temperate GJ	HapA-2/3/4 & HapE	HapA/B/H	HapA	HapA	HapA-1/2
GP89	Dharial	ERR036693	Bengal	Aus	HapK-2/3/4	HapD/F	HapG	HapF-1	HapE
GP9	IR_24	ERR036613	Philippine	XI II	HapH-1/2	HapG-1/2/3	HapH-1	HapH-1/2/3	HapB
GP90	IR_9397-221-1-1	ERR036694	IRRI	XI Intermediate	HapK-2/3/4	n.d.	HapH-1	HapF-1	HapA-3/4
GP91	IR_9758-150-3	ERR036695	IRRI	XI II	HapF	HapG-1/2/3	HapH-1	HapH-1/2/3	HapA-3/4
GP92	IR_10154-20-3-3	ERR036696	IRRI	XI Intermediate	HapK-2/3/4	n.d.	HapH-1	HapE	HapA-3/4
GP93	IR_10181-58-3-1	ERR036697	IRRI	XI II	HapJ	HapG-1/2/3	HapH-1	HapE	HapC-4
GP94	IR_8608-189-2-2-1-3	ERR036698	IRRI	XI II	HapJ	HapE	HapH-1	HapE	HapB
GP95	IR_9115-40-1-3	ERR036699	IRRI	XI II	HapK-2/3/4	HapA/B/H	HapH-1	HapE	HapA-3/4
GP96	IR_9742-17-1	ERR036700	IRRI	XI II	HapJ	n.d.	HapH-1	HapE	HapC-1/2/3
GP97	IR_8608-253-5-3-2	ERR036701	IRRI	XI II	HapF	HapG-1/2/3	HapH-1	HapE	HapC-1/2/3
GP98	IR_9093-195-1	ERR036702	IRRI	XI II	HapJ	HapG-1/2/3	HapH-1	HapE	HapB
GP99	None	ERR036703	IRRI	XI II	HapJ	HapE	HapH-1	HapH-1/2/3	HapC-1/2/3
HP1	Dadongnuo	ERR009730	China	Temperate GJ	HapA-1/2/3/4 & HapE	n.d.	HapA	HapA	HapA-1/2
HP10	Tainanxuan-370	ERR009639	China	Temperate GJ	HapA-2/3/4 & HapE	HapA/B/H	HapA	HapA	HapA-1/2
HP100	Baizhidao	ERR037130	China	Temperate GJ	HapA-1	HapA/B/H	HapA	HapA	HapA-1/2
HP101	Jiuniandao	ERR037131	China	Temperate GJ	HapA-1/2/3/4 & HapE	HapA/B/H	HapA	HapA	HapA-1/2
HP102	Jinggoudan	ERR037132	China	Temperate GJ	HapA-1/2/3/4 & HapE	HapG-1/2/3	HapA	HapA	HapA-1/2
HP103	Binxianludao	ERR037133	China	Temperate GJ	HapA-2/3/4 & HapE	HapA/B/H	HapA	HapA	HapA-1/2
HP104	Boshun-2	ERR037134	China	GJ Intermediate	HapA-2/3/4 & HapE	HapA/B/H	HapA	HapA	HapA-1/2
HP105	Xingrenxiaobaiwanggu	ERR037135	China	Temperate GJ	HapA-1/2/3/4 & HapE	HapA/B/H	HapA	HapA	HapF
HP106	Shikui	ERR037136	China	Temperate GJ	HapA-1/2/3/4 & HapE	HapA/B/H	HapA	HapA	HapA-1/2
HP107	Baibanghuinuo-2	ERR037137	China	Temperate GJ	HapA-2/3/4 & HapE	HapG-1/2/3	HapA	HapA	HapA-1/2
HP108	Hanghe	ERR037138	China	Temperate GJ	HapA-2/3/4 & HapE	n.d.	HapA	HapA	HapA-1/2
HP109	Maomaonuo	ERR037139	China	Temperate GJ	HapA-1	HapA/B/H	HapA	HapA	HapA-1/2
HP11	Wuzhunuo	ERR009638	China	Temperate GJ	HapA-1/2/3/4 & HapE	HapA/B/H	HapA	HapA	HapA-1/2
HP110	Duandingmongbaimi	ERR037140	China	Temperate GJ	HapA-2/3/4 & HapE	HapA/B/H	HapA	HapA	HapA-1/2
HP111	Lengshuixian	ERR037141	China	Temperate GJ	HapA-2/3/4 & HapE	HapA/B/H	HapA	HapA	HapF
HP112	Baikehandao	ERR037142	China	Temperate GJ	HapA-1/2/3/4 & HapE	HapG-1/2/3	HapA	HapA	HapA-1/2
HP113	Laohuanggu	ERR037143	China	Temperate GJ	HapA-1/2/3/4 & HapE	HapA/B/H	HapA	HapA	HapA-1/2
HP114	Yanzhigu	ERR037144	China	Temperate GJ	HapA-1/2/3/4 & HapE	HapA/B/H	HapA	HapA	n.d.
HP115	Hongbeizigu	ERR037145	China	Temperate GJ	HapA-1/2/3/4 & HapE	HapA/B/H	HapA	HapA	HapA-1/2
HP116	Baidadu	ERR037146	China	Temperate GJ	HapA-2/3/4 & HapE	HapA/B/H	HapA	HapA	HapA-1/2
HP117	Youmangzhandao	ERR037147	China	Temperate GJ	HapA-1/2/3/4 & HapE	HapA/B/H	HapA	HapA	HapA-1/2
HP119	Huakemangnuo	ERR037148	China	XI I	HapF	HapD/F	HapH-2	HapF-2 & HapJ	HapD
HP12	Zunhuawenzizui	ERR009538	China	Temperate GJ	HapA-1/2/3/4 & HapE	HapA/B/H	HapA	HapA	HapA-1/2
HP120	Shanglanxiannuo-19	ERR037149	China	XI I	HapH-1/2	HapE	HapH-1	HapF-2 & HapJ	HapA-1/2
HP121	Zhuxuenuo	ERR037150	China	XI Intermediate	HapH-1/2	n.d.	HapH-1	HapE	HapA-7
HP122	Fenglinghuangmaozi	ERR037151	China	Temperate GJ	HapA-1/2/3/4 & HapE	HapA/B/H	HapA	HapA	HapA-1/2
HP123	Tangxianxiaonaoguan	ERR037152	China	Temperate GJ	HapA-2/3/4 & HapE	HapA/B/H	HapA	HapA	HapA-1/2
HP124	Xingtaidaozi	ERR037153	China	Temperate GJ	HapA-1/2/3/4 & HapE	HapA/B/H	HapA	HapA	HapA-1/2
HP125	Xiatiandai-5	ERR037154	China	Temperate GJ	HapA-2/3/4 & HapE	HapA/B/H	HapA	HapA	HapA-1/2
HP127	Wuyishuidao	ERR037155	China	Temperate GJ	HapA-2/3/4 & HapE	n.d.	HapA	HapA	HapA-1/2
HP128	Xiaohouerbei	ERR037156	China	Temperate GJ	HapA-2/3/4 & HapE	HapA/B/H	HapA	HapA	HapA-1/2
HP129	Zhuyiedao	ERR037157	China	Temperate GJ	HapA-1/2/3/4 & HapE	HapA/B/H	HapA	HapA	HapA-1/2
HP13	Fengrunhandaozi	ERR009623	China	Temperate GJ	HapA-2/3/4 & HapE	HapA/B/H	HapA	HapA	HapA-1/2
HP130	Huangchuanhuihangdao	ERR037158	China	Temperate GJ	HapA-2/3/4 & HapE	n.d.	HapA	HapA	HapA-1/2
HP131	Longhuamaohulu	ERR037159	China	Temperate GJ	HapA-1/2/3/4 & HapE	HapA/B/H	HapA	HapA	HapA-1/2
HP132	Qiangdaohuo	ERR037160	China	Temperate GJ	HapA-2/3/4 & HapE	HapA/B/H	HapA	HapA	HapA-1/2
HP133	Niushizijing	ERR037161	China	Temperate GJ	HapA-2/3/4 & HapE	HapA/B/H	HapA	HapA	HapA-1/2
HP134	Jijiaonuo	ERR037162	China	Temperate GJ	HapA-1/2/3/4 & HapE	HapA/B/H	HapA	HapA	HapA-1/2
HP135	Yangnuodao	ERR037163	China	Temperate GJ	HapA-2/3/4 & HapE	HapA/B/H	HapA	HapA	HapA-1/2
HP136	Yueziguang	ERR037164	China	Temperate GJ	HapA-1/2/3/4 & HapE	HapA/B/H	HapA	HapA	HapA-1/2
HP137	Huanggennuo	ERR037165	China	Temperate GJ	HapA-2/3/4 & HapE	HapA/B/H	HapA	HapA	HapA-1/2
HP138	Xianggennuo	ERR037166	China	Temperate GJ	HapA-2/3/4 & HapE	HapA/B/H	HapA	HapA	HapA-1/2
HP139	Niulangmiaogen	ERR037167	China	Temperate GJ	HapA-1/2/3/4 & HapE	HapA/B/H	HapA	HapA	HapA-1/2
HP14	Qiananshuinuo	ERR009480	China	Temperate GJ	HapA-1/2/3/4 & HapE	HapA/B/H	HapA	HapA	HapA-1/2
HP140	Youmangxiaobaiwang	ERR037168	China	Temperate GJ	HapA-2/3/4 & HapE	HapA/B/H	HapA	HapA	HapA-1/2
HP141	Hongnuo	ERR037169	China	Temperate GJ	HapA-1/2/3/4 & HapE	HapA/B/H	HapA	HapA	HapA-1/2
HP142	Zhareke	ERR037170	China	Temperate GJ	HapA-2/3/4 & HapE	HapA/B/H	HapA	HapA	HapA-1/2
HP143	Langxihongken	ERR037171	China	XI I	HapF	HapD/F	HapG	HapE	HapA-1/2
HP144	Xianghenuo	ERR037172	China	XI I	HapH-1/2	HapD/F	HapA	HapF-2 & HapJ	HapA-5
HP145	Xiaominian	ERR037173	China	Temperate GJ	HapA-1/2/3/4 & HapE	HapA/B/H	HapA	HapA	HapA-1/2
HP146	Shangpiannian	ERR037174	China	Temperate GJ	HapA-2/3/4 & HapE	HapA/B/H	HapA	HapA	HapA-1/2
HP147	Dahonggu	ERR037175	China	Temperate GJ	HapA-2/3/4 & HapE	HapA/B/H	HapA	HapA	HapA-1/2
HP148	Hongminuo	ERR037176	China	Temperate GJ	HapA-1/2/3/4 & HapE	n.d.	HapA	HapA	HapA-9
HP149	Guanglong-1	ERR037177	China	XI I	HapH-1/2	HapE	HapH-1	HapE	HapA-1/2
HP15	Changmaodao-1-1	ERR009889	China	Temperate GJ	HapA-2/3/4 & HapE	HapA/B/H	HapA	HapA	HapA-1/2
HP150	Muxinuo	ERR037178	China	Temperate GJ	HapA-1/2/3/4 & HapE	HapA/B/H	n.d.	HapA	HapA-1/2
HP151	Honggen	ERR037179	China	Temperate GJ	HapA-1/2/3/4 & HapE	HapA/B/H	HapA	HapA	HapA-1/2
HP152	Baigen	ERR037180	China	Temperate GJ	HapK-2/3/4	HapA/B/H	HapA	HapA	HapA-9
HP153	Mengjama-2	ERR037181	China	GJ Intermediate	HapA-2/3/4 & HapE	HapA/B/H	HapA	n.d.	HapA-1/2
HP154	Lipinghangnuo	ERR037182	China	Temperate GJ	HapA-1/2/3/4 & HapE	HapA/B/H	HapA	HapA	HapA-1/2
HP155	Heinuo-2	ERR037183	China	GJ Intermediate	HapA-1/2/3/4 & HapE	n.d.	HapA	HapA	HapA-1/2
HP156	Dahuanggu	ERR037184	China	Temperate GJ	HapA-2/3/4 & HapE	HapA/B/H	HapA	HapA	HapF
HP157	Changmaonian	ERR037185	China	GJ Intermediate	HapA-2/3/4 & HapE	n.d.	HapA	HapA	HapA-1/2
HP158	Makenian	ERR037186	China	Temperate GJ	HapA-1/2/3/4 & HapE	HapA/B/H	HapA	HapA	HapA-1/2
HP159	Jialigen-1	ERR037187	China	Temperate GJ	HapA-2/3/4 & HapE	HapA/B/H	HapA	HapA	HapA-1/2
HP16	Handao-3-1	ERR009692	China	Temperate GJ	HapA-2/3/4 & HapE	HapA/B/H	HapA	HapA	HapA-1/2
HP160	Ernianbai	ERR037188	China	Temperate GJ	HapA-2/3/4 & HapE	HapA/B/H	HapA	HapA	HapA-1/2
HP161	Jiyuanhandao	ERR037189	China	Temperate GJ	HapA-2/3/4 & HapE	HapA/B/H	HapA	HapA	HapA-1/2
HP162	Mahuangkejingnuo	ERR037190	China	Temperate GJ	HapA-1/2/3/4 & HapE	HapA/B/H	HapA	HapA	HapA-1/2
HP163	Heinuo	ERR037191	China	Temperate GJ	HapA-1/2/3/4 & HapE	HapA/B/H	HapA	HapA	HapA-1/2
HP164	Huihuinuo	ERR037192	China	XI Intermediate	HapK-2/3/4	HapD/F	HapH-1	HapH-1/2/3	HapA-3/4
HP165	Zhaoshixiang	ERR037193	China	Temperate GJ	HapA-1/2/3/4 & HapE	n.d.	HapA	HapA	HapA-1/2
HP166	Xuxuwangmi	ERR037194	China	Temperate GJ	HapA-1/2/3/4 & HapE	HapA/B/H	HapA	HapA	HapA-1/2
HP167	Nuozhagu	ERR037195	China	XI I	HapK-2/3/4	HapG-1/2/3	HapH-1	HapE	HapD
HP168	Dalinian	ERR037196	China	GJ Intermediate	HapA-1/2/3/4 & HapE	n.d.	HapA	HapA	HapA-1/2
HP169	Hanggu	ERR037197	China	GJ Intermediate	HapA-1/2/3/4 & HapE	n.d.	HapA	HapA	HapA-1/2
HP17	Wulongbei-3	ERR009717	China	Temperate GJ	HapA-2/3/4 & HapE	HapA/B/H	HapA	HapA	HapA-1/2
HP170	Zhaoshuhupihuangmangdao	ERR037198	China	Temperate GJ	HapA-2/3/4 & HapE	HapA/B/H	HapA	HapA	HapA-1/2
HP171	Hupiwumangnuo	ERR037199	China	Temperate GJ	HapA-2/3/4 & HapE	HapA/B/H	HapA	HapA	HapA-1/2
HP172	Magunuo	ERR037200	China	Temperate GJ	HapA-2/3/4 & HapE	HapA/B/H	HapA	HapA	HapA-1/2
HP173	Zhuniaonuo	ERR037201	China	Temperate GJ	HapA-1/2/3/4 & HapE	HapA/B/H	HapA	HapA	HapA-1/2
HP174	Hangxiandahezi	ERR037202	China	XI Intermediate	HapD-1	HapD/F	HapH-1	HapE	HapA-3/4
HP175	Songping	ERR037203	China	GJ Intermediate	HapA-1/2/3/4 & HapE	HapG-1/2/3	HapA	HapA	HapA-1/2
HP176	Shanlinwan	ERR009644	China	XI Intermediate	HapK-2/3/4	HapD/F	HapH-1	HapE	HapA-3/4
HP177	Ningdexian	ERR009739	China	XI Intermediate	HapH-1/2	HapE	HapG	HapH-1/2/3	HapA-1/2
HP178	Hongxian	ERR009528	China	Temperate GJ	HapA-1/2/3/4 & HapE	HapA/B/H	n.d.	HapA	HapA-1/2
HP179	Yanjing	ERR009626	China	XI Intermediate	HapD-1	HapD/F	HapH-2	HapH-1/2/3	n.d.
HP18	Dandongludao	ERR009543	China	GJ Intermediate	HapA-1/2/3/4 & HapE	n.d.	HapA	HapA	HapA-6
HP180	Yizhuai	ERR009689	China	XI Intermediate	n.d.	n.d.	HapA	HapH-1/2/3	HapA-1/2
HP181	Baiyinqiu	ERR009589	China	XI Intermediate	HapH-1/2	HapE	HapG	HapH-1/2/3	HapA-1/2
HP182	Honggu-2	ERR009715	China	XI Intermediate	HapK-2/3/4	HapE	HapG	HapH-1/2/3	HapA-10
HP183	Xiangxian	ERR009925	China	XI Intermediate	HapD-1	HapD/F	HapG	HapH-1/2/3	HapA-1/2
HP184	Banshanxian	ERR009637	China	XI I	HapH-1/2	n.d.	HapH-1	HapH-1/2/3	HapA-10
HP185	Xiyeqing	ERR009829	China	XI I	HapF	n.d.	HapH-2	HapE	HapA-1/2
HP186	Dayeqing	ERR009827	China	XI I	HapH-1/2	HapD/F	HapH-1	HapF-2 & HapJ	HapD
HP187	Bayuenuo	ERR009463	China	XI I	HapF	HapA/B/H	HapG	HapH-1/2/3	HapA-3/4
HP188	Wusuobi	ERR009794	China	XI I	HapD-1	HapE	HapG	HapE	HapD
HP189	Huazaobai	ERR009676	China	XI I	HapD-1	HapD/F	HapA	HapF-2 & HapJ	HapA-3/4
HP19	Handaozi	ERR009596	China	Temperate GJ	HapA-2/3/4 & HapE	HapA/B/H	HapA	HapA	HapA-1/2
HP190	Maweixian	ERR009865	China	XI I	HapF	HapE	HapG	n.d.	HapA-1/2
HP191	Taiwannuo	ERR009690	China	XI I	HapF	HapA/B/H	HapH-1	HapF-2 & HapJ	HapD
HP192	Handao	ERR009941	China	XI Intermediate	HapK-2/3/4	HapD/F	HapH-1	HapG	n.d.
HP193	Panyeqing	ERR009649	China	XI I	HapF	HapG-1/2/3	HapH-1	HapH-1/2/3	HapA-1/2
HP194	Sanlicun-6	ERR009475	China	XI I	HapK-2/3/4	HapD/F	HapG	HapE	HapD
HP195	Dayeliu	ERR009810	China	XI I	HapF	HapA/B/H	HapG	HapF-2 & HapJ	HapA-1/2
HP196	Heigudadao	ERR009782	China	XI I	HapF	HapG-1/2/3	HapG	HapE	HapD
HP197	Hongdounuo	ERR009653	China	XI Intermediate	HapF	HapE	HapG	HapH-1/2/3	HapA-3/4
HP198	Jiankenuo	ERR009672	China	XI Intermediate	HapF	n.d.	HapG	HapH-1/2/3	HapA-3/4
HP199	Shipishu	ERR009759	China	XI Intermediate	HapK-2/3/4	HapE	HapH-2	HapH-1/2/3	HapA-3/4
HP2	Yezhuwan	ERR009694	China	Temperate GJ	HapA-1/2/3/4 & HapE	HapA/B/H	HapA	HapA	HapA-1/2
HP20	Bufujin	ERR009798	China	GJ Intermediate	HapA-2/3/4 & HapE	HapA/B/H	HapA	HapA	HapA-1/2
HP200	Shaozhimanzhong	ERR009903	China	XI I	HapF	HapA/B/H	n.d.	HapF-2 & HapJ	HapB
HP201	Huazhan	ERR009721	China	XI Intermediate	HapK-2/3/4	HapE	HapG	HapE	HapA-3/4
HP202	Haiwu	ERR009816	China	XI I	HapF	HapE	HapG	HapF-2 & HapJ	HapA-1/2
HP203	Mazinuo	ERR009710	China	XI I	HapK-2/3/4	HapA/B/H	HapH-1	HapF-2 & HapJ	HapB
HP204	Lengshuibai	ERR009682	China	XI I	HapH-1/2	HapD/F	HapH-1	HapF-2 & HapJ	HapD
HP205	Dingzhounuo	ERR009598	China	XI Intermediate	HapH-1/2	HapD/F	HapG	HapH-1/2/3	HapA-3/4
HP206	Erdonghe-1	ERR009445	China	XI I	HapD-1	HapE	HapH-2	HapE	HapC-1/2/3
HP207	Mazimang	ERR009675	China	XI Intermediate	HapF	HapE	HapH-2	HapH-1/2/3	HapA-10
HP208	Jinbaoyin-3	ERR009517	China	XI Intermediate	HapF	HapE	HapH-2	HapE	HapA-3/4
HP209	baimizai	ERR009803	China	XI Intermediate	HapH-1/2	HapE	HapG	HapH-1/2/3	HapA-3/4
HP21	Luweidao	ERR009628	China	Temperate GJ	HapA-2/3/4 & HapE	n.d.	HapA	HapA	HapA-1/2
HP210	Wukejian	ERR009747	China	XI Intermediate	HapD-1	HapD/F	HapG	HapH-1/2/3	HapA-1/2
HP211	Pingnanbai	ERR009683	China	XI I	HapF	HapD/F	HapH-1	HapF-2 & HapJ	HapD
HP212	Yizhixiangshu	ERR009899	China	XI Intermediate	HapK-2/3/4	HapE	HapG	HapH-1/2/3	HapC-1/2/3
HP213	Leigongman	ERR009879	China	XI Intermediate	HapK-2/3/4	HapE	HapG	HapE	HapA-10
HP214	Huaihe	ERR009521	China	XI I	HapF	HapD/F	HapH-1	HapH-1/2/3	HapD
HP215	Hongmiguyoumang	ERR009809	China	XI Intermediate	HapF	HapE	HapH-2	HapH-1/2/3	HapC-1/2/3
HP216	Xianshuichi	ERR009544	China	XI Intermediate	HapK-2/3/4	HapE	HapH-1	HapH-1/2/3	n.d.
HP217	Erzhi	ERR009640	China	XI I	HapF	HapD/F	HapH-1	HapF-2 & HapJ	HapA-3/4
HP218	Liuzhuzhan	ERR009863	China	XI Intermediate	HapH-1/2	HapE	HapH-2	HapH-1/2/3	HapD
HP219	Anqinggu	ERR009537	China	XI I	HapH-1/2	HapE	HapA	HapE	HapD
HP22	Zhandaozi	ERR009473	China	Temperate GJ	HapA-2/3/4 & HapE	HapA/B/H	HapA	HapA	HapA-1/2
HP220	Zaomabao	ERR009524	China	XI Intermediate	n.d.	HapD/F	HapH-1	HapD	n.d.
HP221	Dabaizao	ERR009874	China	XI Intermediate	HapA-1/2/3/4 & HapE	HapD/F	HapG	HapH-1/2/3	HapA-1/2
HP222	Qimei-1	ERR009741	China	XI Intermediate	HapH-1/2	HapE	HapG	HapH-1/2/3	n.d.
HP223	Shuangliushangu	ERR009451	China	GJ Intermediate	HapK-2/3/4	HapA/B/H	HapA	HapA	HapA-1/2
HP224	Dayaozhan	ERR009866	China	XI Intermediate	HapK-2/3/4	HapE	HapG	HapH-1/2/3	HapA-3/4
HP225	Taidongwuzhan	ERR009712	China	XI I	HapH-1/2	HapD/F	HapH-1	HapE	HapC-4
HP226	Zaodaxian	ERR009939	China	XI I	HapF	HapA/B/H	HapG	HapH-1/2/3	HapA-10
HP227	Jianongxianyu-36	ERR009615	China	XI II	HapK-2/3/4	HapE	HapH-1	HapE	HapA-3/4
HP228	Jianongxianyu-40	ERR009926	China	XI Intermediate	HapJ	HapG-1/2/3	HapH-1	HapH-1/2/3	HapA-1/2
HP229	Zaohechi	ERR009853	China	XI I	HapK-2/3/4	HapD/F	HapA	HapF-2 & HapJ	HapA-1/2
HP23	Baizhandao	ERR009937	China	Temperate GJ	HapA-1/2/3/4 & HapE	HapA/B/H	HapA	HapA	HapA-1/2
HP230	Qihe	ERR009549	China	XI Intermediate	HapK-2/3/4	HapE	HapH-2	HapF-1	HapA-1/2
HP231	Jiangzhan	ERR009910	China	XI Intermediate	HapH-1/2	HapE	HapH-1	HapH-1/2/3	n.d.
HP232	Changweizhan	ERR009929	China	XI II	HapH-1/2	n.d.	HapH-1	HapH-1/2/3	HapA-3/4
HP233	Heigu	ERR009646	China	XI Intermediate	HapK-2/3/4	HapD/F	n.d.	HapG	HapA-1/2
HP234	Wanjinxian	ERR009753	China	XI I	HapH-1/2	HapD/F	HapG	HapH-1/2/3	HapA-1/2
HP235	Pangqiunuo	ERR009471	China	XI Intermediate	HapK-2/3/4	HapD/F	HapH-1	HapG	HapA-3/4
HP236	Dayezao	ERR009430	China	XI I	HapF	HapD/F	HapG	HapE	HapD
HP237	Yahezhong	ERR009851	China	XI Intermediate	HapH-1/2	n.d.	HapH-1	HapE	HapA-1/2
HP238	Simaobai	ERR009604	China	XI Intermediate	HapD-1	HapE	HapH-1	HapE	HapA-10
HP239	Datiezao	ERR009947	China	XI Intermediate	HapH-1/2	n.d.	HapG	HapF-1	HapA-3/4
HP24	Huoshaodahe	ERR037110	China	Temperate GJ	HapF	HapA/B/H	HapA	HapA	n.d.
HP240	Yanshuichi	ERR009673	China	XI Intermediate	HapK-2/3/4	HapE	HapH-2	HapH-1/2/3	HapA-6
HP241	Dachangmanghandao	ERR009579	China	Temperate GJ	HapA-2/3/4 & HapE	HapA/B/H	HapA	HapA	HapA-1/2
HP242	Shanlan-19	ERR009570	China	XI Intermediate	HapK-2/3/4	HapD/F	HapH-1	HapH-1/2/3	HapB
HP243	Handao	ERR009873	China	XI Intermediate	HapH-1/2	HapA/B/H	HapH-1	HapH-1/2/3	HapA-1/2
HP244	Luotianzaonuo	ERR009921	China	XI I	HapA-1	HapD/F	HapA	HapA	HapD
HP245	Tongzinuo	ERR009837	China	XI I	HapF	n.d.	HapG	HapH-1/2/3	HapA-3/4
HP246	Nantianzhan	ERR009657	China	XI Intermediate	HapK-2/3/4	HapD/F	HapH-1	HapH-1/2/3	HapD
HP247	Wufenglengshuizhan	ERR009920	China	XI I	HapK-2/3/4	HapE	HapG	HapE	HapD
HP248	Xiaohonggu_	ERR009601	China	XI I	HapF	HapA/B/H	HapH-1	HapF-2 & HapJ	HapC-1/2/3
HP249	Guizhounuo	ERR009845	China	XI Intermediate	HapH-1/2	HapA/B/H	HapH-1	HapH-1/2/3	HapD
HP25	Dalizhan	ERR009540	China	Temperate GJ	HapA-2/3/4 & HapE	n.d.	HapA	HapA	HapA-1/2
HP250	Changainuo	ERR009844	China	XI I	HapK-2/3/4	HapE	HapH-1	HapH-1/2/3	HapA-3/4
HP251	Zhenzhunuo	ERR009799	China	XI I	HapH-1/2	HapE	HapA	HapF-2 & HapJ	HapA-3/4
HP252	Huohandao	ERR009790	China	XI I	HapF	n.d.	HapH-1	n.d.	HapD
HP253	Yelicang	ERR009727	China	XI I	HapF	HapD/F	HapH-1	HapF-2 & HapJ	HapD
HP254	Jibiezi	ERR009632	China	XI I	HapH-1/2	HapD/F	HapG	HapE	HapA-1/2
HP255	Likehandao	ERR009610	China	XI I	HapH-1/2	HapE	HapH-1	HapD	HapA-1/2
HP256	Mifengdao	ERR009858	China	Temperate GJ	HapA-2/3/4 & HapE	HapA/B/H	HapA	HapA	HapA-1/2
HP257	Gedadao	ERR009723	China	XI I	HapF	HapA/B/H	HapG	HapF-2 & HapJ	HapA-1/2
HP258	Honggudao	ERR009614	China	Temperate GJ	HapA-1/2/3/4 & HapE	HapA/B/H	HapA	HapA	HapA-1/2
HP259	Caomaodan	ERR009681	China	XI I	HapF	HapA/B/H	HapG	HapF-2 & HapJ	HapA-1/2
HP26	Huangdao	ERR009647	China	XI I	HapK-2/3/4	HapE	HapA	HapE	HapA-3/4
HP260	Hongjiaowen	ERR009830	China	XI I	HapK-2/3/4	HapE	HapH-1	HapE	HapD
HP261	Dayemaozhan	ERR009857	China	XI I	HapK-2/3/4	HapE	HapH-2	HapE	HapA-3/4
HP262	Makezao	ERR009818	China	XI I	HapK-2/3/4	HapE	HapH-1	HapE	HapA-3/4
HP263	Ruanzhanjiugu	ERR009592	China	XI I	HapF	HapD/F	HapH-2	HapE	HapA-3/4
HP264	Changruangu	ERR009909	China	XI Intermediate	HapH-1/2	HapG-1/2/3	HapH-1	HapE	HapA-3/4
HP265	Xiaoshaogu	ERR009934	China	XI I	n.d.	HapE	HapH-1	HapE	HapA-3/4
HP266	Dahangu-2	ERR009737	China	XI I	HapK-2/3/4	HapE	HapH-1	HapE	HapA-3/4
HP267	Dabaihangu	ERR009679	China	XI I	HapH-1/2	HapE	HapA	HapE	HapA-3/4
HP268	Luanjiaohuangzhan	ERR009743	China	XI I	HapH-1/2	HapE	HapH-1	HapE	HapA-3/4
HP269	Shiyanggu	ERR009817	China	XI I	HapH-1/2	HapE	HapH-1	HapE	HapA-1/2
HP27	Youmanghandao	ERR009578	China	Temperate GJ	HapA-2/3/4 & HapE	HapA/B/H	HapH-2	HapA	HapA-1/2
HP270	Wangu	ERR009660	China	XI I	HapK-2/3/4	HapE	HapH-1	HapE	HapA-3/4
HP271	Baikeshangu	ERR009846	China	GJ Intermediate	HapA-2/3/4 & HapE	n.d.	HapA	HapA	HapA-1/2
HP272	Zhankenuo-2	ERR009612	China	Temperate GJ	HapA-2/3/4 & HapE	HapA/B/H	HapA	HapA	HapA-1/2
HP273	Fennuo	ERR009553	China	XI I	HapD-1	HapE	HapH-1	HapE	HapC-1/2/3
HP274	Bairizao-4	ERR009567	China	XI I	HapK-2/3/4	HapE	HapH-1	HapE	HapD
HP275	Longyangnuo	ERR009563	China	Temperate GJ	HapA-1	HapA/B/H	HapA	HapA	HapA-9
HP276	Hanhe-2	ERR009904	China	XI Intermediate	HapK-2/3/4	HapD/F	n.d.	HapH-1/2/3	HapA-3/4
HP277	Maonuo-2	ERR009583	China	XI I	HapK-2/3/4	HapE	HapH-2	HapH-1/2/3	HapA-1/2
HP278	Heiyaonuo	ERR009443	China	Temperate GJ	HapA-1/2/3/4 & HapE	HapG-1/2/3	HapA	HapA	HapA-1/2
HP279	Zaonuo-2	ERR009773	China	XI I	HapK-2/3/4	HapE	HapH-1	HapE	HapD
HP28	Zaodao	ERR009489	China	Temperate GJ	HapA-2/3/4 & HapE	HapA/B/H	HapA	HapA	HapA-1/2
HP280	Sankecun	ERR009841	China	Temperate GJ	HapA-2/3/4 & HapE	HapA/B/H	HapA	HapA	HapA-1/2
HP281	Yangkenuo	ERR009760	China	XI I	HapK-2/3/4	HapE	HapH-1	HapE	HapA-3/4
HP282	Dayegu	ERR009896	China	GJ Intermediate	HapA-2/3/4 & HapE	HapG-1/2/3	HapA	HapA	HapA-1/2
HP283	Chuanbaizao	ERR009491	China	Temperate GJ	HapA-1/2/3/4 & HapE	HapA/B/H	HapA	HapA	HapA-1/2
HP284	Sanlicun-2	ERR009436	China	Temperate GJ	HapA-1/2/3/4 & HapE	HapG-1/2/3	HapA	HapA	HapF
HP285	Zaodaogu	ERR009804	China	XI I	HapH-1/2	HapD/F	HapH-1	HapF-2 & HapJ	HapA-1/2
HP287	Hongjiaozhan	ERR009831	China	XI Intermediate	HapH-1/2	HapE	HapE	HapE	HapA-3/4
HP288	Xiangzhan-1	ERR009611	China	XI Intermediate	HapK-2/3/4	HapD/F	HapH-1	HapH-1/2/3	HapA-3/4
HP289	Jiuyuenuogu	ERR009887	China	XI Intermediate	HapK-2/3/4	HapE	HapH-2	HapE	HapD
HP29	Qiangdao	ERR037111	China	Temperate GJ	HapA-2/3/4 & HapE	HapA/B/H	HapA	HapA	HapA-1/2
HP290	Hongshannuo	ERR009559	China	XI Intermediate	HapK-2/3/4	HapD/F	HapH-1	HapE	HapA-3/4
HP291	Aizinuo	ERR009771	China	XI I	HapK-2/3/4	HapE	HapH-2	HapH-1/2/3	HapA-3/4
HP292	Guangkehongmixianzhan	ERR009481	China	XI I	HapK-2/3/4	HapE	HapE	HapH-1/2/3	HapD
HP293	Sanlicun-5	ERR009751	China	Intermediate	HapA-1/2/3/4 & HapE	HapA/B/H	HapH-1	HapA	HapA-1/2
HP294	Laolaihong	ERR009564	China	Intermediate	HapH-1/2	HapA/B/H	HapE	HapA	HapA-1/2
HP295	503	ERR009780	China	XI I	HapF	HapA/B/H	HapG	HapE	HapA-1/2
HP296	Makehong	ERR009602	China	XI Intermediate	HapD-1	HapD/F	HapG	HapE	HapA-3/4
HP297	Baiguxiang	ERR009685	China	XI Intermediate	HapH-1/2	HapE	HapG	HapE	HapA-3/4
HP298	Hanhe	ERR009785	China	XI I	HapH-1/2	HapE	HapA	HapE	HapA-1/2
HP299	Gouyingdu	ERR009774	China	XI I	HapF	HapA/B/H	HapH-1	HapH-1/2/3	HapA-3/4
HP3	Jiangbeilizhihong	ERR009464	China	Temperate GJ	HapA-1/2/3/4 & HapE	HapA/B/H	HapA	HapA	HapA-1/2
HP30	Feidongtangdao	ERR009641	China	Temperate GJ	HapA-2/3/4 & HapE	HapA/B/H	HapA	HapA	HapA-1/2
HP300	Xihuzao	ERR009474	China	XI I	HapK-2/3/4	HapD/F	HapH-1	HapF-2 & HapJ	HapA-3/4
HP301	Tieshannuo	ERR009945	China	XI I	HapH-1/2	HapD/F	HapH-1	HapF-2 & HapJ	HapD
HP302	Benguzhong	ERR009795	China	XI Intermediate	HapH-1/2	n.d.	HapH-2	HapH-1/2/3	HapA-3/4
HP303	Xibengu	ERR009911	China	XI Intermediate	HapD-1	HapE	HapH-1	HapE	HapA-9
HP304	Hanzhangu	ERR009811	China	XI Intermediate	HapK-2/3/4	HapE	HapH-2	HapE	HapC-1/2/3
HP305	Honghandao-2	ERR009595	China	XI Intermediate	HapH-1/2	HapE	HapH-2	HapH-1/2/3	HapC-1/2/3
HP306	Zhenfanzi	ERR009789	China	XI Intermediate	HapH-1/2	HapD/F	HapH-1	HapF-1	HapA-3/4
HP307	Xiaojiugu	ERR009946	China	XI I	HapF	HapE	HapH-2	HapH-1/2/3	HapA-3/4
HP308	Hangu-5	ERR009725	China	GJ Intermediate	HapA-2/3/4 & HapE	HapA/B/H	HapA	HapA	HapA-1/2
HP309	Haipuxiaohongzhan	ERR009565	China	GJ Intermediate	HapA-1/2/3/4 & HapE	HapA/B/H	HapA	HapA	HapA-1/2
HP31	Changmangnuo-2	ERR009779	China	Temperate GJ	HapF	HapA/B/H	HapA	HapA	HapA-1/2
HP310	Yayou	ERR009608	China	XI I	HapH-1/2	HapD/F	HapH-2	HapF-2 & HapJ	HapA-1/2
HP311	Dahonggu	ERR009606	China	XI I	HapF	n.d.	HapH-2	HapE	HapC-1/2/3
HP312	Yanzhanzhong	ERR009506	China	XI I	HapK-2/3/4	n.d.	HapG	n.d.	HapD
HP313	Wangjiaxiangxiaohuangzhan	ERR009850	China	XI I	HapH-1/2	HapE	HapA	HapE	HapA-3/4
HP314	Lengshuizhan	ERR009582	China	Temperate GJ	HapA-2/3/4 & HapE	HapA/B/H	HapA	HapA	HapA-1/2
HP315	Hangunuo	ERR009654	China	Temperate GJ	HapA-1/2/3/4 & HapE	HapA/B/H	HapA	HapA	HapA-1/2
HP316	Tuanzhuzao	ERR009642	China	XI I	HapH-1/2	HapD/F	HapG	HapF-2 & HapJ	HapD
HP317	Yihongzui	ERR009580	China	XI I	HapK-2/3/4	HapE	HapG	HapE	HapA-3/4
HP318	Huanghuaxian	ERR009880	China	XI I	HapF	HapA/B/H	HapG	HapH-1/2/3	HapA-1/2
HP319	Honghandao-1	ERR009504	China	XI I	HapF	HapD/F	HapG	HapE	HapA-1/2
HP32	Heikejiangmi	ERR009813	China	Temperate GJ	HapA-2/3/4 & HapE	HapA/B/H	HapA	HapA	HapA-1/2
HP320	Hongkexian	ERR009855	China	XI I	HapH-1/2	HapD/F	HapA	HapF-1	HapA-1/2
HP321	Hongkedao	ERR009699	China	XI I	HapH-1/2	HapE	HapG	HapE	HapA-1/2
HP322	Dayezao	ERR009429	China	XI I	HapH-1/2	HapE	HapG	HapF-2 & HapJ	HapA-1/2
HP323	Jinjizao	ERR009871	China	XI I	HapK-2/3/4	HapE	HapH-1	HapE	HapA-3/4
HP324	Makezhan-2	ERR009877	China	XI I	HapF	HapD/F	HapG	HapE	HapC-1/2/3
HP325	Daosiji	ERR009732	China	XI I	HapF	HapD/F	HapG	HapF-2 & HapJ	HapA-5
HP326	Yintiaoxian	ERR009525	China	XI I	HapD-1	HapA/B/H	n.d.	HapE	HapA-3/4
HP327	Maguhongmi	ERR009621	China	XI Intermediate	HapD-1	HapD/F	HapH-2	HapE	HapA-10
HP328	Hongbaizhanhangu	ERR009603	China	XI Intermediate	HapH-1/2	HapE	HapH-2	HapH-1/2/3	HapA-1/2
HP329	Xiangdao	ERR009432	China	XI I	HapH-1/2	HapE	HapH-1	HapE	HapA-1/2
HP33	Gaoliangdao	ERR009515	China	Temperate GJ	HapA-2/3/4 & HapE	n.d.	HapA	HapA	HapA-1/2
HP330	Baimihuangzhan	ERR009836	China	GJ Intermediate	HapA-1/2/3/4 & HapE	HapA/B/H	HapA	HapA	HapA-1/2
HP331	Sanlicun-3	ERR009668	China	Temperate GJ	HapA-1/2/3/4 & HapE	HapA/B/H	HapA	HapA	HapA-1/2
HP332	Hongmimozhan	ERR009731	China	XI I	HapF	HapE	HapG	HapF-2 & HapJ	HapA-1/2
HP333	Yangmianzao	ERR009482	China	XI I	HapF	HapD/F	HapG	HapF-2 & HapJ	HapA-1/2
HP334	Tuanguzao	ERR009562	China	XI I	HapK-2/3/4	HapE	HapG	HapF-2 & HapJ	HapD
HP335	Erfuzao	ERR009890	China	XI I	HapK-2/3/4	HapD/F	HapG	HapE	HapD
HP336	Nanxiangzao	ERR009664	China	XI I	HapF	HapD/F	HapH-1	HapF-2 & HapJ	HapA-1/2
HP337	Qitouhuang	ERR009629	China	XI I	HapK-2/3/4	HapD/F	HapG	HapE	HapD
HP338	Liuyuegu	ERR009686	China	XI I	HapK-2/3/4	HapG-1/2/3	HapH-1	HapF-2 & HapJ	HapA-1/2
HP339	Bodao	ERR009906	China	XI I	HapH-1/2	n.d.	HapH-2	HapH-1/2/3	HapB
HP34	Zhejiangnuo	ERR009901	China	Temperate GJ	HapA-1/2/3/4 & HapE	HapA/B/H	HapA	HapA	HapA-1/2
HP340	Ribengu	ERR009498	China	XI I	HapH-1/2	HapE	HapG	HapH-1/2/3	HapA-5
HP341	Huangdaozhan	ERR009613	China	XI III	HapH-1/2	HapE	HapH-2	HapE	HapA-3/4
HP342	Wenchangzhan	ERR009734	China	XI Intermediate	HapG	n.d.	HapH-2	HapG	HapA-1/2
HP343	Jiuyuezai	ERR009738	China	XI Intermediate	HapK-1	HapE	HapH-1	HapE	HapA-10
HP344	Qizhan	ERR009465	China	XI III	HapD-1	n.d.	HapH-1	HapH-1/2/3	HapA-3/4
HP345	Xiangmi	ERR009455	China	Temperate GJ	HapD-1	HapA/B/H	HapH-1	HapA	HapA-5
HP346	Baihuazhan	ERR009671	China	XI Intermediate	HapH-1/2	HapE	HapH-2	HapE	HapA-8
HP347	Qiwei	ERR009677	China	XI Intermediate	HapH-1/2	HapE	HapH-2	HapE	HapA-3/4
HP348	Suixihongxu	ERR009522	China	XI Intermediate	HapH-1/2	HapE	HapH-2	HapH-1/2/3	n.d.
HP349	Heinuo	ERR009905	China	XI III	HapH-1/2	HapD/F	HapH-2	HapH-1/2/3	HapA-3/4
HP35	Huanghong	ERR037112	China	Temperate GJ	HapA-1/2/3/4 & HapE	HapA/B/H	HapA	HapA	HapA-1/2
HP350	Gouzaizhan	ERR009944	China	XI Intermediate	n.d.	HapE	HapH-2	HapE	n.d.
HP351	Dahuayao	ERR009847	China	XI I	HapH-1/2	HapD/F	HapG	HapF-2 & HapJ	HapA-3/4
HP352	Youzhannuo	ERR009894	China	XI Intermediate	n.d.	n.d.	HapH-2	HapH-1/2/3	HapA-1/2
HP353	Aijiaozhong	ERR009674	China	XI Intermediate	HapH-1/2	HapE	HapH-2	HapH-1/2/3	HapA-6
HP354	Xiangguzhong	ERR009913	China	XI Intermediate	HapH-1/2	HapG-1/2/3	HapH-1	n.d.	HapA-3/4
HP355	Haoganduo	ERR009634	China	XI Intermediate	HapK-2/3/4	HapE	HapH-1	HapE	HapA-3/4
HP356	Jijiaonuo	ERR009942	China	XI Intermediate	HapK-2/3/4	n.d.	HapH-1	HapH-1/2/3	HapA-6
HP357	Dajinggu	ERR009812	China	XI Intermediate	HapH-1/2	HapE	HapG	HapH-1/2/3	HapC-1/2/3
HP358	Cungu	ERR009891	China	Temperate GJ	HapA-2/3/4 & HapE	HapA/B/H	HapA	HapA	HapA-1/2
HP359	Baihonggu	ERR009802	China	XI I	HapK-2/3/4	HapE	HapH-1	HapE	HapC-1/2/3
HP36	Baishanuo	ERR009625	China	Temperate GJ	HapA-2/3/4 & HapE	HapA/B/H	HapA	HapA	HapA-1/2
HP360	Qingganzhan	ERR009788	China	XI I	HapH-1/2	HapE	HapH-1	HapE	HapC-1/2/3
HP361	Xilanzhan	ERR009748	China	XI I	HapK-2/3/4	HapE	HapH-1	HapE	HapD
HP362	Bangbanggu	ERR009520	China	XI I	HapK-2/3/4	HapG-1/2/3	n.d.	HapE	HapD
HP363	Xishanbai	ERR009539	China	Temperate GJ	HapA-2/3/4 & HapE	HapA/B/H	HapA	HapA	HapA-1/2
HP364	Hanzhonghongdao	ERR009691	China	XI I	HapF	HapA/B/H	HapH-1	HapH-1/2/3	HapD
HP365	Bairizao	ERR009461	China	XI I	HapK-2/3/4	HapC	HapH-1	HapE	HapD
HP366	Wugongzao	ERR009923	China	XI I	HapF	HapA/B/H	HapH-1	HapH-1/2/3	HapA-3/4
HP367	Xiaobaidao	ERR009552	China	XI I	HapK-2/3/4	n.d.	HapA	HapE	HapA-3/4
HP368	Xuelihongfandao	ERR009856	China	XI I	n.d.	HapD/F	HapH-1	HapE	HapC-1/2/3
HP369	Yunyanghuang	ERR009434	China	XI I	HapH-1/2	HapD/F	HapA	HapF-1	HapA-3/4
HP37	Hongkenuoxuan	ERR009508	China	Temperate GJ	HapA-2/3/4 & HapE	HapA/B/H	HapA	HapA	HapA-1/2
HP370	Sanyuandao	ERR009667	China	Temperate GJ	HapA-2/3/4 & HapE	HapA/B/H	HapA	HapA	HapF
HP371	Gaojiaohuang	ERR009545	China	Temperate GJ	HapA-2/3/4 & HapE	HapA/B/H	HapA	HapA	HapA-1/2
HP372	Taohuami	ERR009593	China	Temperate GJ	HapA-2/3/4 & HapE	HapA/B/H	HapA	HapA	HapA-1/2
HP373	Baijiugu	ERR009826	China	XI I	HapH-1/2	HapE	HapH-1	HapE	HapA-3/4
HP374	Yunnanbai	ERR009745	China	XI I	HapF	HapA/B/H	HapG	HapE	HapD
HP375	Shenxiangu	ERR009861	China	Temperate GJ	HapA-2/3/4 & HapE	HapA/B/H	HapA	HapA	HapF
HP376	Jinguzi	ERR009764	China	Temperate GJ	HapA-1/2/3/4 & HapE	HapA/B/H	HapA	HapA	HapF
HP377	Baimaguzi	ERR009454	China	XI I	HapH-1/2	HapD/F	HapA	HapF-1	HapA-3/4
HP378	Sanlicun-4	ERR009917	China	GJ Intermediate	HapA-2/3/4 & HapE	HapG-1/2/3	HapA	HapA	HapA-1/2
HP379	Hongguzi	ERR009488	China	XI I	HapF	n.d.	HapH-1	HapE	HapC-1/2/3
HP38	Dabainuo	ERR037113	China	Temperate GJ	HapA-2/3/4 & HapE	HapA/B/H	HapA	HapA	HapA-1/2
HP380	Gaicaohuang-2	ERR009590	China	XI I	HapK-2/3/4	HapE	HapH-1	HapF-2 & HapJ	HapA-3/4
HP381	Zhuoxianxiaobaidao	ERR009499	China	Intermediate	HapK-2/3/4	HapD/F	HapG	HapF-2 & HapJ	HapA-1/2
HP382	Huludao	ERR009587	China	Temperate GJ	HapA-1/2/3/4 & HapE	HapA/B/H	HapA	HapA	HapA-1/2
HP383	Guihuanuo	ERR009534	China	XI I	HapK-2/3/4	HapE	HapG	HapH-1/2/3	HapA-3/4
HP384	Xiaobaimang	ERR009513	China	Temperate GJ	HapA-2/3/4 & HapE	HapA/B/H	HapA	HapA	HapA-1/2
HP385	Gaolihandao	ERR009650	China	Temperate GJ	HapA-2/3/4 & HapE	HapA/B/H	HapA	HapA	HapA-1/2
HP386	Jizhuaxian	ERR009526	China	XI I	HapG	HapD/F	HapH-1	HapF-2 & HapJ	HapA-3/4
HP387	Shaowubai	ERR009838	China	XI I	HapH-1/2	HapE	HapH-1	HapF-2 & HapJ	n.d.
HP388	Mazhan	ERR009503	China	Temperate GJ	HapA-2/3/4 & HapE	HapA/B/H	HapA	HapA	HapA-1/2
HP389	Sanlicun-1	ERR009658	China	Temperate GJ	HapA-2/3/4 & HapE	HapA/B/H	HapA	HapA	HapA-1/2
HP39	Rongbai	ERR037114	China	Temperate GJ	HapA-1/2/3/4 & HapE	HapA/B/H	HapA	HapA	HapA-1/2
HP390	Dongying-8	ERR009505	China	Temperate GJ	HapA-1	HapA/B/H	HapA	HapA	HapA-1/2
HP391	Guanyincao	ERR009688	China	Temperate GJ	HapA-2/3/4 & HapE	HapA/B/H	HapA	HapA	HapA-1/2
HP392	Yanong-1	ERR009892	China	XI I	HapK-2/3/4	HapE	HapH-1	HapE	HapA-3/4
HP393	Qingshandao	ERR009678	China	XI I	HapK-2/3/4	HapE	HapG	HapF-2 & HapJ	HapD
HP394	Dengbaoqi	ERR009885	China	XI I	HapH-1/2	HapE	HapH-1	HapE	HapA-3/4
HP395	Jinkounuo	ERR009591	China	XI Intermediate	HapH-1/2	HapD/F	HapH-1	HapH-1/2/3	HapA-3/4
HP396	Sizhan	ERR009757	China	XI I	HapK-2/3/4	HapE	HapH-2	HapE	HapA-3/4
HP397	Magu-3	ERR009546	China	XI I	HapK-2/3/4	n.d.	HapH-2	HapF-2 & HapJ	HapA-3/4
HP398	Honggunuo	ERR009749	China	Temperate GJ	HapA-2/3/4 & HapE	HapA/B/H	HapA	HapA	HapA-1/2
HP399	Shuibaizhan	ERR009698	China	XI I	HapF	HapA/B/H	HapG	HapF-2 & HapJ	HapA-1/2
HP4	Yanghuozhong	ERR009542	China	Temperate GJ	HapA-1/2/3/4 & HapE	HapA/B/H	HapA	HapA	HapA-1/2
HP40	Wuyahe	ERR009897	China	Temperate GJ	HapA-1/2/3/4 & HapE	HapA/B/H	HapA	HapA	HapA-1/2
HP400	Tazhan	ERR009493	China	XI I	HapK-2/3/4	HapE	HapA	HapE	n.d.
HP401	Guizinuo	ERR009470	China	Temperate GJ	HapA-1	n.d.	HapA	HapA	HapA-1/2
HP402	Laotaigu	ERR009512	China	Temperate GJ	HapA-1/2/3/4 & HapE	HapA/B/H	HapA	HapA	HapA-1/2
HP403	Maweizhan	ERR009935	China	Temperate GJ	HapA-2/3/4 & HapE	HapA/B/H	HapA	HapA	n.d.
HP404	Heinuomi	ERR009783	China	Temperate GJ	HapA-1/2/3/4 & HapE	HapA/B/H	HapA	HapA	HapA-1/2
HP405	Yunnanzao-2	ERR009806	China	XI I	HapK-2/3/4	HapC	HapH-1	HapE	HapA-3/4
HP406	Wuzhenuo	ERR009693	China	Temperate GJ	HapA-1/2/3/4 & HapE	HapG-1/2/3	n.d.	HapA	HapA-1/2
HP407	Aigansazhima	ERR009516	China	XI I	HapH-1/2	HapD/F	HapA	HapF-1	HapD
HP408	Hebaogu	ERR009519	China	XI I	HapK-2/3/4	HapE	n.d.	HapE	HapD
HP409	Xuxumagu	ERR009766	China	XI I	HapH-1/2	HapE	HapH-1	HapE	HapA-3/4
HP41	Xuanhuangnuo	ERR037115	China	Intermediate	HapH-1/2	HapA/B/H	HapH-1	HapH-1/2/3	HapD
HP410	Gaicao	ERR009750	China	XI I	HapH-1/2	HapE	HapH-1	HapE	HapD
HP411	Jianan-9	ERR009775	China	XI Intermediate	HapH-1/2	HapE	HapG	HapH-1/2/3	HapD
HP412	Hongzuigu	ERR009854	China	XI Intermediate	HapH-1/2	HapE	HapH-2	HapE	HapA-1/2
HP413	Dazhangu	ERR009659	China	XI I	HapH-1/2	HapE	HapH-2	HapF-2 & HapJ	HapA-3/4
HP414	Gaochahe	ERR009907	China	XI I	HapA-2/3/4 & HapE	HapE	HapH-2	HapE	HapA-1/2
HP415	Baipigu	ERR009457	China	XI I	HapF	HapD/F	HapA	HapF-2 & HapJ	HapA-1/2
HP416	Qiyulenghe	ERR009819	China	XI Intermediate	HapH-1/2	HapD/F	HapH-2	HapE	HapA-3/4
HP417	Dashuihe	ERR009914	China	XI Intermediate	HapH-1/2	HapE	HapH-1	HapF-1	HapC-1/2/3
HP418	Hongkebao	ERR009814	China	XI I	HapK-2/3/4	HapE	HapH-2	HapE	HapA-3/4
HP419	Huanggu	ERR009833	China	XI I	HapK-2/3/4	n.d.	n.d.	HapE	HapA-3/4
HP42	Danuo	ERR009492	China	XI Intermediate	HapK-2/3/4	HapD/F	HapE	HapE	HapA-3/4
HP420	Dabaiwangu	ERR009466	China	XI I	HapH-1/2	HapE	HapA	HapE	HapA-3/4
HP421	Huangsinuo	ERR009835	China	Temperate GJ	HapA-1/2/3/4 & HapE	HapA/B/H	HapA	HapA	HapA-1/2
HP422	Haonuoliang	ERR009821	China	XI Intermediate	HapK-2/3/4	HapE	HapH-2	HapE	HapA-6
HP423	Haogailan	ERR009635	China	XI III	HapH-1/2	n.d.	HapH-1	HapE	HapA-7
HP424	Feigenuo	ERR009800	China	XI I	HapK-2/3/4	HapE	HapH-2	HapH-1/2/3	HapA-3/4
HP425	Haotao	ERR009514	China	GJ Intermediate	HapA-1/2/3/4 & HapE	HapA/B/H	HapA	HapA	HapA-1/2
HP426	Huangganxian	ERR009916	China	Temperate GJ	HapA-2/3/4 & HapE	HapA/B/H	HapA	HapA	HapA-1/2
HP427	Huangyadao	ERR009776	China	XI I	HapK-2/3/4	HapE	HapH-1	HapD	n.d.
HP428	Nandazhan	ERR009767	China	XI I	HapK-2/3/4	HapD/F	HapH-1	HapG	n.d.
HP429	Shapinghongjiaoqi	ERR009768	China	XI I	HapF	HapE	HapH-1	HapE	HapD
HP43	Huajienuo-1	ERR009881	China	Temperate GJ	HapA-2/3/4 & HapE	HapA/B/H	HapA	HapA	HapF
HP430	Jiegunuo	ERR009828	China	XI I	HapH-1/2	n.d.	HapH-1	HapA	HapA-1/2
HP431	Bendiwan	ERR009704	China	XI Intermediate	HapD-1	HapD/F	HapG	HapH-1/2/3	HapC-1/2/3
HP432	Baixianzi	ERR009566	China	XI I	HapK-2/3/4	HapE	HapH-1	HapE	HapA-3/4
HP433	Wushaogu	ERR009680	China	XI I	HapK-2/3/4	HapE	HapH-1	HapE	HapA-3/4
HP434	Baihuazhan	ERR009700	China	XI I	HapK-2/3/4	HapE	HapH-1	HapE	HapC-1/2/3
HP435	Fengxiangzao	ERR009762	China	XI I	HapK-2/3/4	HapE	HapE	HapE	HapA-3/4
HP436	Lengshuixiaobaigu	ERR009754	China	Temperate GJ	HapA-2/3/4 & HapE	HapA/B/H	HapA	HapA	HapA-1/2
HP437	Gaicaohuang	ERR009588	China	XI I	HapF	n.d.	HapH-1	HapE	HapD
HP438	Datouhuang	ERR009651	China	XI I	HapF	HapA/B/H	HapH-1	HapH-1/2/3	HapD
HP439	Xiaodongdao	ERR009868	China	Temperate GJ	HapA-2/3/4 & HapE	HapA/B/H	HapA	HapA	HapA-1/2
HP44	Honggu-1	ERR009500	China	Temperate GJ	HapA-1/2/3/4 & HapE	HapA/B/H	HapA	HapA	HapA-1/2
HP440	Liutiaozi	ERR009573	China	XI Intermediate	HapH-1/2	HapD/F	HapG	HapH-1/2/3	HapC-1/2/3
HP441	Dongzhouliu	ERR009822	China	XI I	HapK-2/3/4	HapE	n.d.	HapF-2 & HapJ	HapD
HP442	Suanguzao	ERR009442	China	XI I	HapK-2/3/4	HapD/F	HapH-1	HapF-2 & HapJ	HapD
HP443	Tonghezao	ERR009617	China	XI I	HapK-2/3/4	HapE	HapH-1	HapE	HapD
HP444	Baimiyahzouzao	ERR009529	China	XI I	HapH-1/2	HapE	HapG	HapE	HapA-3/4
HP445	Honghanzhangu	ERR009707	China	XI Intermediate	HapH-1/2	HapE	HapH-1	HapH-1/2/3	HapA-3/4
HP446	Damagu-2	ERR009662	China	XI I	HapK-2/3/4	HapE	HapH-1	HapE	HapA-3/4
HP447	Banbiannuo-2	ERR009784	China	XI I	HapK-2/3/4	HapE	HapH-2	HapH-1/2/3	HapA-3/4
HP448	Wushizao	ERR009772	China	XI I	HapH-1/2	HapD/F	HapH-1	HapF-2 & HapJ	HapA-3/4
HP449	Hongbendao	ERR009487	China	XI I	HapF	HapE	HapH-1	HapE	HapA-1/2
HP45	Changlijingzhan	ERR009535	China	GJ Intermediate	HapA-2/3/4 & HapE	HapA/B/H	HapA	HapA	HapA-1/2
HP450	Zhuxizao	ERR009900	China	XI Intermediate	HapK-2/3/4	HapD/F	HapH-2	HapH-1/2/3	HapD
HP451	Heiqunzhan	ERR009825	China	XI I	HapG	HapD/F	n.d.	HapF-2 & HapJ	HapA-1/2
HP452	Chuanda-1	ERR009761	China	XI I	HapF	HapD/F	HapG	HapE	HapB
HP453	Liushizao	ERR009469	China	XI I	HapK-2/3/4	HapD/F	HapH-1	HapF-2 & HapJ	HapD
HP454	Baikezhan-1	ERR009501	China	GJ Intermediate	HapA-2/3/4 & HapE	HapG-1/2/3	HapA	n.d.	HapF
HP455	Ershiyihao	ERR009462	China	XI Intermediate	HapH-1/2	HapE	HapH-1	HapE	HapA-7
HP456	Longyazhan-16	ERR009722	China	XI I	HapH-1/2	HapG-1/2/3	HapH-1	HapH-1/2/3	n.d.
HP457	Youzhan	ERR009656	China	XI Intermediate	HapH-1/2	HapE	HapH-2	HapD	HapA-1/2
HP458	Zaogu-E	ERR009696	China	XI I	HapF	HapA/B/H	HapG	HapH-1/2/3	n.d.
HP459	Sanzibai	ERR009755	China	XI I	HapF	HapE	HapH-2	HapE	HapC-1/2/3
HP46	Bowangnuo	ERR009882	China	Temperate GJ	HapA-1/2/3/4 & HapE	HapA/B/H	HapA	HapA	HapA-1/2
HP460	Gaicaozhan	ERR009940	China	XI I	HapK-2/3/4	n.d.	HapG	HapF-2 & HapJ	HapA-3/4
HP461	Makedao	ERR009472	China	XI I	HapK-2/3/4	HapA/B/H	HapH-1	HapF-2 & HapJ	HapA-3/4
HP462	Hongmangdaliuyezi	ERR009883	China	Temperate GJ	HapA-2/3/4 & HapE	HapA/B/H	HapA	HapA	HapA-1/2
HP463	Wanyedao	ERR009518	China	XI I	HapK-2/3/4	HapE	HapH-1	HapE	HapD
HP464	Xiaozhong	ERR009733	China	Intermediate	n.d.	n.d.	n.d.	HapF-2 & HapJ	HapA-1/2
HP465	Sanshizi	ERR009483	China	XI I	HapF	n.d.	HapG	HapE	HapA-1/2
HP466	Laohonggu-1	ERR009448	China	Temperate GJ	HapA-1/2/3/4 & HapE	HapA/B/H	HapA	HapA	HapA-1/2
HP467	Laohonggu-3	ERR009485	China	XI I	HapA-1/2/3/4 & HapE	HapE	n.d.	HapE	HapA-1/2
HP468	Muzibai	ERR009792	China	Temperate GJ	HapA-1/2/3/4 & HapE	HapA/B/H	HapA	HapA	HapA-1/2
HP469	Mandahongzao	ERR009706	China	XI I	HapK-2/3/4	HapE	HapH-1	HapH-1/2/3	HapA-3/4
HP47	Baijingzhan	ERR009815	China	GJ Intermediate	HapA-1/2/3/4 & HapE	n.d.	HapA	HapA	HapA-1/2
HP470	Damake	ERR009687	China	XI I	HapF	HapA/B/H	HapG	HapF-2 & HapJ	HapA-3/4
HP471	Baiguomaweizhan	ERR009796	China	XI I	HapF	HapE	HapH-1	HapE	HapC-1/2/3
HP472	Xintangerpozao-2	ERR009433	China	XI I	HapH-1/2	n.d.	HapA	HapE	HapA-1/2
HP473	Makeai	ERR009447	China	XI I	HapK-2/3/4	HapD/F	HapG	HapE	HapD
HP474	Hongmiqinghezhan	ERR009824	China	XI I	HapF	HapD/F	HapH-1	HapF-2 & HapJ	HapA-3/4
HP475	Makezhan-1	ERR009618	China	XI I	HapF	HapD/F	HapH-2	HapE	HapA-1/2
HP476	Jiangxiwan	ERR009843	China	XI Intermediate	HapK-2/3/4	HapE	HapH-2	HapH-1/2/3	HapA-3/4
HP477	Qiuzhan	ERR009793	China	XI I	HapH-1/2	HapE	HapH-1	HapE	HapD
HP478	Qianjinzao	ERR009832	China	XI I	HapK-2/3/4	HapE	HapG	HapE	HapD
HP479	Paoliuzhan	ERR009574	China	XI I	HapH-1/2	HapE	HapH-1	HapE	HapA-1/2
HP48	Hongmangnuo	ERR009711	China	Temperate GJ	HapA-1/2/3/4 & HapE	HapA/B/H	HapA	HapA	HapA-1/2
HP480	Baizaogu	ERR009943	China	XI I	HapF	HapA/B/H	HapG	HapF-2 & HapJ	HapA-1/2
HP481	Baimidongzhan	ERR009652	China	XI Intermediate	HapD-1	HapE	HapG	HapH-1/2/3	HapA-3/4
HP482	Xuanzhan	ERR009624	China	XI I	HapK-2/3/4	HapD/F	HapG	HapF-2 & HapJ	HapA-1/2
HP483	Xiangzhou-4	ERR009842	China	XI I	HapH-1/2	HapD/F	HapH-1	HapF-2 & HapJ	HapD
HP484	Hainandao	ERR009924	China	XI I	HapH-1/2	HapE	HapH-1	HapE	HapC-1/2/3
HP485	Anhuihe	ERR009577	China	XI I	HapK-2/3/4	HapD/F	HapG	HapE	HapA-3/4
HP486	Jinzhan	ERR009600	China	XI I	HapH-1/2	HapE	HapA	HapE	HapA-1/2
HP487	Mazhan	ERR009467	China	XI I	HapH-1/2	HapE	HapA	HapE	HapA-3/4
HP488	Guiyangnuo	ERR009724	China	XI I	HapK-2/3/4	HapE	HapA	HapE	HapA-3/4
HP489	Maoxiangzhan	ERR009584	China	XI I	HapH-1/2	HapD/F	HapH-1	HapD	HapC-1/2/3
HP49	Maguzhi	ERR037116	China	Temperate GJ	HapA-2/3/4 & HapE	HapA/B/H	HapA	HapA	HapA-1/2
HP490	Quanzhounuo	ERR009852	China	XI I	HapK-2/3/4	HapE	HapH-1	HapE	HapA-3/4
HP491	Hongmimagu	ERR009936	China	XI I	HapB	HapE	HapH-1	HapD	HapD
HP492	Shuihegu	ERR009884	China	XI I	n.d.	HapE	HapH-1	n.d.	HapD
HP493	Guangxuhe	ERR009864	China	XI I	HapH-1/2	HapE	HapA	HapE	HapA-10
HP494	Maweizhan	ERR009556	China	XI Intermediate	HapH-1/2	HapD/F	HapH-1	HapE	HapA-3/4
HP495	Zaowangzainuo	ERR009726	China	XI Intermediate	HapF	HapE	HapG	HapH-1/2/3	HapA-1/2
HP496	Jiangxinuo	ERR009932	China	XI I	HapH-1/2	HapD/F	HapA	HapF-1	HapA-3/4
HP497	Hunuo	ERR009536	China	XI Intermediate	HapF	n.d.	HapG	HapH-1/2/3	HapA-3/4
HP498	Chongyangnuo	ERR009532	China	XI I	HapH-1/2	HapD/F	HapG	HapF-1	HapA-3/4
HP499	Maweinuo	ERR009446	China	XI Intermediate	HapH-1/2	n.d.	HapH-1	HapH-1/2/3	HapD
HP5	Chiwudao	ERR009636	China	Temperate GJ	HapA-2/3/4 & HapE	HapA/B/H	HapA	HapA	HapA-1/2
HP50	Honggeda(Houbeiwa)	ERR009867	China	Temperate GJ	HapA-1	HapA/B/H	HapA	HapA	HapA-1/2
HP500	Zaonuo-1	ERR009439	China	XI I	HapK-2/3/4	HapE	HapH-1	HapF-1	HapC-1/2/3
HP501	Jiangxizhan	ERR009663	China	XI I	HapH-1/2	HapD/F	HapA	HapF-2 & HapJ	HapD
HP502	Xiangzhan	ERR009756	China	XI I	HapH-1/2	HapE	HapH-2	HapE	HapD
HP503	Hongmidongzhan	ERR009834	China	XI Intermediate	HapD-1	n.d.	HapG	HapH-1/2/3	HapA-5
HP504	77-2087	ERR009702	China	XI I	HapK-2/3/4	HapA/B/H	HapH-1	HapH-1/2/3	HapD
HP505	Nantehao	ERR009849	China	XI I	HapK-2/3/4	HapD/F	HapH-1	HapF-2 & HapJ	HapA-3/4
HP506	Yumidao	ERR009548	China	XI I	HapK-2/3/4	HapA/B/H	HapH-1	HapF-2 & HapJ	HapD
HP507	Jiandaoqi	ERR009820	China	XI I	HapK-2/3/4	HapD/F	HapH-1	HapF-2 & HapJ	HapA-1/2
HP508	Xiaomagu	ERR009740	China	XI I	HapH-1/2	HapE	HapH-1	HapE	HapA-1/2
HP509	Babaili	ERR009807	China	XI I	HapH-1/2	n.d.	HapH-1	HapE	HapA-10
HP51	Dahuangdao	ERR009449	China	Temperate GJ	HapA-1/2/3/4 & HapE	HapA/B/H	HapA	HapA	HapA-1/2
HP510	Mamahuang	ERR009456	China	XI I	HapH-1/2	HapD/F	HapH-2	HapF-1	HapA-3/4
HP511	Miandianjiugu	ERR009769	China	Temperate GJ	HapA-2/3/4 & HapE	HapA/B/H	HapA	HapA	HapA-1/2
HP512	Qiaonong-1	ERR009627	China	Temperate GJ	HapA-1/2/3/4 & HapE	HapA/B/H	HapA	HapA	HapA-1/2
HP513	Banjiuyan	ERR009918	China	XI I	HapH-1/2	n.d.	HapH-1	HapE	HapA-3/4
HP514	Tuogu	ERR009797	China	XI I	HapK-2/3/4	HapA/B/H	HapH-1	HapH-1/2/3	HapA-1/2
HP515	Shaweizi	ERR009742	China	XI I	HapK-2/3/4	HapE	HapH-1	HapE	HapD
HP516	Heijielan	ERR009551	China	XI I	HapK-2/3/4	n.d.	HapH-1	HapF-2 & HapJ	HapD
HP517	Dishuigu	ERR009703	China	XI I	HapH-1/2	HapA/B/H	HapH-1	HapH-1/2/3	HapA-1/2
HP518	Baikezao	ERR009431	China	XI I	HapK-2/3/4	HapE	HapE	HapE	HapC-1/2/3
HP519	Heizaogu	ERR009607	China	Intermediate	HapH-1/2	HapE	HapH-1	HapE	HapA-1/2
HP52	Ruandaozi	ERR009458	China	Temperate GJ	HapA-2/3/4 & HapE	HapA/B/H	HapA	HapA	HapA-1/2
HP520	Niutouwu	ERR009622	China	XI Intermediate	HapD-1	HapD/F	HapH-2	HapH-1/2/3	HapC-1/2/3
HP521	Zaokengji	ERR009777	China	XI Intermediate	HapH-1/2	HapE	HapG	HapH-1/2/3	HapA-1/2
HP522	Hongmizhong	ERR009758	China	XI I	HapF	HapD/F	HapH-2	HapF-2 & HapJ	HapD
HP523	Yizhixiang	ERR009708	China	XI Intermediate	HapK-2/3/4	HapD/F	HapH-2	HapH-1/2/3	HapA-3/4
HP524	Changjingchi	ERR009479	China	XI I	HapF	HapD/F	HapG	HapF-2 & HapJ	HapD
HP525	Fanzhan	ERR009507	China	Temperate GJ	HapA-1/2/3/4 & HapE	HapA/B/H	HapA	HapA	HapA-1/2
HP526	Hualuozhan	ERR009927	China	XI I	HapF	HapD/F	HapH-2	HapF-2 & HapJ	HapA-3/4
HP527	Laobaijing	ERR009872	China	XI Intermediate	HapH-1/2	n.d.	HapH-1	HapH-1/2/3	HapB
HP528	Ximazagu	ERR009902	China	XI Intermediate	HapK-2/3/4	HapE	HapH-2	HapE	HapC-1/2/3
HP529	Haoanxiu	ERR009848	China	XI Intermediate	HapD-1	HapE	HapH-1	HapH-1/2/3	HapA-3/4
HP53	Changmangnuo-1	ERR009527	China	Temperate GJ	HapA-1/2/3/4 & HapE	HapA/B/H	HapA	HapA	HapA-1/2
HP530	Hongxinnuo	ERR009752	China	XI Intermediate	HapH-1/2	HapE	HapH-1	HapH-1/2/3	HapA-3/4
HP531	Wubaili	ERR009441	China	XI I	HapK-2/3/4	n.d.	HapH-1	HapE	HapC-1/2/3
HP532	Daodounuo	ERR009502	China	Temperate GJ	HapA-1/2/3/4 & HapE	HapA/B/H	HapA	HapA	HapA-1/2
HP533	Daguangmazhan	ERR009714	China	XI I	HapH-1/2	HapE	HapA	HapE	HapA-1/2
HP534	Magu-1	ERR009791	China	XI I	HapH-1/2	HapD/F	HapA	HapF-1	HapA-3/4
HP535	Yangguzi	ERR009450	China	XI I	HapF	HapD/F	HapH-1	HapE	HapA-3/4
HP536	Datiegan	ERR009633	China	XI I	HapK-2/3/4	HapE	HapH-1	HapF-2 & HapJ	HapA-3/4
HP537	Guazizhan	ERR009569	China	XI I	HapF	n.d.	HapH-1	HapE	HapA-1/2
HP538	Baishazhan	ERR009509	China	XI I	HapH-1/2	HapE	HapH-1	HapF-2 & HapJ	HapD
HP539	Xiaohongjiaoxuan	ERR009886	China	XI I	HapK-2/3/4	HapE	HapH-1	HapE	HapD
HP54	Heimangdao	ERR009908	China	Temperate GJ	HapA-2/3/4 & HapE	HapA/B/H	HapA	HapA	HapA-1/2
HP540	Xuzhan	ERR009697	China	XI I	HapH-1/2	HapD/F	HapA	HapF-2 & HapJ	HapD
HP541	Shuihongmi	ERR009713	China	XI I	HapH-1/2	n.d.	HapH-1	HapE	HapA-10
HP542	Baimiwujuzhan	ERR009557	China	XI I	HapF	HapE	HapH-2	HapE	HapA-1/2
HP543	Zaoxuanzhan	ERR009586	China	XI I	HapF	HapE	HapH-1	HapF-2 & HapJ	HapA-3/4
HP544	Keliuzao	ERR009938	China	XI Intermediate	HapK-2/3/4	n.d.	HapH-1	HapH-1/2/3	HapD
HP545	Changmaozhan	ERR009922	China	XI I	HapK-2/3/4	HapE	HapH-1	HapE	HapA-3/4
HP546	Xiaomanggu	ERR009729	China	XI I	HapK-2/3/4	HapE	HapH-1	HapE	HapA-3/4
HP547	Jiaozhan	ERR009895	China	XI Intermediate	HapH-1/2	HapE	HapG	HapH-1/2/3	HapA-1/2
HP548	Chima	ERR009576	China	XI I	HapH-1/2	HapD/F	HapA	HapF-1	HapA-3/4
HP549	Chuangnuo-2	ERR009888	China	XI I	HapH-1/2	HapE	HapA	HapE	HapA-3/4
HP55	Youmangxiaohongbandao	ERR009511	China	Temperate GJ	HapA-2/3/4 & HapE	HapA/B/H	HapA	HapA	HapA-1/2
HP550	Maogu	ERR009787	China	XI I	HapK-2/3/4	HapE	HapG	HapE	HapD
HP551	Shunhaixiaomagu	ERR009898	China	XI I	HapK-2/3/4	HapE	HapH-1	HapE	HapA-3/4
HP552	Huangkemazhan	ERR009631	China	XI I	HapK-2/3/4	HapE	HapH-1	HapE	HapA-3/4
HP553	Dahongjiao-2	ERR009859	China	XI I	HapD-1	HapE	HapH-1	HapE	HapA-6
HP554	Huangkexianzhan-1	ERR009494	China	Temperate GJ	HapA-2/3/4 & HapE	HapG-1/2/3	HapA	HapA	HapA-1/2
HP555	Lengshuizi(Yehe)	ERR009599	China	XI Intermediate	HapH-1/2	HapD/F	HapH-2	HapH-1/2/3	HapA-3/4
HP556	Baiganzhan	ERR009497	China	XI I	HapF	HapE	HapH-1	HapF-2 & HapJ	HapA-1/2
HP557	Bayuehzhong	ERR009572	China	XI I	HapK-2/3/4	HapD/F	HapG	HapE	HapD
HP558	Ermaoxiang	ERR009720	China	XI I	HapK-2/3/4	HapE	HapH-1	HapE	HapA-1/2
HP559	Shuibaitiao	ERR009555	China	XI I	HapK-2/3/4	HapE	HapA	HapE	HapA-3/4
HP56	Danuodao	ERR009684	China	Temperate GJ	HapA-2/3/4 & HapE	HapA/B/H	HapA	HapA	HapA-1/2
HP560	Hongminuo	ERR009452	China	XI I	HapF	HapD/F	HapH-2	HapF-2 & HapJ	HapB
HP561	Lengshuima	ERR009869	China	XI I	HapH-1/2	HapD/F	HapH-1	HapF-2 & HapJ	HapA-10
HP562	Baiduluo	ERR009428	China	XI I	HapK-2/3/4	HapE	HapH-1	HapE	HapD
HP563	Changsuihe	ERR009510	China	XI I	HapF	HapE	HapH-2	HapE	HapA-3/4
HP564	Laohonggu-2	ERR009655	China	Temperate GJ	HapA-1/2/3/4 & HapE	HapA/B/H	HapA	HapA	HapA-1/2
HP565	Erpozao	ERR009765	China	XI II	HapH-1/2	HapA/B/H	HapH-1	HapH-1/2/3	HapB
HP566	Jinuo	ERR009919	China	XI I	HapH-1/2	HapD/F	HapA	HapF-1	HapA-3/4
HP567	Makenuo	ERR009666	China	XI I	HapH-1/2	HapD/F	HapH-1	HapF-2 & HapJ	HapD
HP568	Hongkenuo	ERR009478	China	Temperate GJ	HapA-2/3/4 & HapE	HapA/B/H	HapA	HapA	HapA-1/2
HP569	Magu-2	ERR009437	China	XI I	HapH-1/2	HapE	HapH-1	HapE	HapA-5
HP57	Xiaozhanjiangmidao	ERR009805	China	Temperate GJ	HapA-2/3/4 & HapE	HapA/B/H	HapA	HapA	HapA-1/2
HP570	Hongmigu	ERR009933	China	XI I	HapK-2/3/4	HapE	HapH-2	HapE	HapA-3/4
HP571	Hongmimagu-2	ERR009581	China	XI I	HapK-2/3/4	HapE	HapH-1	HapE	HapA-1/2
HP572	Yangguzi-2	ERR009912	China	XI I	HapH-1/2	HapE	HapH-1	HapE	HapD
HP573	Jinbaoyin-2	ERR009495	China	XI Intermediate	HapF	HapE	HapH-1	HapH-1/2/3	HapA-3/4
HP574	Banbiannuo-1	ERR009878	China	Temperate GJ	HapA-1/2/3/4 & HapE	HapA/B/H	HapA	HapA	HapF
HP575	Nuoganzi	ERR009735	China	XI I	HapK-2/3/4	HapE	HapH-1	HapE	HapC-1/2/3
HP576	Shuilanzhanhongmi	ERR009560	China	XI I	HapK-2/3/4	HapE	HapH-1	HapE	HapA-3/4
HP577	Yanzhan	ERR009460	China	XI I	HapH-1/2	HapE	HapH-1	HapE	HapA-3/4
HP578	Qingganzhan	ERR009701	China	XI I	HapK-2/3/4	HapE	HapH-1	HapE	n.d.
HP579	Zaobaigu	ERR009550	China	XI I	HapK-2/3/4	HapE	HapE	HapE	HapA-3/4
HP58	Hangdao	ERR037117	China	Temperate GJ	HapA-2/3/4 & HapE	n.d.	HapA	HapA	HapA-1/2
HP580	Mazhan-3	ERR009648	China	XI I	HapK-2/3/4	HapE	HapH-1	HapH-1/2/3	HapA-3/4
HP581	Xiaohongzhan	ERR009630	China	XI I	HapK-2/3/4	HapE	HapH-1	HapE	HapA-3/4
HP582	Fengleng	ERR009719	China	XI I	HapH-1/2	HapE	HapA	HapE	HapA-3/4
HP583	Damagu	ERR009486	China	XI I	HapH-1/2	HapD/F	HapA	HapF-1	HapA-3/4
HP584	Hongjiaoguang	ERR009484	China	XI I	HapK-2/3/4	HapE	n.d.	HapE	HapC-1/2/3
HP585	Mahuangnuo	ERR009718	China	Temperate GJ	HapA-1/2/3/4 & HapE	HapA/B/H	HapA	HapA	HapA-1/2
HP586	Banlikenuo	ERR009533	China	Temperate GJ	HapA-1/2/3/4 & HapE	n.d.	HapA	HapA	HapA-1/2
HP587	Guangximi-2	ERR009716	China	Temperate GJ	HapA-1/2/3/4 & HapE	HapA/B/H	HapA	HapA	HapA-1/2
HP588	Heinuomi-2	ERR009531	China	Temperate GJ	HapA-1	HapG-1/2/3	HapA	HapA	HapA-1/2
HP589	Yezhugu	ERR009645	China	XI I	HapK-2/3/4	HapE	HapH-1	HapE	HapD
HP59	Nuziliwa	ERR009496	China	GJ Intermediate	HapB	HapG-1/2/3	HapA	HapA	HapF
HP590	Dahongjiao-1	ERR009928	China	XI I	HapK-2/3/4	n.d.	HapH-1	HapE	HapD
HP591	Hongmazhan	ERR009523	China	XI I	HapK-2/3/4	HapE	n.d.	HapE	HapC-1/2/3
HP592	Maweibaimizhan	ERR009490	China	XI I	HapK-2/3/4	HapE	HapC-1	HapE	HapD
HP593	Guiyangzhan	ERR009876	China	XI Intermediate	HapH-1/2	n.d.	HapH-1	HapE	HapA-3/4
HP594	Haoxiang	ERR009597	China	Temperate GJ	HapA-1/2/3/4 & HapE	n.d.	HapA	HapA	HapA-1/2
HP595	Xiaohongmi	ERR009547	China	XI Intermediate	HapD-1	HapE	HapH-1	HapH-1/2/3	HapA-3/4
HP596	Heinuo	ERR009930	China	Temperate GJ	HapA-1/2/3/4 & HapE	HapG-1/2/3	HapA	HapA	HapA-1/2
HP597	Dahongjiao-3	ERR009477	China	XI Intermediate	HapG	HapD/F	HapH-1	HapF-1	HapA-3/4
HP598	Zaodao	ERR009770	China	XI I	HapH-1/2	HapE	HapH-1	HapF-2 & HapJ	HapD
HP599	ronghe-3	ERR009665	China	GJ Intermediate	HapA-2/3/4 & HapE	HapG-1/2/3	HapA	HapA	HapA-1/2
HP6	Fandao	ERR009695	China	Temperate GJ	HapA-1/2/3/4 & HapE	HapA/B/H	HapA	HapA	HapA-1/2
HP60	Tumangdao	ERR009530	China	Temperate GJ	HapA-2/3/4 & HapE	HapA/B/H	HapA	HapA	HapA-1/2
HP600	Jinbaoyin	ERR009541	China	XI I	HapD-1	HapD/F	HapA	HapE	HapA-3/4
HP601	Nuodao	ERR009435	China	XI I	HapF	HapE	HapG	HapE	HapC-1/2/3
HP602	Heiguzi	ERR009609	China	Temperate GJ	HapA-1/2/3/4 & HapE	n.d.	HapA	HapA	HapA-1/2
HP603	Salamagu-1	ERR009763	China	XI I	HapH-1/2	HapE	HapA	HapE	HapA-3/4
HP604	Xiaobaigu	ERR009915	China	XI Intermediate	HapH-1/2	HapE	HapH-1	HapH-1/2/3	HapA-3/4
HP605	Luonuo	ERR009786	China	GJ Intermediate	HapA-2/3/4 & HapE	HapG-1/2/3	HapA	HapA	HapF
HP606	Ganhangunuo	ERR009840	China	XI I	HapK-2/3/4	HapE	HapH-1	HapE	HapC-1/2/3
HP607	Haonuobi	ERR009594	China	XI Intermediate	HapH-1/2	HapE	HapH-1	HapH-1/2/3	HapA-3/4
HP608	Haonuobixian	ERR009709	China	XI Intermediate	HapK-2/3/4	n.d.	HapH-1	HapE	HapA-3/4
HP609	Wuke-4	ERR009893	China	XI Intermediate	HapH-1/2	HapG-1/2/3	HapH-1	HapH-1/2/3	HapB
HP61	Erzaogu	ERR009839	China	XI Intermediate	HapK-2/3/4	HapE	HapH-1	HapE	HapA-1/2
HP610	Qinglannuo	ERR009575	China	XI Intermediate	HapK-2/3/4	HapD/F	HapH-1	HapH-1/2/3	HapA-3/4
HP611	Guanghongba	ERR009568	China	XI Intermediate	HapH-1/2	HapE	HapH-1	HapH-1/2/3	HapD
HP612	Chongfubao	ERR009619	China	XI Intermediate	HapH-1/2	HapE	HapG	HapH-1/2/3	HapA-3/4
HP613	Nantexuan	ERR009585	China	XI Intermediate	HapH-1/2	HapD/F	HapH-1	HapE	HapA-3/4
HP614	Podao	ERR009705	China	GJ Intermediate	HapA-2/3/4 & HapE	HapA/B/H	HapA	HapA	HapA-1/2
HP62	Xianggu	ERR009781	China	GJ Intermediate	HapA-2/3/4 & HapE	HapA/B/H	HapA	HapA	HapA-8
HP63	Zhongjiaohuangmang	ERR009438	China	Intermediate	HapA-2/3/4 & HapE	HapE	n.d.	HapE	HapA-3/4
HP64	Baikeainuo	ERR009616	China	Temperate GJ	HapA-2/3/4 & HapE	HapA/B/H	HapA	HapA	HapA-1/2
HP65	Baiguonuo-1	ERR009444	China	Temperate GJ	HapA-2/3/4 & HapE	HapA/B/H	HapA	HapA	HapF
HP66	Jizhuazi(Jing)	ERR009605	China	Temperate GJ	HapA-2/3/4 & HapE	HapA/B/H	HapA	HapA	HapF
HP67	Maomaogu	ERR009875	China	Temperate GJ	HapA-2/3/4 & HapE	HapA/B/H	HapA	HapA	HapA-1/2
HP68	Heizhandaosong	ERR009620	China	Temperate GJ	HapA-1/2/3/4 & HapE	HapA/B/H	HapA	HapA	HapA-1/2
HP69	Hongnuo	ERR009561	China	XI I	HapK-2/3/4	HapD/F	HapH-1	HapF-2 & HapJ	HapD
HP7	Wukedao	ERR009440	China	Temperate GJ	HapA-1/2/3/4 & HapE	HapA/B/H	HapA	HapA	HapA-1/2
HP70	Hangu-2	ERR009870	China	Temperate GJ	HapA-1/2/3/4 & HapE	HapA/B/H	n.d.	HapA	HapA-1/2
HP71	Heixiaonuo	ERR009746	China	XI Intermediate	HapH-1/2	HapA/B/H	HapH-2	HapA	HapA-3/4
HP72	Koumalang	ERR009862	China	Temperate GJ	HapA-1/2/3/4 & HapE	HapA/B/H	HapA	HapA	HapA-1/2
HP73	Bendishuidao	ERR009931	China	Temperate GJ	HapA-1/2/3/4 & HapE	HapA/B/H	HapA	HapA	HapA-1/2
HP74	Shanlan-36	ERR009669	China	GJ Intermediate	HapA-1/2/3/4 & HapE	n.d.	HapA	n.d.	HapA-1/2
HP75	Chengduhonggu	ERR009744	China	XI I	HapK-2/3/4	HapD/F	HapH-1	HapF-2 & HapJ	HapA-1/2
HP76	Huangkejin	ERR009459	China	XI I	HapF	HapD/F	HapH-1	HapF-2 & HapJ	HapD
HP77	Liaoyang-5	ERR009643	China	Temperate GJ	HapA-2/3/4 & HapE	HapA/B/H	HapA	HapA	HapA-1/2
HP78	Lengshuidao	ERR009670	China	Temperate GJ	HapA-2/3/4 & HapE	HapA/B/H	HapA	HapA	HapA-1/2
HP79	Wenziju	ERR009661	China	Temperate GJ	HapA-2/3/4 & HapE	HapA/B/H	HapA	HapA	HapA-1/2
HP8	Wanjingbaimangdao	ERR009736	China	Temperate GJ	HapA-1/2/3/4 & HapE	n.d.	HapA	HapA	HapA-1/2
HP80	Wenjiaojing	ERR009728	China	Temperate GJ	HapA-1/2/3/4 & HapE	HapA/B/H	HapA	HapA	HapA-1/2
HP81	Xiaohongguzi	ERR009823	China	Temperate GJ	HapA-2/3/4 & HapE	HapA/B/H	HapA	HapA	HapA-1/2
HP82	Leinuo	ERR009801	China	Temperate GJ	HapA-1/2/3/4 & HapE	HapA/B/H	HapA	HapA	HapA-1/2
HP83	Hongguzi	ERR037118	China	Temperate GJ	HapA-2/3/4 & HapE	HapA/B/H	HapA	HapA	HapA-1/2
HP84	Hongkenuo(Jinkuazi)	ERR009860	China	Temperate GJ	HapA-2/3/4 & HapE	HapA/B/H	HapA	HapA	HapA-1/2
HP85	Gaoganbai	ERR009778	China	Temperate GJ	HapA-2/3/4 & HapE	HapA/B/H	HapA	HapA	HapA-1/2
HP86	Hongdao(Jingualao)	ERR009554	China	Temperate GJ	HapA-2/3/4 & HapE	HapA/B/H	HapA	HapA	HapF
HP87	Huangjinnuojiugu	ERR009571	China	Temperate GJ	HapA-2/3/4 & HapE	HapA/B/H	HapA	HapA	HapF
HP88	Xiaowujiaozhan	ERR009808	China	Temperate GJ	HapA-2/3/4 & HapE	HapA/B/H	HapA	HapA	HapA-1/2
HP89	Heiguzi	ERR037119	China	Temperate GJ	HapA-2/3/4 & HapE	HapA/B/H	HapA	HapA	HapA-1/2
HP9	Lizhidao	ERR009476	China	GJ Intermediate	HapA-2/3/4 & HapE	HapG-1/2/3	HapA	n.d.	HapF
HP90	Wangduhangjingzi	ERR037120	China	Temperate GJ	HapA-1/2/3/4 & HapE	HapA/B/H	HapA	HapA	HapA-1/2
HP91	Changmadao-3	ERR037121	China	Temperate GJ	HapA-2/3/4 & HapE	HapA/B/H	HapA	HapA	HapA-1/2
HP92	Hangdao-1	ERR037122	China	Temperate GJ	HapA-1/2/3/4 & HapE	HapA/B/H	HapA	HapA	HapA-1/2
HP93	Wumangshuidao-2	ERR037123	China	Temperate GJ	HapA-1	HapA/B/H	HapA	HapA	HapA-1/2
HP94	Youmangshuidao-1	ERR037124	China	Temperate GJ	HapA-1/2/3/4 & HapE	n.d.	HapA	HapA	HapA-1/2
HP95	Hongjian	ERR037125	China	Temperate GJ	HapA-2/3/4 & HapE	HapA/B/H	HapA	HapA	HapA-1/2
HP96	Erjiedao	ERR037126	China	Temperate GJ	HapA-2/3/4 & HapE	HapA/B/H	HapA	HapA	HapA-1/2
HP97	Jinggou	ERR037127	China	Temperate GJ	HapA-2/3/4 & HapE	HapA/B/H	HapA	HapA	HapA-1/2
HP98	Luyu132-1	ERR037128	China	Temperate GJ	HapA-1/2/3/4 & HapE	HapA/B/H	HapA	HapA	HapA-1/2
HP99	Zhilishui	ERR037129	China	Temperate GJ	HapA-1	HapA/B/H	HapA	HapA	HapA-1/2
HP990	Zhonghua11	ERR037204	China	Temperate GJ	HapA-2/3/4 & HapE	HapA/B/H	HapA	HapA	HapA-1/2
HP991	Nanjing-6	ERR037205	China	XI I	n.d.	HapE	HapG	HapE	n.d.
HP992	Chunjian-6	ERR037206	China	Temperate GJ	HapA-2/3/4 & HapE	HapA/B/H	HapA	HapA	HapA-1/2
HP993	Zhefu-802	ERR037207	China	XI I	HapH-1/2	HapE	HapH-1	HapF-2 & HapJ	HapD
HP994	Tainan-1	ERR037208	China	XI I	HapF	HapD/F	HapH-1	HapF-2 & HapJ	HapD
HP995	Xiushui-11	ERR037209	China	Temperate GJ	HapA-2/3/4 & HapE	HapA/B/H	HapA	HapA	HapA-1/2
HP996	Nongken-58	ERR009453	China	Temperate GJ	HapA-2/3/4 & HapE	HapA/B/H	HapA	HapA	HapA-1/2
HP997	Nipponbare	ERR009468	China	Temperate GJ	HapA-1	HapA/B/H	HapA	HapA	HapA-1/2
HP999	Guangluai-4	ERR009558	China	XI I	HapH-1/2	HapD/F	HapH-1	HapF-2 & HapJ	HapD
IRIS_313-10000	SUWEON_311	ERS468139	Korea	XI II	HapH-1/2	HapD/F	HapH-1	HapF-2 & HapJ	HapB
IRIS_313-10001	C_662083	ERS468140	China	XI II	HapK-2/3/4	HapG-1/2/3	HapH-1	HapH-1/2/3	HapA-10
IRIS_313-10002	BW295-5	ERS467881	Sri Lanka	XI II	HapK-2/3/4	HapE	HapH-1	HapE	HapC-1/2/3
IRIS_313-10007	GARURA	ERS468141	Nepal	XI III	HapK-2/3/4	HapE	HapH-1	HapE	HapA-3/4
IRIS_313-10010	LALKA(LAL_DHAN)	ERS468142	Fiji	XI III	HapH-1/2	HapE	HapH-1	HapH-1/2/3	HapA-3/4
IRIS_313-10014	SANT_ANDREA	ERS468352	Italy	Temperate GJ	HapA-2/3/4 & HapE	HapG-1/2/3	HapA	HapA	HapA-1/2
IRIS_313-10016	BOHOTO_BALOOCHESTAN	ERS468143	Iran	XI Intermediate	HapH-1/2	HapG-1/2/3	HapH-1	HapE	HapA-1/2
IRIS_313-10020	HODARAWALA	ERS467790	Sri Lanka	Aus	HapJ	HapA/B/H	HapG	HapF-1	HapF
IRIS_313-10025	KALAPATLE	ERS468412	Madagascar	GJ Intermediate	HapA-2/3/4 & HapE	HapA/B/H	HapA	HapA	HapA-6
IRIS_313-10026	KITRANA_1007	ERS468144	Madagascar	XI Intermediate	HapJ	HapA/B/H	HapH-1	HapA	HapA-3/4
IRIS_313-10030	NS252	ERS467872	Madagascar	XI Intermediate	HapH-1/2	n.d.	HapB	HapE	HapA-3/4
IRIS_313-10032	NS1576	ERS468145	Madagascar	VI/Aromatic	HapK-2/3/4	HapG-1/2/3	HapC-3	HapB	HapE
IRIS_313-10034	RIZ_INDETERMINE	ERS468146	Niger	XI Intermediate	HapD-1	HapE	HapH-2	HapE	HapA-3/4
IRIS_313-10035	RIZ_TYPE_SORGHO	ERS468147	Madagascar	XI III	HapK-2/3/4	HapG-1/2/3	HapH-1	HapE	HapA-3/4
IRIS_313-10040	MILYANG_77	ERS467842	Korea	XI II	HapF	HapA/B/H	HapC-1	HapH-1/2/3	HapA-3/4
IRIS_313-10041	BOTOHAVANA_MENA	ERS467829	Madagascar	Tropical GJ	HapA-2/3/4 & HapE	HapG-1/2/3	HapB	HapA	HapA-1/2
IRIS_313-10045	BANTA_TIMA	ERS468148	Gambia	XI III	HapD-1	HapG-1/2/3	HapC-1	HapH-1/2/3	HapD
IRIS_313-10046	CHAMA(DWARF)	ERS468149	Zambia	XI II	HapK-2/3/4	HapE	HapH-1	HapE	HapA-3/4
IRIS_313-10047	EX_MARABA-GURUKU	ERS468150	Nigeria	XI I	HapF	HapD/F	HapC-1	HapF-2 & HapJ	HapD
IRIS_313-10048	MOVE(MOKOLE)	ERS468151	Benin	XI III	HapD-1	HapG-1/2/3	HapH-1	HapH-1/2/3	HapC-1/2/3
IRIS_313-10050	TSIMATAHOPAOSA	ERS468152	Madagascar	XI III	HapH-1/2	HapE	HapH-1	HapE	n.d.
IRIS_313-10051	TSIVIMBININA	ERS467905	Madagascar	Tropical GJ	HapA-2/3/4 & HapE	HapG-1/2/3	HapB	HapA	HapA-3/4
IRIS_313-10054	TOC-5430	ERS468153	Panama	XI Intermediate	HapJ	HapG-1/2/3	HapH-1	HapH-1/2/3	HapA-3/4
IRIS_313-10056	HOKURIKU_52	ERS468353	Japan	Tropical GJ	HapA-2/3/4 & HapE	HapA/B/H	HapA	HapA	HapA-1/2
IRIS_313-10057	CHUGOKU_68_HEN	ERS468354	Japan	Temperate GJ	HapA-2/3/4 & HapE	HapA/B/H	HapA	HapA	HapA-1/2
IRIS_313-10059	DACHEONGBYEO	ERS468355	South Korea	Temperate GJ	HapA-2/3/4 & HapE	HapA/B/H	HapA	HapA	HapA-3/4
IRIS_313-10061	ESTRELA_A	ERS468413	Portugal	GJ Intermediate	HapA-2/3/4 & HapE	HapG-1/2/3	HapB	HapA	HapA-6
IRIS_313-10062	REA	ERS468414	Greece	GJ Intermediate	HapA-2/3/4 & HapE	HapG-1/2/3	HapA	HapA	HapA-1/2
IRIS_313-10065	JAERAERYUKDO	ERS468415	South Korea	Tropical GJ	HapH-1/2	HapA/B/H	HapA	HapA	HapA-3/4
IRIS_313-10067	JEONBUKGUNGWEONNA	ERS468416	South Korea	Tropical GJ	HapH-1/2	HapA/B/H	HapA	HapA	HapA-3/4
IRIS_313-10071	CHIYODA_WASE	ERS468417	Japan	Tropical GJ	HapH-1/2	HapA/B/H	HapA	HapA	HapA-3/4
IRIS_313-10073	OWARI_MOCHI	ERS468418	Japan	Tropical GJ	HapH-1/2	HapA/B/H	HapA	HapA	HapA-3/4
IRIS_313-10074	RIKU_AIKOKU	ERS468419	Japan	Tropical GJ	HapH-1/2	HapA/B/H	HapA	HapA	HapA-3/4
IRIS_313-10075	SANGOKU	ERS468420	Japan	Tropical GJ	HapH-1/2	HapA/B/H	HapA	HapA	HapA-3/4
IRIS_313-10076	SHINA_MOCHI	ERS468421	Japan	Tropical GJ	HapH-1/2	HapA/B/H	HapA	HapA	HapA-3/4
IRIS_313-10077	TAMASHIRO_HIKARI	ERS468422	Japan	XI III	HapK-2/3/4	HapD/F	HapH-1	HapH-1/2/3	HapA-3/4
IRIS_313-10078	YOSHINO_MOCHI	ERS468423	Japan	Tropical GJ	HapH-1/2	HapA/B/H	HapA	HapA	HapA-3/4
IRIS_313-10079	DANGO_MOCHI	ERS468424	Japan	Tropical GJ	HapH-1/2	HapA/B/H	HapA	HapA	HapA-3/4
IRIS_313-10080	HIRAKAWA_OKUTE	ERS468425	Japan	Tropical GJ	HapH-1/2	HapA/B/H	HapA	HapA	HapA-3/4
IRIS_313-10082	KYUUSHUU	ERS468426	Japan	Tropical GJ	HapA-2/3/4 & HapE	HapD/F	HapA	HapA	HapA-3/4
IRIS_313-10083	BETIS	ERS468356	Spain	GJ Intermediate	HapA-2/3/4 & HapE	HapG-1/2/3	HapA	HapA	HapA-1/2
IRIS_313-10084	SENIA	ERS468357	Spain	Temperate GJ	HapA-2/3/4 & HapE	HapG-1/2/3	HapA	HapA	HapA-1/2
IRIS_313-10089	KALIN	ERS468358	Bulgaria	Temperate GJ	HapA-2/3/4 & HapE	HapA/B/H	HapA	HapA	HapA-1/2
IRIS_313-10092	CHALBYEO	ERS468359	South Korea	Temperate GJ	HapA-2/3/4 & HapE	HapA/B/H	HapA	HapA	HapA-1/2
IRIS_313-10093	CHEONJUDO	ERS468360	South Korea	Temperate GJ	HapA-1	HapA/B/H	HapA	HapA	HapA-1/2
IRIS_313-10094	GAWICHAL	ERS468427	South Korea	Tropical GJ	HapH-1/2	HapA/B/H	HapA	HapA	HapA-3/4
IRIS_313-10096	JOKJEBICHAL	ERS468428	South Korea	GJ Intermediate	HapH-1/2	HapD/F	HapA	HapA	HapA-6
IRIS_313-10097	MAEKJO	ERS468361	South Korea	Temperate GJ	HapA-2/3/4 & HapE	HapA/B/H	HapA	HapA	HapA-1/2
IRIS_313-10099	MANONGAZATO	ERS468453	Madagascar	Tropical GJ	HapA-2/3/4 & HapE	HapG-1/2/3	HapA	HapA	HapF
IRIS_313-10102	KELIRENY	ERS467873	Madagascar	XI Intermediate	HapJ	HapA/B/H	HapH-1	HapE	HapA-3/4
IRIS_313-10103	DALSUNG_41	ERS468154	Korea	XI I	HapF	HapD/F	HapG	HapE	HapA-1/2
IRIS_313-10109	EX_EBOKOZURU	ERS468229	Nigeria	XI III	HapD-2	HapG-1/2/3	HapH-1	HapE	HapA-3/4
IRIS_313-10111	MOLO	ERS468362	Italy	GJ Intermediate	HapA-2/3/4 & HapE	HapG-1/2/3	HapA	HapA	HapA-1/2
IRIS_313-10113	EX_FOILAEIN(NAPUTO)	ERS468155	Mozambique	XI Intermediate	HapK-2/3/4	HapG-1/2/3	HapH-1	HapH-1/2/3	HapC-4
IRIS_313-10114	FACAGRO_64	ERS468156	Burundi	XI Intermediate	HapH-1/2	HapA/B/H	HapH-1	HapE	HapA-3/4
IRIS_313-10119	GITANO	ERS468363	Italy	GJ Intermediate	HapA-2/3/4 & HapE	HapG-1/2/3	HapA	HapA	HapA-1/2
IRIS_313-10124	GALSAEGSSAL_SHAREI	ERS468429	South Korea	Temperate GJ	HapA-2/3/4 & HapE	HapA/B/H	HapA	HapA	HapA-1/2
IRIS_313-10129	SAN_SHIH_TSI	ERS468157	China	XI I	HapF	HapA/B/H	HapG	HapF-2 & HapJ	HapA-1/2
IRIS_313-10134	PIN_GAEW_56	ERS468158	Thailand	XI III	HapD-1	HapG-1/2/3	HapH-1	HapH-1/2/3	HapA-6
IRIS_313-10147	RD19	ERS468159	Thailand	XI III	HapK-1	HapG-1/2/3	HapH-1	HapH-1/2/3	HapA-10
IRIS_313-10148	CAUVERY	ERS468160	India	XI Intermediate	HapF	HapE	HapH-1	HapE	HapA-3/4
IRIS_313-10150	N_22	ERS467826	India	Aus	HapJ	HapD/F	HapF	HapE	HapA-1/2
IRIS_313-10151	RD15	ERS468161	Thailand	XI III	HapD-1	HapG-1/2/3	HapH-1	HapH-1/2/3	HapA-7
IRIS_313-10152	KETAN_MENAH	ERS467804	Indonesia	Tropical GJ	HapA-2/3/4 & HapE	HapG-1/2/3	HapB	HapD	HapA-3/4
IRIS_313-10154	HE-GU-TSAO	ERS468162	China	XI I	HapF	HapD/F	HapH-1	HapF-2 & HapJ	HapA-3/4
IRIS_313-10158	PICO_NEGRO	ERS467843	Ecuador	XI III	HapA-2/3/4 & HapE	HapG-1/2/3	HapH-1	HapH-1/2/3	HapC-4
IRIS_313-10161	BR-IRGA-409	ERS468163	Brazil	XI II	HapH-1/2	HapG-1/2/3	HapH-1	HapH-1/2/3	HapB
[truncated: 2,729 more rows]

## Sheet: 3
Supplementary Table 3 Haplotypes of 5 salt-tolerant related genes in 70 GJ cultivars approved in China
Cultivar		Province1)	Salt-tolerant related genes2)
			SKC1/OsHKT8	GS3	RST1/OsARF18	OsHAK21	OsPAO3
Daliang 306	大粮306	Shandong	A	A	B	B	A		Note: 1) China indicates that the cultivar has been approved in many provinces of China. 2) A and B represents non-elite haplotypes and elite haplotypes respectivley.
Fengnuo 1246	丰糯1246	Anhui	A	A	B	B	A
Guangwei 11	光伟11号	China	A	B	B	A	A
Jidao No.4	济稻4号	Shandong	A	A	B	B	A
Jindao 263	津稻263	China	A	A	B	B	A
Jingeng 253	津粳253	China	A	A	B	B	A
Jinggeng 818	金粳818	China	A	A	B	B	A
Jinyuan 45	津原45	China	A	A	A	B	A
Jinyuan 89	津原89	Tianjin	A	A	B	B	A
Kendao 88	垦稻88	Shandong	A	A	B	B	A
Kenxiang 48	垦香48	China	A	A	B	B	A
Liangeng 15	连粳15	Jiangsu	A	A	B	B	A
Liannuo 1	连糯1号	Jiangsu	A	A	B	B	A
Lindao 10	临稻10	Shandong	A	A	B	B	A
Lindao 11	临稻11	Shandong	A	A	B	B	A
Lindao 15	临稻15	Shandong	A	A	B	B	A
Lindao 16	临稻16	Shandong	A	A	B	B	A
Lindao 19	临稻19	Shandong	A	A	B	B	A
Lindao 20	临稻20	Shandong	A	A	A	B	A
Lindao 21	临稻21	Shandong	A	A	B	B	A
Lindao 22	临稻22	Shandong	A	A	B	B	A
Lindao 23	临稻23	Shandong	A	A	B	B	A
Lindao 24	临稻24	Shandong	A	A	B	B	A
Lvxiu 19	绿秀19	China	A	A	B	B	A
Nangeng 505	南粳505	Shandong	A	A	B	B	A
Nangeng 9108	南粳9108	Jiangsu	A	A	B	B	A
Ridao No.1	日稻1号	Shandong	A	A	B	B	A
Runnong 11	润农11	Shandong	A	A	B	B	A
Runnong 4	润农4号	Shandong	A	A	A	B	A
Runnongzaogeng 1	润农早粳1号	Shandong	A	A	A	B	A
Shengdao 13	圣稻13	Shandong	A	A	B	B	A
Shengdao 14	圣稻14	Shandong	A	A	B	B	A
Shengdao 15	圣稻15	China	A	A	B	B	A
Shengdao 16	圣稻16	China	A	A	B	B	A
Shengdao 17	圣稻17	Shandong	A	A	B	B	A
Shengdao 18	圣稻18	China	A	A	B	B	A
Shengdao 19	圣稻19	Shandong	A	A	B	B	A
Shengdao 20	圣稻20	Shandong	A	A	B	B	A
Shengdao 22	圣稻22	China	A	A	B	B	A
Shengdao 2572	圣稻2572	Shandong	A	A	B	B	A
Shengdao 26	圣稻26	Shandong	A	A	B	B	A
Shengdao 301	圣稻301	Shandong	A	A	B	B	A
Shengdao 31	圣稻31	Shandong	A	A	B	B	A
Shengnuo 1	圣糯1号	Shandong	A	A	B	B	A
Shengwunuo 0146	圣武糯0146	Shandong	A	A	B	B	A
Shengxiang 802	圣香802	Shandong	A	A	B	B	A
Shengxiangnuo 1	圣香糯1号	Shandong	A	A	B	B	A
Suxiu 867	苏秀867	China	A	A	B	B	A
Wankenjinqing	皖垦津清	China	A	A	B	B	A
Wankennuo 1	皖垦糯1号	Anhui	A	B	B	B	A
Xianggeng 9407	香粳9407	Shandong	A	A	B	B	A
Xindao 22	新稻22	Henan	A	A	B	B	A
Xinkedao 31	新科稻31	China	A	A	B	B	A
Xudao 3	徐稻3号	Jiangsu	A	A	B	B	A
Xudao No.4	徐稻4号	Shandong	A	A	B	B	A
Xudao No.6	徐稻6号	Shandong	A	A	B	B	A
Yandao 10	盐稻10	Jiangsu	A	A	B	B	A
Yandao 12	盐稻12	Jiangsu	A	A	B	B	A
Yanfeng 47	盐丰47	China	A	A	A	B	A
Yangeng 11	盐粳11号	Jiangsu	A	A	B	B	A
Yanggeng 806	扬粳806	Jiangsu	A	A	B	B	A
Yangguang 200	阳光200	China	A	A	B	B	A
Yangguang 600	阳光600	Shandong	A	A	B	B	A
Yangguang 800	阳光800	China	A	A	B	B	A
Yangguang 900	阳光900	Shandong	A	A	B	B	A
Yangguang 958	阳光958	Shandong	A	A	B	B	A
Yudao 518	玉稻518	China	A	A	B	B	A
Yunong 1	鱼农1号	Shandong	A	A	B	B	A
Zhongguo 91	中国91	China	A	A	B	B	A
Zixiangnuo 2315	紫香糯2315	Shandong	A	B	B	B	A

## Sheet: 4
Supplementary Table 4 Haplotype analysis of the gene SKC1/OsHKT8 in the 38 rice accessions with reference genome
Accessions	Variaiton ID1)																						vg0111464525		vg0111464473	vg0111464460											vg0111464247
	Position	-1942	-1849	-1773	-1724	-1700	-1659	-1658	-1637	-1629	-1610	-1605	-1587	-1574	-1567	-1524	-1486	-1466	-1420	-1355	-1281	-1264	-1250	-1229	-1198	-1185	-1158	-1130	-1102	-1060	-1040	-1016	-1006	-998	-990	-989	-975	-966	-915	-914	-833	-735	-709	-550	-505	-320	-272	-118	-24
		5'UTR	5'UTR	5'UTR	5'UTR	5'UTR	5'UTR	5'UTR	5'UTR	5'UTR	5'UTR	5'UTR	5'UTR	5'UTR	5'UTR	5'UTR	5'UTR	5'UTR	5'UTR	5'UTR	5'UTR	5'UTR	5'UTR	5'UTR	5'UTR	5'UTR	5'UTR	5'UTR	5'UTR	5'UTR	5'UTR	5'UTR	5'UTR	5'UTR	5'UTR	5'UTR	5'UTR	5'UTR	5'UTR	5'UTR	5'UTR	5'UTR	5'UTR	5'UTR	5'UTR	5'UTR	5'UTR	5'UTR	5'UTR
	a.a. sub
NIP	HapA-12)	G	A	G	T	T	C	A	A	C	T	G	A	G	C	A	A	G	G	A	A	C	G	G	G	C	G	C	C	G	A	C	T	G	C	C	T	T	A	C	T	C	A*11	A	C	G	T	C	A
LJ	HapA-2	G	A	G	T	T	C	A	A	C	T	G	A	G	C	A	A	G	G	A	A	C	G	G	G	C	G	C	C	G	A	C	T	G	C	C	T	T	A	C	T	C	A*11	A	C	G	T	C	A
02428	HapA-3	G	A	G	T	T	C	A	A	C	T	T	A	G	C	A	G	G	G	A	A	C	G	G	G	C	G	C	C	G	A	C	T	G	C	C	T	T	A	C	T	C	A*11	A	C	G	T	C	A
DHX2	HapA-3	G	A	G	T	T	C	A	A	C	T	T	A	G	C	A	G	G	G	A	A	C	G	G	G	C	G	C	C	G	A	C	T	G	C	C	T	T	A	C	T	C	A*11	A	C	G	T	C	A
Kosh	HapA-3	G	A	G	T	T	C	A	A	C	T	T	A	G	C	A	G	G	G	A	A	C	G	G	G	C	G	C	C	G	A	C	T	G	C	C	T	T	A	C	T	C	A*11	A	C	G	T	C	A
ZH11	HapA-3	G	A	G	T	T	C	A	A	C	T	T	A	G	C	A	G	G	G	A	A	C	G	G	G	C	G	C	C	G	A	C	T	G	C	C	T	T	A	C	T	C	A*11	A	C	G	T	C	A
Lemont	HapA-4	G	A	G	T	T	C	A	A	C	T	G	A	G	C	A	A	G	G	A	A	C	G	G	G	C	G	C	C	G	A	C	T	G	C	C	T	T	A	C	T	C	A*11	A	C	G	T	C	A
NamRoo	HapA-4	G	A	G	T	T	C	A	A	C	T	G	A	G	C	A	A	G	G	A	A	C	G	G	G	C	G	C	C	G	A	C	T	G	C	C	T	T	A	C	T	C	A*11	A	C	G	T	C	A
9311	HapF	G	A	G	T	C	C	G	A	C	-	G	A	A	T	G	G	A	G	A	A	C	G	G	G	C	A	-4	C	G	G	C	C	G	C	T	T	C	A	T	T	T	A*12	G	C	G	A	G	A
IR64	HapF	G	A	G	T	C	C	G	A	C	-	G	A	A	T	G	G	A	G	A	A	C	G	G	G	C	A	-4	C	G	G	C	C	G	C	T	T	C	A	T	T	T	A*12	G	C	G	A	G	A
TN1	HapF	G	A	G	T	C	C	G	A	C	-	G	A	A	T	G	G	A	G	A	A	C	G	G	G	C	A	-4	C	G	G	C	C	G	C	T	T	C	A	T	T	T	A*12	G	C	G	A	G	A
D62	HapH-1	G	A	G	T	C	C	G	A	C	-	G	A	A	T	G	G	A	G	A	A	C	G	G	G	C	A	-4	T	G	G	C	C	G	C	T	T	C	A	T	T	T	A*12	G	C	G	A	G	A
J4115	HapH-1	G	A	G	T	C	C	G	A	C	-	G	A	A	T	G	G	A	G	A	A	C	G	G	G	C	A	-4	T	G	G	C	C	G	C	T	T	C	A	T	T	T	A*12	G	C	G	A	G	A
Y58S	HapH-1	G	A	G	T	C	C	G	A	C	-	G	A	A	T	G	G	A	G	A	A	C	G	G	G	C	A	-4	T	G	G	C	C	G	C	T	T	C	A	T	T	T	A*12	G	C	G	A	G	A
YX1	HapH-1	G	A	G	T	C	C	G	A	C	-	G	A	A	T	G	G	A	G	A	A	C	G	G	G	C	A	-4	T	G	G	C	C	G	C	T	T	C	A	T	T	T	A*12	G	C	G	A	G	A
HZ	HapH-2	G	A	G	T	C	C	G	A	C	-	G	A	A	T	G	G	A	G	A	A	C	G	G	G	C	A	-4	C	G	G	C	C	G	C	T	T	C	A	T	T	T	A*13	G	C	G	A	G	A
S548	HapH-2	G	A	G	T	C	C	G	A	C	-	G	A	A	T	G	G	A	G	A	A	C	G	G	G	C	A	-4	C	G	G	C	C	G	C	T	T	C	A	T	T	T	A*13	G	C	G	A	G	A
Tetep	HapH-2	G	A	G	T	C	C	G	A	C	-	G	A	A	T	G	G	A	G	A	A	C	G	G	G	C	A	-4	C	G	G	C	C	G	C	T	T	C	A	T	T	T	A*12	G	C	G	A	G	A
Tumba	HapH-2	G	A	G	T	C	C	G	A	C	-	G	A	A	T	G	G	A	G	A	A	C	G	G	G	C	A	-4	C	G	G	C	C	G	C	T	T	C	A	T	T	T	A*12	G	C	G	A	G	A
WSSM	HapH-2	G	A	G	T	C	C	G	A	C	-	G	A	A	T	G	G	A	G	A	A	C	G	G	G	C	A	-4	C	G	G	C	C	G	C	T	T	C	A	T	T	T	A*12	G	C	G	A	G	A
ZS97	HapK-2	G	A	G	T	C	C	G	A	C	-	G	A	A	T	G	G	G	G	A	A	C	A	G	A	T	G	-4	C	G	G	C	C	G	C	C	-2	C	A	T	T	C	A*15	G	C	G	A	G	A
R498	HapK-2	G	A	G	T	C	C	G	A	C	-	G	A	A	T	G	G	G	G	A	A	C	A	G	A	T	G	-4	C	G	G	C	C	G	C	C	-2	C	A	T	T	C	A*15	G	C	G	A	G	A
Basmti1	HapK-2	G	A	G	T	C	C	G	A	C	-	G	A	A	T	G	G	G	G	A	A	C	A	G	A	T	G	-4	C	G	G	C	C	G	C	C	-2	C	A	T	T	C	A*15	G	C	G	A	G	A
CN1	HapK-2	G	A	G	T	C	C	G	A	C	-	G	A	A	T	G	G	G	G	A	A	C	A	G	A	T	G	-4	C	G	G	C	C	G	C	C	-2	C	A	T	T	C	A*15	G	C	G	A	G	A
DG	HapK-2	G	A	G	T	C	C	G	A	C	-	G	A	A	T	G	G	G	G	A	A	C	A	G	A	T	G	-4	C	G	G	C	C	G	C	C	-2	C	A	T	T	C	A*15	G	C	G	A	G	A
FS32	HapK-2	G	A	G	T	C	C	G	A	C	-	G	A	A	T	G	G	G	G	A	A	C	A	G	A	T	G	-4	C	G	G	C	C	G	C	C	-2	C	A	T	T	C	A*14	G	C	G	A	G	A
G46	HapK-2	G	A	G	T	C	C	G	A	C	-	G	A	A	T	G	G	G	G	A	A	C	A	G	A	T	G	-4	C	G	G	C	C	G	C	C	-2	C	A	T	T	C	A*15	G	C	G	A	G	A
II32	HapK-2	G	A	G	T	C	C	G	A	C	-	G	A	A	T	G	G	G	G	A	A	C	A	G	A	T	G	-4	C	G	G	C	C	G	C	C	-2	C	A	T	T	C	A*14	G	C	G	A	G	A
N22	HapK-2	G	A	G	T	C	C	G	A	C	-	G	A	A	T	G	G	G	G	A	A	C	A	G	A	T	G	-4	C	G	G	C	C	G	C	C	-2	C	A	T	T	C	A*15	G	C	G	A	G	A
TFB	HapK-2	G	A	G	T	C	C	G	A	C	-	G	A	A	T	G	G	G	G	A	A	C	A	G	A	T	G	-4	C	G	G	C	C	G	C	C	-2	C	A	T	T	C	A*14	G	C	G	A	G	A
MH63	HapK-3	G	A	G	T	C	C	G	A	C	-	G	A	A	T	G	G	G	G	A	A	C	A	G	A	T	G	-4	C	G	G	C	C	G	C	C	-2	C	A	T	T	C	A*15	G	C	G	A	G	A
FH838	HapK-3	G	A	G	T	C	C	G	A	C	-	G	A	A	T	G	G	G	G	A	A	C	A	G	A	T	G	-4	C	G	G	C	C	G	C	C	-2	C	A	T	T	C	A*15	G	C	G	A	G	A
G630	HapK-3	G	A	G	T	C	C	G	A	C	-	G	A	A	T	G	G	G	G	A	A	C	A	G	A	T	G	-4	C	G	G	C	C	G	C	C	-2	C	A	T	T	C	A*15	G	C	G	A	G	A
Y3551	HapK-3	G	A	G	T	C	C	G	A	C	-	G	A	A	T	G	G	G	G	A	A	C	A	G	A	T	G	-4	C	G	G	C	C	G	C	C	-2	C	A	T	T	C	A*15	G	C	G	A	G	A
R527	HapK-4	G	A	G	A	C	C	G	A	C	-	G	A	A	T	G	G	G	G	A	A	C	A	G	A	T	G	-4	C	G	G	C	C	G	C	C	-2	C	A	T	T	C	A*15	G	C	G	A	G	A
KY131	HapE	G	A	G	T	T	C	A	A	C	T	T	A	G	C	A	G	G	G	A	A	C	G	G	G	C	G	C	C	G	A	C	T	G	C	C	T	T	A	C	T	C	A*10	A	C	G	T	C	A
G8	HapC	A	A	G	T	C	C	G	+4	T	-	G	-11	G	T	G	G	G	G	G	T	A	G	G	G	C	G	C	C	A	G	C	C	A	C	C	T	C	C	C	T	C	A*13	G	A	G	T	C	A
TM	HapJ	G	G	A	T	C	T	G	A	C	-	G	A	G	T	G	G	G	A	A	A	C	G	A	G	C	G	C	T	G	G	T	C	G	A	C	T	C	A	C	C	C	A*14	G	C	T	T	C	T
Note: 1) The variation IDs were derived from the website RiceVarMap v2.0. The variation IDs displayed included tht of all variations on exons, and that of variaitons uique to elite haplotypes which were inferred from the 38 rice accessions with reference genome. The variation IDs in red color indicated unique variations to elite haplotype groups or haplotypes, which were inferred from the 4,726 r…
[truncated: 108 more columns]

## Sheet: 5
Supplementary Table 5 Haplotype analysis of the gene SKC1/OsHKT8 in the 4,726 rice accessions
Accessions	Subpopulation	Variation ID1)	vg0111463271	vg0111462894	vg0111462858	vg0111462725	vg0111462282	vg0111462157	vg0111462124	vg0111462093	vg0111460354	vg0111460344	vg0111460324		vg0111464525	vg0111464473	vg0111464460	vg0111464247	vg0111461749	vg0111461741	vg0111461733	vg0111461706	vg0111461312	vg0111461136	vg0111461065	vg0111461042	vg0111460567	vg0111460011
		Variation Type	SNP	SNP	SNP	SNP	SNP	SNP	SNP	SNP	SNP	SNP	SNP		SNP	SNP	SNP	INDEL	SNP	SNP	SNP	SNP	SNP	SNP	SNP	SNP	SNP	SNP
		Reference2)	G	G	C	G	C	G	G	C	C	C	G		G	G	C	CTT	C	G	C	A	T	G	C	G	G	C		Note: 1) The variation IDs were derived from the website RiceVarMap v2.0. The variation IDs displayed included tht of all variations on exons, and that of variaitons uique to elite haplotypes which were inferred from the 38 rice accessions with reference genome. The variation IDs in red color indicated unique variations to elite haplotype groups or haplotypes, which were inferred from the 4,726 r…
GP502 (Bashuonuo) Imputed	GJ Intermediate	HapA-1	G	G	C	G	C	G	G	C	C	C	G		G	G	C	CTT	C	G	C	A	T	G	C	G	G	C
IRIS_313-10585 (UKON-NISHIKI) Imputed	Intermediate	HapA-1	G	G	C	G	C	G	G	C	C	C	G		G	G	C	CTT	C	G	C	A	T	G	C	G	G	C
B004 (Qiuguangtengxi_104_) Imputed	Temperate GJ	HapA-1	G	G	C	G	C	G	G	C	C	C	G		G	G	C	CTT	C	G	C	A	T	G	C	G	G	C
B122 (Liaogeng_287) Imputed	Temperate GJ	HapA-1	G	G	C	G	C	G	G	C	C	C	G		G	G	C	CTT	C	G	C	A	T	G	C	G	G	C
B158 (Taizhong_65/taizhongHR539) Imputed	Temperate GJ	HapA-1	G	G	C	G	C	G	G	C	C	C	G		G	G	C	CTT	C	G	C	A	T	G	C	G	G	C
B162 (Baigedao) Imputed	Temperate GJ	HapA-1	G	G	C	G	C	G	G	C	C	C	G		G	G	C	CTT	C	G	C	A	T	G	C	G	G	C
B171 (Linguo) Imputed	Temperate GJ	HapA-1	G	G	C	G	C	G	G	C	C	C	G		G	G	C	CTT	C	G	C	A	T	G	C	G	G	C
B205 (Cunsanli) Imputed	Temperate GJ	HapA-1	G	G	C	G	C	G	G	C	C	C	G		G	G	C	CTT	C	G	C	A	T	G	C	G	G	C
B223 (Cungunuo) Imputed	Temperate GJ	HapA-1	G	G	C	G	C	G	G	C	C	C	G		G	G	C	CTT	C	G	C	A	T	G	C	G	G	C
B269 (Yuefu) Imputed	Temperate GJ	HapA-1	G	G	C	G	C	G	G	C	C	C	G		G	G	C	CTT	C	G	C	A	T	G	C	G	G	C
C016 (Laoguangtou83) Imputed	Temperate GJ	HapA-1	G	G	C	G	C	G	G	C	C	C	G		G	G	C	CTT	C	G	C	A	T	G	C	G	G	C
C017 (AnnongwangengB-1) Imputed	Temperate GJ	HapA-1	G	G	C	G	C	G	G	C	C	C	G		G	G	C	CTT	C	G	C	A	T	G	C	G	G	C				Hapk-1	HapK-2/3/4	HapK-5
C028 (Liaogeng287) Imputed	Temperate GJ	HapA-1	G	G	C	G	C	G	G	C	C	C	G		G	G	C	CTT	C	G	C	A	T	G	C	G	G	C		vg0111462725	SNP	*	*	*
C075 (Huangkezaonian) Imputed	Temperate GJ	HapA-1	G	G	C	G	C	G	G	C	C	C	G		G	G	C	CTT	C	G	C	A	T	G	C	G	G	C		vg0111464525	SNP		*	*
C106 (Hongkezhenuo) Imputed	Temperate GJ	HapA-1	G	G	C	G	C	G	G	C	C	C	G		G	G	C	CTT	C	G	C	A	T	G	C	G	G	C		vg0111464473	SNP		*	*
C134 (Wuzidui) Imputed	Temperate GJ	HapA-1	G	G	C	G	C	G	G	C	C	C	G		G	G	C	CTT	C	G	C	A	T	G	C	G	G	C		vg0111464460	SNP		*
C146 (Nipponbare) Imputed	Temperate GJ	HapA-1	G	G	C	G	C	G	G	C	C	C	G		G	G	C	CTT	C	G	C	A	T	G	C	G	G	C		vg0111464247	Indel		*	*
CX140 (Nipponbare) Imputed	Temperate GJ	HapA-1	G	G	C	G	C	G	G	C	C	C	G		G	G	C	CTT	C	G	C	A	T	G	C	G	G	C		vg0111461733	SNP		*
CX163 (None) Imputed	Temperate GJ	HapA-1	G	G	C	G	C	G	G	C	C	C	G		G	G	C	CTT	C	G	C	A	T	G	C	G	G	C		vg0111461312	SNP	*	*
CX213 (Chennong_89366) Imputed	Temperate GJ	HapA-1	G	G	C	G	C	G	G	C	C	C	G		G	G	C	CTT	C	G	C	A	T	G	C	G	G	C		vg0111461065	SNP		*
CX223 (None) Imputed	Temperate GJ	HapA-1	G	G	C	G	C	G	G	C	C	C	G		G	G	C	CTT	C	G	C	A	T	G	C	G	G	C		vg0111461042	SNP		*
CX260 (None) Imputed	Temperate GJ	HapA-1	G	G	C	G	C	G	G	C	C	C	G		G	G	C	CTT	C	G	C	A	T	G	C	G	G	C		vg0111460011	SNP		*
CX306 (Mongolia_Rice_) Imputed	Temperate GJ	HapA-1	G	G	C	G	C	G	G	C	C	C	G		G	G	C	CTT	C	G	C	A	T	G	C	G	G	C
CX315 (Zidao) Imputed	Temperate GJ	HapA-1	G	G	C	G	C	G	G	C	C	C	G		G	G	C	CTT	C	G	C	A	T	G	C	G	G	C
CX317 (MR19) Imputed	Temperate GJ	HapA-1	G	G	C	G	C	G	G	C	C	C	G		G	G	C	CTT	C	G	C	A	T	G	C	G	G	C
CX334 (None) Imputed	Temperate GJ	HapA-1	G	G	C	G	C	G	G	C	C	C	G		G	G	C	CTT	C	G	C	A	T	G	C	G	G	C
CX344 (Hexi_41) Imputed	Temperate GJ	HapA-1	G	G	C	G	C	G	G	C	C	C	G		G	G	C	CTT	C	G	C	A	T	G	C	G	G	C
CX396 (Guandong_194_(Soft_Rice)) Imputed	Temperate GJ	HapA-1	G	G	C	G	C	G	G	C	C	C	G		G	G	C	CTT	C	G	C	A	T	G	C	G	G	C
CX397 (Nangeng_46_(Soft_Rice)) Imputed	Temperate GJ	HapA-1	G	G	C	G	C	G	G	C	C	C	G		G	G	C	CTT	C	G	C	A	T	G	C	G	G	C
CX531 (None) Imputed	Temperate GJ	HapA-1	G	G	C	G	C	G	G	C	C	C	G		G	G	C	CTT	C	G	C	A	T	G	C	G	G	C
CX553 (None) Imputed	Temperate GJ	HapA-1	G	G	C	G	C	G	G	C	C	C	G		G	G	C	CTT	C	G	C	A	T	G	C	G	G	C
GP497 (Lunonglinnuo-36) Imputed	Temperate GJ	HapA-1	G	G	C	G	C	G	G	C	C	C	G		G	G	C	CTT	C	G	C	A	T	G	C	G	G	C
GP575 (K_333) Imputed	Temperate GJ	HapA-1	G	G	C	G	C	G	G	C	C	C	G		G	G	C	CTT	C	G	C	A	T	G	C	G	G	C
GP590 (K_438) Imputed	Temperate GJ	HapA-1	G	G	C	G	C	G	G	C	C	C	G		G	G	C	CTT	C	G	C	A	T	G	C	G	G	C
GP592 (Nonglin-242) Imputed	Temperate GJ	HapA-1	G	G	C	G	C	G	G	C	C	C	G		G	G	C	CTT	C	G	C	A	T	G	C	G	G	C
GP677 (MILYANG84) Imputed	Temperate GJ	HapA-1	G	G	C	G	C	G	G	C	C	C	G		G	G	C	CTT	C	G	C	A	T	G	C	G	G	C
GP678 (Niandangzhong) Imputed	Temperate GJ	HapA-1	G	G	C	G	C	G	G	C	C	C	G		G	G	C	CTT	C	G	C	A	T	G	C	G	G	C
HP100 (Baizhidao) Imputed	Temperate GJ	HapA-1	G	G	C	G	C	G	G	C	C	C	G		G	G	C	CTT	C	G	C	A	T	G	C	G	G	C
HP109 (Maomaonuo) Imputed	Temperate GJ	HapA-1	G	G	C	G	C	G	G	C	C	C	G		G	G	C	CTT	C	G	C	A	T	G	C	G	G	C
HP275 (Longyangnuo) Imputed	Temperate GJ	HapA-1	G	G	C	G	C	G	G	C	C	C	G		G	G	C	CTT	C	G	C	A	T	G	C	G	G	C
HP390 (Dongying-8) Imputed	Temperate GJ	HapA-1	G	G	C	G	C	G	G	C	C	C	G		G	G	C	CTT	C	G	C	A	T	G	C	G	G	C
HP401 (Guizinuo) Imputed	Temperate GJ	HapA-1	G	G	C	G	C	G	G	C	C	C	G		G	G	C	CTT	C	G	C	A	T	G	C	G	G	C
HP50 (Honggeda(Houbeiwa)) Imputed	Temperate GJ	HapA-1	G	G	C	G	C	G	G	C	C	C	G		G	G	C	CTT	C	G	C	A	T	G	C	G	G	C
HP588 (Heinuomi-2) Imputed	Temperate GJ	HapA-1	G	G	C	G	C	G	G	C	C	C	G		G	G	C	CTT	C	G	C	A	T	G	C	G	G	C
HP93 (Wumangshuidao-2) Imputed	Temperate GJ	HapA-1	G	G	C	G	C	G	G	C	C	C	G		G	G	C	CTT	C	G	C	A	T	G	C	G	G	C
HP99 (Zhilishui) Imputed	Temperate GJ	HapA-1	G	G	C	G	C	G	G	C	C	C	G		G	G	C	CTT	C	G	C	A	T	G	C	G	G	C
HP997 (Nipponbare) Imputed	Temperate GJ	HapA-1	G	G	C	G	C	G	G	C	C	C	G		G	G	C	CTT	C	G	C	A	T	G	C	G	G	C
IRIS_313-10093 (CHEONJUDO) Imputed	Temperate GJ	HapA-1	G	G	C	G	C	G	G	C	C	C	G		G	G	C	CTT	C	G	C	A	T	G	C	G	G	C
IRIS_313-10429 (TAICHUNG_150) Imputed	Temperate GJ	HapA-1	G	G	C	G	C	G	G	C	C	C	G		G	G	C	CTT	C	G	C	A	T	G	C	G	G	C
IRIS_313-10564 (250_KUNGANI_1) Imputed	Temperate GJ	HapA-1	G	G	C	G	C	G	G	C	C	C	G		G	G	C	CTT	C	G	C	A	T	G	C	G	G	C
IRIS_313-10631 (SHINCHIKU-IKU_97) Imputed	Temperate GJ	HapA-1	G	G	C	G	C	G	G	C	C	C	G		G	G	C	CTT	C	G	C	A	T	G	C	G	G	C
IRIS_313-11201 (CHING-HSI_15) Imputed	Temperate GJ	HapA-1	G	G	C	G	C	G	G	C	C	C	G		G	G	C	CTT	C	G	C	A	T	G	C	G	G	C
IRIS_313-11672 (RAI_MANULA) Imputed	Temperate GJ	HapA-1	G	G	C	G	C	G	G	C	C	C	G		G	G	C	CTT	C	G	C	A	T	G	C	G	G	C
IRIS_313-11875 (CHUBU_17) Imputed	Temperate GJ	HapA-1	G	G	C	G	C	G	G	C	C	C	G		G	G	C	CTT	C	G	C	A	T	G	C	G	G	C
IRIS_313-11981 (TAICHUNG_188) Imputed	Temperate GJ	HapA-1	G	G	C	G	C	G	G	C	C	C	G		G	G	C	CTT	C	G	C	A	T	G	C	G	G	C
IRIS_313-9346 (SHINCHIKU-IKU_103) Imputed	Temperate GJ	HapA-1	G	G	C	G	C	G	G	C	C	C	G		G	G	C	CTT	C	G	C	A	T	G	C	G	G	C
IRIS_313-9438 (7507-137) Imputed	Temperate GJ	HapA-1	G	G	C	G	C	G	G	C	C	C	G		G	G	C	CTT	C	G	C	A	T	G	C	G	G	C
IRIS_313-9701 (TAICHUNG_65) Imputed	Temperate GJ	HapA-1	G	G	C	G	C	G	G	C	C	C	G		G	G	C	CTT	C	G	C	A	T	G	C	G	G	C
IRIS_313-9702 (TAICHUNG_179) Imputed	Temperate GJ	HapA-1	G	G	C	G	C	G	G	C	C	C	G		G	G	C	CTT	C	G	C	A	T	G	C	G	G	C
IRIS_313-9703 (CHIANAN_8) Imputed	Temperate GJ	HapA-1	G	G	C	G	C	G	G	C	C	C	G		G	G	C	CTT	C	G	C	A	T	G	C	G	G	C
IRIS_313-9769 (MURASAHITSUTSURI) Imputed	Temperate GJ	HapA-1	G	G	C	G	C	G	G	C	C	C	G		G	G	C	CTT	C	G	C	A	T	G	C	G	G	C
IRIS_313-9771 (BERGREIS) Imputed	Temperate GJ	HapA-1	G	G	C	G	C	G	G	C	C	C	G		G	G	C	CTT	C	G	C	A	T	G	C	G	G	C
IRIS_313-9884 (FUKUSHIMA-MOCHI(GLUT.)) Imputed	Temperate GJ	HapA-1	G	G	C	G	C	G	G	C	C	C	G		G	G	C	CTT	C	G	C	A	T	G	C	G	G	C
IRIS_313-9891 (YONG_AN_HUK) Imputed	Temperate GJ	HapA-1	G	G	C	G	C	G	G	C	C	C	G		G	G	C	CTT	C	G	C	A	T	G	C	G	G	C
HP244 (Luotianzaonuo) Imputed	XI I	HapA-1	G	G	C	G	C	G	G	C	C	C	G		G	G	C	CTT	C	G	C	A	T	G	C	G	G	C
CX542 (RR2-6) Imputed	XI II	HapA-1	G	G	C	G	C	G	G	C	C	C	G		G	G	C	CTT	C	G	C	A	T	G	C	G	G	C
CX222 (None) Imputed	XI Intermediate	HapA-1	G	G	C	G	C	G	G	C	C	C	G		G	G	C	CTT	C	G	C	A	T	G	C	G	G	C
C057 (Dandongludao) Imputed	GJ Intermediate	HapA-1/2/3/4 & HapE	G	G	C	G	C	N	G	C	C	C	G		G	G	C	CTT	C	G	C	A	T	G	C	G	G	C
C185 (Haomake(K)) Imputed	GJ Intermediate	HapA-1/2/3/4 & HapE	G	G	C	G	C	N	G	C	C	C	G		G	G	C	CTT	C	G	C	A	T	G	C	G	G	C
GP520 (KH.Komedanv) Imputed	GJ Intermediate	HapA-1/2/3/4 & HapE	G	G	C	G	C	N	G	C	C	C	G		G	G	C	CTT	C	G	C	A	T	G	C	G	G	C
GP527 (Khao_Dou) Imputed	GJ Intermediate	HapA-1/2/3/4 & HapE	G	G	C	G	C	N	G	C	C	C	G		G	G	C	CTT	C	G	C	A	T	G	C	G	G	C
GP59 (Bogor_8) Imputed	GJ Intermediate	HapA-1/2/3/4 & HapE	G	G	C	G	C	N	G	C	C	C	G		G	G	C	CTT	C	G	C	A	T	G	C	G	G	C
GP594 (Japonesito_des_Meses_F.A) Imputed	GJ Intermediate	HapA-1/2/3/4 & HapE	G	G	C	G	C	N	G	C	C	C	G		G	G	C	CTT	C	G	C	A	T	G	C	G	G	C
GP685 (NOVELLI_GIGANTE) Imputed	GJ Intermediate	HapA-1/2/3/4 & HapE	G	G	C	G	C	N	G	C	C	C	G		G	G	C	CTT	C	G	C	A	T	G	C	G	G	C
HP155 (Heinuo-2) Imputed	GJ Intermediate	HapA-1/2/3/4 & HapE	G	G	C	G	C	N	G	C	C	C	G		G	G	C	CTT	C	G	C	A	T	G	C	G	G	C
HP168 (Dalinian) Imputed	GJ Intermediate	HapA-1/2/3/4 & HapE	G	G	C	G	C	N	G	C	C	C	G		G	G	C	CTT	C	G	C	A	T	G	C	G	G	C
HP169 (Hanggu) Imputed	GJ Intermediate	HapA-1/2/3/4 & HapE	G	G	C	G	C	N	G	C	C	C	G		G	G	C	CTT	C	G	C	A	T	G	C	G	G	C
HP175 (Songping) Imputed	GJ Intermediate	HapA-1/2/3/4 & HapE	G	G	C	G	C	N	G	C	C	C	G		G	G	C	CTT	C	G	C	A	T	G	C	G	G	C
HP18 (Dandongludao) Imputed	GJ Intermediate	HapA-1/2/3/4 & HapE	G	G	C	G	C	N	G	C	C	C	G		G	G	C	CTT	C	G	C	A	T	G	C	G	G	C
HP309 (Haipuxiaohongzhan) Imputed	GJ Intermediate	HapA-1/2/3/4 & HapE	G	G	C	G	C	N	G	C	C	C	G		G	G	C	CTT	C	G	C	A	T	G	C	G	G	C
HP330 (Baimihuangzhan) Imputed	GJ Intermediate	HapA-1/2/3/4 & HapE	G	G	C	G	C	N	G	C	C	C	G		G	G	C	CTT	C	G	C	A	T	G	C	G	G	C
HP425 (Haotao) Imputed	GJ Intermediate	HapA-1/2/3/4 & HapE	G	G	C	G	C	N	G	C	C	C	G		G	G	C	CTT	C	G	C	A	T	G	C	G	G	C
HP47 (Baijingzhan) Imputed	GJ Intermediate	HapA-1/2/3/4 & HapE	G	G	C	G	C	N	G	C	C	C	G		G	G	C	CTT	C	G	C	A	T	G	C	G	G	C
HP74 (Shanlan-36) Imputed	GJ Intermediate	HapA-1/2/3/4 & HapE	G	G	C	G	C	N	G	C	C	C	G		G	G	C	CTT	C	G	C	A	T	G	C	G	G	C
HP293 (Sanlicun-5) Imputed	Intermediate	HapA-1/2/3/4 & HapE	G	G	C	G	C	N	G	C	C	C	G		G	G	C	CTT	C	G	C	A	T	G	C	G	G	C
B071 (Muxiqiu) Imputed	Temperate GJ	HapA-1/2/3/4 & HapE	G	G	C	G	C	N	G	C	C	C	G		G	G	C	CTT	C	G	C	A	T	G	C	G	G	C
B218 (Wuzidui) Imputed	Temperate GJ	HapA-1/2/3/4 & HapE	G	G	C	G	C	N	G	C	C	C	G		G	G	C	CTT	C	G	C	A	T	G	C	G	G	C
C032 (Longhuamaohu) Imputed	Temperate GJ	HapA-1/2/3/4 & HapE	G	G	C	G	C	N	G	C	C	C	G		G	G	C	CTT	C	G	C	A	T	G	C	G	G	C
C035 (Yelicanghua) Imputed	Temperate GJ	HapA-1/2/3/4 & HapE	G	G	C	G	C	N	G	C	C	C	G		G	G	C	CTT	C	G	C	A	T	G	C	G	G	C
C067 (Muxiqiu) Imputed	Temperate GJ	HapA-1/2/3/4 & HapE	G	G	C	G	C	N	G	C	C	C	G		G	G	C	CTT	C	G	C	A	T	G	C	G	G	C
C074 (cunsanli) Imputed	Temperate GJ	HapA-1/2/3/4 & HapE	G	G	C	G	C	N	G	C	C	C	G		G	G	C	CTT	C	G	C	A	T	G	C	G	G	C
C079 (Muguanuo-1) Imputed	Temperate GJ	HapA-1/2/3/4 & HapE	G	G	C	G	C	N	G	C	C	C	G		G	G	C	CTT	C	G	C	A	T	G	C	G	G	C
C082 (Gaoyangdiandao) Imputed	Temperate GJ	HapA-1/2/3/4 & HapE	G	G	C	G	C	N	G	C	C	C	G		G	G	C	CTT	C	G	C	A	T	G	C	G	G	C
C093 (Xiangnuo-2) Imputed	Temperate GJ	HapA-1/2/3/4 & HapE	G	G	C	G	C	N	G	C	C	C	G		G	G	C	CTT	C	G	C	A	T	G	C	G	G	C
C101 (Babaili) Imputed	Temperate GJ	HapA-1/2/3/4 & HapE	G	G	C	G	C	N	G	C	C	C	G		G	G	C	CTT	C	G	C	A	T	G	C	G	G	C
C111 (Ximaxian) Imputed	Temperate GJ	HapA-1/2/3/4 & HapE	G	G	C	G	C	N	G	C	C	C	G		G	G	C	CTT	C	G	C	A	T	G	C	G	G	C
C130 (Xiangnuo-1) Imputed	Temperate GJ	HapA-1/2/3/4 & HapE	G	G	C	G	C	N	G	C	C	C	G		G	G	C	CTT	C	G	C	A	T	G	C	G	G	C
C137 (Cungunuo) Imputed	Temperate GJ	HapA-1/2/3/4 & HapE	G	G	C	G	C	N	G	C	C	C	G		G	G	C	CTT	C	G	C	A	T	G	C	G	G	C
C144 (Huangpinuo) Imputed	Temperate GJ	HapA-1/2/3/4 & HapE	G	G	C	G	C	N	G	C	C	C	G		G	G	C	CTT	C	G	C	A	T	G	C	G	G	C
C195 (Hongmisandan) Imputed	Temperate GJ	HapA-1/2/3/4 & HapE	G	G	C	G	C	N	G	C	C	C	G		G	G	C	CTT	C	G	C	A	T	G	C	G	G	C
CX259 (None) Imputed	Temperate GJ	HapA-1/2/3/4 & HapE	G	G	C	G	C	N	G	C	C	C	G		G	G	C	CTT	C	G	C	A	T	G	C	G	G	C
GP126 (K_332) Imputed	Temperate GJ	HapA-1/2/3/4 & HapE	G	G	C	G	C	N	G	C	C	C	G		G	G	C	CTT	C	G	C	A	T	G	C	G	G	C
GP549 (Nonglin-106) Imputed	Temperate GJ	HapA-1/2/3/4 & HapE	G	G	C	G	C	N	G	C	C	C	G		G	G	C	CTT	C	G	C	A	T	G	C	G	G	C
GP607 (Runnuo) Imputed	Temperate GJ	HapA-1/2/3/4 & HapE	G	G	C	G	C	N	G	C	C	C	G		G	G	C	CTT	C	G	C	A	T	G	C	G	G	C
GP621 (Shigang-9) Imputed	Temperate GJ	HapA-1/2/3/4 & HapE	G	G	C	G	C	N	G	C	C	C	G		G	G	C	CTT	C	G	C	A	T	G	C	G	G	C
GP651 (milyamg_64) Imputed	Temperate GJ	HapA-1/2/3/4 & HapE	G	G	C	G	C	N	G	C	C	C	G		G	G	C	CTT	C	G	C	A	T	G	C	G	G	C
GP657 (Neplun) Imputed	Temperate GJ	HapA-1/2/3/4 & HapE	G	G	C	G	C	N	G	C	C	C	G		G	G	C	CTT	C	G	C	A	T	G	C	G	G	C
GP670 (Teng-132) Imputed	Temperate GJ	HapA-1/2/3/4 & HapE	G	G	C	G	C	N	G	C	C	C	G		G	G	C	CTT	C	G	C	A	T	G	C	G	G	C
GP674 (Teng-871) Imputed	Temperate GJ	HapA-1/2/3/4 & HapE	G	G	C	G	C	N	G	C	C	C	G		G	G	C	CTT	C	G	C	A	T	G	C	G	G	C
HP1 (Dadongnuo) Imputed	Temperate GJ	HapA-1/2/3/4 & HapE	G	G	C	G	C	N	G	C	C	C	G		G	G	C	CTT	C	G	C	A	T	G	C	G	G	C
HP101 (Jiuniandao) Imputed	Temperate GJ	HapA-1/2/3/4 & HapE	G	G	C	G	C	N	G	C	C	C	G		G	G	C	CTT	C	G	C	A	T	G	C	G	G	C
HP102 (Jinggoudan) Imputed	Temperate GJ	HapA-1/2/3/4 & HapE	G	G	C	G	C	N	G	C	C	C	G		G	G	C	CTT	C	G	C	A	T	G	C	G	G	C
HP105 (Xingrenxiaobaiwanggu) Imputed	Temperate GJ	HapA-1/2/3/4 & HapE	G	G	C	G	C	N	G	C	C	C	G		G	G	C	CTT	C	G	C	A	T	G	C	G	G	C
HP106 (Shikui) Imputed	Temperate GJ	HapA-1/2/3/4 & HapE	G	G	C	G	C	N	G	C	C	C	G		G	G	C	CTT	C	G	C	A	T	G	C	G	G	C
HP11 (Wuzhunuo) Imputed	Temperate GJ	HapA-1/2/3/4 & HapE	G	G	C	G	C	N	G	C	C	C	G		G	G	C	CTT	C	G	C	A	T	G	C	G	G	C
HP112 (Baikehandao) Imputed	Temperate GJ	HapA-1/2/3/4 & HapE	G	G	C	G	C	N	G	C	C	C	G		G	G	C	CTT	C	G	C	A	T	G	C	G	G	C
HP113 (Laohuanggu) Imputed	Temperate GJ	HapA-1/2/3/4 & HapE	G	G	C	G	C	N	G	C	C	C	G		G	G	C	CTT	C	G	C	A	T	G	C	G	G	C
HP114 (Yanzhigu) Imputed	Temperate GJ	HapA-1/2/3/4 & HapE	G	G	C	G	C	N	G	C	C	C	G		G	G	C	CTT	C	G	C	A	T	G	C	G	G	C
HP115 (Hongbeizigu) Imputed	Temperate GJ	HapA-1/2/3/4 & HapE	G	G	C	G	C	N	G	C	C	C	G		G	G	C	CTT	C	G	C	A	T	G	C	G	G	C
HP117 (Youmangzhandao) Imputed	Temperate GJ	HapA-1/2/3/4 & HapE	G	G	C	G	C	N	G	C	C	C	G		G	G	C	CTT	C	G	C	A	T	G	C	G	G	C
HP12 (Zunhuawenzizui) Imputed	Temperate GJ	HapA-1/2/3/4 & HapE	G	G	C	G	C	N	G	C	C	C	G		G	G	C	CTT	C	G	C	A	T	G	C	G	G	C
HP122 (Fenglinghuangmaozi) Imputed	Temperate GJ	HapA-1/2/3/4 & HapE	G	G	C	G	C	N	G	C	C	C	G		G	G	C	CTT	C	G	C	A	T	G	C	G	G	C
HP124 (Xingtaidaozi) Imputed	Temperate GJ	HapA-1/2/3/4 & HapE	G	G	C	G	C	N	G	C	C	C	G		G	G	C	CTT	C	G	C	A	T	G	C	G	G	C
HP129 (Zhuyiedao) Imputed	Temperate GJ	HapA-1/2/3/4 & HapE	G	G	C	G	C	N	G	C	C	C	G		G	G	C	CTT	C	G	C	A	T	G	C	G	G	C
HP131 (Longhuamaohulu) Imputed	Temperate GJ	HapA-1/2/3/4 & HapE	G	G	C	G	C	N	G	C	C	C	G		G	G	C	CTT	C	G	C	A	T	G	C	G	G	C
HP134 (Jijiaonuo) Imputed	Temperate GJ	HapA-1/2/3/4 & HapE	G	G	C	G	C	N	G	C	C	C	G		G	G	C	CTT	C	G	C	A	T	G	C	G	G	C
HP136 (Yueziguang) Imputed	Temperate GJ	HapA-1/2/3/4 & HapE	G	G	C	G	C	N	G	C	C	C	G		G	G	C	CTT	C	G	C	A	T	G	C	G	G	C
HP139 (Niulangmiaogen) Imputed	Temperate GJ	HapA-1/2/3/4 & HapE	G	G	C	G	C	N	G	C	C	C	G		G	G	C	CTT	C	G	C	A	T	G	C	G	G	C
HP14 (Qiananshuinuo) Imputed	Temperate GJ	HapA-1/2/3/4 & HapE	G	G	C	G	C	N	G	C	C	C	G		G	G	C	CTT	C	G	C	A	T	G	C	G	G	C
HP141 (Hongnuo) Imputed	Temperate GJ	HapA-1/2/3/4 & HapE	G	G	C	G	C	N	G	C	C	C	G		G	G	C	CTT	C	G	C	A	T	G	C	G	G	C
HP145 (Xiaominian) Imputed	Temperate GJ	HapA-1/2/3/4 & HapE	G	G	C	G	C	N	G	C	C	C	G		G	G	C	CTT	C	G	C	A	T	G	C	G	G	C
HP148 (Hongminuo) Imputed	Temperate GJ	HapA-1/2/3/4 & HapE	G	G	C	G	C	N	G	C	C	C	G		G	G	C	CTT	C	G	C	A	T	G	C	G	G	C
HP150 (Muxinuo) Imputed	Temperate GJ	HapA-1/2/3/4 & HapE	G	G	C	G	C	N	G	C	C	C	G		G	G	C	CTT	C	G	C	A	T	G	C	G	G	C
HP151 (Honggen) Imputed	Temperate GJ	HapA-1/2/3/4 & HapE	G	G	C	G	C	N	G	C	C	C	G		G	G	C	CTT	C	G	C	A	T	G	C	G	G	C
HP154 (Lipinghangnuo) Imputed	Temperate GJ	HapA-1/2/3/4 & HapE	G	G	C	G	C	N	G	C	C	C	G		G	G	C	CTT	C	G	C	A	T	G	C	G	G	C
HP158 (Makenian) Imputed	Temperate GJ	HapA-1/2/3/4 & HapE	G	G	C	G	C	N	G	C	C	C	G		G	G	C	CTT	C	G	C	A	T	G	C	G	G	C
HP162 (Mahuangkejingnuo) Imputed	Temperate GJ	HapA-1/2/3/4 & HapE	G	G	C	G	C	N	G	C	C	C	G		G	G	C	CTT	C	G	C	A	T	G	C	G	G	C
HP163 (Heinuo) Imputed	Temperate GJ	HapA-1/2/3/4 & HapE	G	G	C	G	C	N	G	C	C	C	G		G	G	C	CTT	C	G	C	A	T	G	C	G	G	C
HP165 (Zhaoshixiang) Imputed	Temperate GJ	HapA-1/2/3/4 & HapE	G	G	C	G	C	N	G	C	C	C	G		G	G	C	CTT	C	G	C	A	T	G	C	G	G	C
HP166 (Xuxuwangmi) Imputed	Temperate GJ	HapA-1/2/3/4 & HapE	G	G	C	G	C	N	G	C	C	C	G		G	G	C	CTT	C	G	C	A	T	G	C	G	G	C
HP173 (Zhuniaonuo) Imputed	Temperate GJ	HapA-1/2/3/4 & HapE	G	G	C	G	C	N	G	C	C	C	G		G	G	C	CTT	C	G	C	A	T	G	C	G	G	C
HP178 (Hongxian) Imputed	Temperate GJ	HapA-1/2/3/4 & HapE	G	G	C	G	C	N	G	C	C	C	G		G	G	C	CTT	C	G	C	A	T	G	C	G	G	C
HP2 (Yezhuwan) Imputed	Temperate GJ	HapA-1/2/3/4 & HapE	G	G	C	G	C	N	G	C	C	C	G		G	G	C	CTT	C	G	C	A	T	G	C	G	G	C
HP23 (Baizhandao) Imputed	Temperate GJ	HapA-1/2/3/4 & HapE	G	G	C	G	C	N	G	C	C	C	G		G	G	C	CTT	C	G	C	A	T	G	C	G	G	C
HP258 (Honggudao) Imputed	Temperate GJ	HapA-1/2/3/4 & HapE	G	G	C	G	C	N	G	C	C	C	G		G	G	C	CTT	C	G	C	A	T	G	C	G	G	C
HP278 (Heiyaonuo) Imputed	Temperate GJ	HapA-1/2/3/4 & HapE	G	G	C	G	C	N	G	C	C	C	G		G	G	C	CTT	C	G	C	A	T	G	C	G	G	C
HP283 (Chuanbaizao) Imputed	Temperate GJ	HapA-1/2/3/4 & HapE	G	G	C	G	C	N	G	C	C	C	G		G	G	C	CTT	C	G	C	A	T	G	C	G	G	C
HP284 (Sanlicun-2) Imputed	Temperate GJ	HapA-1/2/3/4 & HapE	G	G	C	G	C	N	G	C	C	C	G		G	G	C	CTT	C	G	C	A	T	G	C	G	G	C
HP3 (Jiangbeilizhihong) Imputed	Temperate GJ	HapA-1/2/3/4 & HapE	G	G	C	G	C	N	G	C	C	C	G		G	G	C	CTT	C	G	C	A	T	G	C	G	G	C
HP315 (Hangunuo) Imputed	Temperate GJ	HapA-1/2/3/4 & HapE	G	G	C	G	C	N	G	C	C	C	G		G	G	C	CTT	C	G	C	A	T	G	C	G	G	C
HP331 (Sanlicun-3) Imputed	Temperate GJ	HapA-1/2/3/4 & HapE	G	G	C	G	C	N	G	C	C	C	G		G	G	C	CTT	C	G	C	A	T	G	C	G	G	C
HP34 (Zhejiangnuo) Imputed	Temperate GJ	HapA-1/2/3/4 & HapE	G	G	C	G	C	N	G	C	C	C	G		G	G	C	CTT	C	G	C	A	T	G	C	G	G	C
HP35 (Huanghong) Imputed	Temperate GJ	HapA-1/2/3/4 & HapE	G	G	C	G	C	N	G	C	C	C	G		G	G	C	CTT	C	G	C	A	T	G	C	G	G	C
HP376 (Jinguzi) Imputed	Temperate GJ	HapA-1/2/3/4 & HapE	G	G	C	G	C	N	G	C	C	C	G		G	G	C	CTT	C	G	C	A	T	G	C	G	G	C
HP382 (Huludao) Imputed	Temperate GJ	HapA-1/2/3/4 & HapE	G	G	C	G	C	N	G	C	C	C	G		G	G	C	CTT	C	G	C	A	T	G	C	G	G	C
HP39 (Rongbai) Imputed	Temperate GJ	HapA-1/2/3/4 & HapE	G	G	C	G	C	N	G	C	C	C	G		G	G	C	CTT	C	G	C	A	T	G	C	G	G	C
HP4 (Yanghuozhong) Imputed	Temperate GJ	HapA-1/2/3/4 & HapE	G	G	C	G	C	N	G	C	C	C	G		G	G	C	CTT	C	G	C	A	T	G	C	G	G	C
HP40 (Wuyahe) Imputed	Temperate GJ	HapA-1/2/3/4 & HapE	G	G	C	G	C	N	G	C	C	C	G		G	G	C	CTT	C	G	C	A	T	G	C	G	G	C
HP402 (Laotaigu) Imputed	Temperate GJ	HapA-1/2/3/4 & HapE	G	G	C	G	C	N	G	C	C	C	G		G	G	C	CTT	C	G	C	A	T	G	C	G	G	C
HP404 (Heinuomi) Imputed	Temperate GJ	HapA-1/2/3/4 & HapE	G	G	C	G	C	N	G	C	C	C	G		G	G	C	CTT	C	G	C	A	T	G	C	G	G	C
HP406 (Wuzhenuo) Imputed	Temperate GJ	HapA-1/2/3/4 & HapE	G	G	C	G	C	N	G	C	C	C	G		G	G	C	CTT	C	G	C	A	T	G	C	G	G	C
HP421 (Huangsinuo) Imputed	Temperate GJ	HapA-1/2/3/4 & HapE	G	G	C	G	C	N	G	C	C	C	G		G	G	C	CTT	C	G	C	A	T	G	C	G	G	C
HP44 (Honggu-1) Imputed	Temperate GJ	HapA-1/2/3/4 & HapE	G	G	C	G	C	N	G	C	C	C	G		G	G	C	CTT	C	G	C	A	T	G	C	G	G	C
HP46 (Bowangnuo) Imputed	Temperate GJ	HapA-1/2/3/4 & HapE	G	G	C	G	C	N	G	C	C	C	G		G	G	C	CTT	C	G	C	A	T	G	C	G	G	C
HP466 (Laohonggu-1) Imputed	Temperate GJ	HapA-1/2/3/4 & HapE	G	G	C	G	C	N	G	C	C	C	G		G	G	C	CTT	C	G	C	A	T	G	C	G	G	C
HP468 (Muzibai) Imputed	Temperate GJ	HapA-1/2/3/4 & HapE	G	G	C	G	C	N	G	C	C	C	G		G	G	C	CTT	C	G	C	A	T	G	C	G	G	C
HP48 (Hongmangnuo) Imputed	Temperate GJ	HapA-1/2/3/4 & HapE	G	G	C	G	C	N	G	C	C	C	G		G	G	C	CTT	C	G	C	A	T	G	C	G	G	C
HP51 (Dahuangdao) Imputed	Temperate GJ	HapA-1/2/3/4 & HapE	G	G	C	G	C	N	G	C	C	C	G		G	G	C	CTT	C	G	C	A	T	G	C	G	G	C
HP512 (Qiaonong-1) Imputed	Temperate GJ	HapA-1/2/3/4 & HapE	G	G	C	G	C	N	G	C	C	C	G		G	G	C	CTT	C	G	C	A	T	G	C	G	G	C
HP525 (Fanzhan) Imputed	Temperate GJ	HapA-1/2/3/4 & HapE	G	G	C	G	C	N	G	C	C	C	G		G	G	C	CTT	C	G	C	A	T	G	C	G	G	C
HP53 (Changmangnuo-1) Imputed	Temperate GJ	HapA-1/2/3/4 & HapE	G	G	C	G	C	N	G	C	C	C	G		G	G	C	CTT	C	G	C	A	T	G	C	G	G	C
HP532 (Daodounuo) Imputed	Temperate GJ	HapA-1/2/3/4 & HapE	G	G	C	G	C	N	G	C	C	C	G		G	G	C	CTT	C	G	C	A	T	G	C	G	G	C
HP564 (Laohonggu-2) Imputed	Temperate GJ	HapA-1/2/3/4 & HapE	G	G	C	G	C	N	G	C	C	C	G		G	G	C	CTT	C	G	C	A	T	G	C	G	G	C
HP574 (Banbiannuo-1) Imputed	Temperate GJ	HapA-1/2/3/4 & HapE	G	G	C	G	C	N	G	C	C	C	G		G	G	C	CTT	C	G	C	A	T	G	C	G	G	C
HP585 (Mahuangnuo) Imputed	Temperate GJ	HapA-1/2/3/4 & HapE	G	G	C	G	C	N	G	C	C	C	G		G	G	C	CTT	C	G	C	A	T	G	C	G	G	C
HP586 (Banlikenuo) Imputed	Temperate GJ	HapA-1/2/3/4 & HapE	G	G	C	G	C	N	G	C	C	C	G		G	G	C	CTT	C	G	C	A	T	G	C	G	G	C
HP587 (Guangximi-2) Imputed	Temperate GJ	HapA-1/2/3/4 & HapE	G	G	C	G	C	N	G	C	C	C	G		G	G	C	CTT	C	G	C	A	T	G	C	G	G	C
HP594 (Haoxiang) Imputed	Temperate GJ	HapA-1/2/3/4 & HapE	G	G	C	G	C	N	G	C	C	C	G		G	G	C	CTT	C	G	C	A	T	G	C	G	G	C
HP596 (Heinuo) Imputed	Temperate GJ	HapA-1/2/3/4 & HapE	G	G	C	G	C	N	G	C	C	C	G		G	G	C	CTT	C	G	C	A	T	G	C	G	G	C
HP6 (Fandao) Imputed	Temperate GJ	HapA-1/2/3/4 & HapE	G	G	C	G	C	N	G	C	C	C	G		G	G	C	CTT	C	G	C	A	T	G	C	G	G	C
HP602 (Heiguzi) Imputed	Temperate GJ	HapA-1/2/3/4 & HapE	G	G	C	G	C	N	G	C	C	C	G		G	G	C	CTT	C	G	C	A	T	G	C	G	G	C
HP68 (Heizhandaosong) Imputed	Temperate GJ	HapA-1/2/3/4 & HapE	G	G	C	G	C	N	G	C	C	C	G		G	G	C	CTT	C	G	C	A	T	G	C	G	G	C
HP7 (Wukedao) Imputed	Temperate GJ	HapA-1/2/3/4 & HapE	G	G	C	G	C	N	G	C	C	C	G		G	G	C	CTT	C	G	C	A	T	G	C	G	G	C
HP70 (Hangu-2) Imputed	Temperate GJ	HapA-1/2/3/4 & HapE	G	G	C	G	C	N	G	C	C	C	G		G	G	C	CTT	C	G	C	A	T	G	C	G	G	C
HP72 (Koumalang) Imputed	Temperate GJ	HapA-1/2/3/4 & HapE	G	G	C	G	C	N	G	C	C	C	G		G	G	C	CTT	C	G	C	A	T	G	C	G	G	C
HP73 (Bendishuidao) Imputed	Temperate GJ	HapA-1/2/3/4 & HapE	G	G	C	G	C	N	G	C	C	C	G		G	G	C	CTT	C	G	C	A	T	G	C	G	G	C
HP8 (Wanjingbaimangdao) Imputed	Temperate GJ	HapA-1/2/3/4 & HapE	G	G	C	G	C	N	G	C	C	C	G		G	G	C	CTT	C	G	C	A	T	G	C	G	G	C
HP80 (Wenjiaojing) Imputed	Temperate GJ	HapA-1/2/3/4 & HapE	G	G	C	G	C	N	G	C	C	C	G		G	G	C	CTT	C	G	C	A	T	G	C	G	G	C
HP82 (Leinuo) Imputed	Temperate GJ	HapA-1/2/3/4 & HapE	G	G	C	G	C	N	G	C	C	C	G		G	G	C	CTT	C	G	C	A	T	G	C	G	G	C
HP90 (Wangduhangjingzi) Imputed	Temperate GJ	HapA-1/2/3/4 & HapE	G	G	C	G	C	N	G	C	C	C	G		G	G	C	CTT	C	G	C	A	T	G	C	G	G	C
HP92 (Hangdao-1) Imputed	Temperate GJ	HapA-1/2/3/4 & HapE	G	G	C	G	C	N	G	C	C	C	G		G	G	C	CTT	C	G	C	A	T	G	C	G	G	C
HP94 (Youmangshuidao-1) Imputed	Temperate GJ	HapA-1/2/3/4 & HapE	G	G	C	G	C	N	G	C	C	C	G		G	G	C	CTT	C	G	C	A	T	G	C	G	G	C
HP98 (Luyu132-1) Imputed	Temperate GJ	HapA-1/2/3/4 & HapE	G	G	C	G	C	N	G	C	C	C	G		G	G	C	CTT	C	G	C	A	T	G	C	G	G	C
IRIS_313-10459 (NONE) Imputed	Temperate GJ	HapA-1/2/3/4 & HapE	G	G	C	G	C	N	G	C	C	C	G		G	G	C	CTT	C	G	C	A	T	G	C	G	G	C
IRIS_313-8921 (PUTTIGE) Imputed	Temperate GJ	HapA-1/2/3/4 & HapE	G	G	C	G	C	N	G	C	C	C	G		G	G	C	CTT	C	G	C	A	T	G	C	G	G	C
GP112 (R_67) Imputed	Tropical GJ	HapA-1/2/3/4 & HapE	G	G	C	G	C	N	G	C	C	C	G		G	G	C	CTT	C	G	C	A	T	G	C	G	G	C
GP514 (Libu) Imputed	Tropical GJ	HapA-1/2/3/4 & HapE	G	G	C	G	C	N	G	C	C	C	G		G	G	C	CTT	C	G	C	A	T	G	C	G	G	C
GP534 (Padi_Lasat) Imputed	Tropical GJ	HapA-1/2/3/4 & HapE	G	G	C	G	C	N	G	C	C	C	G		G	G	C	CTT	C	G	C	A	T	G	C	G	G	C
GP541 (Kasinkan) Imputed	Tropical GJ	HapA-1/2/3/4 & HapE	G	G	C	G	C	N	G	C	C	C	G		G	G	C	CTT	C	G	C	A	T	G	C	G	G	C
GP543 (S.Panlo) Imputed	Tropical GJ	HapA-1/2/3/4 & HapE	G	G	C	G	C	N	G	C	C	C	G		G	G	C	CTT	C	G	C	A	T	G	C	G	G	C
GP647 (Sunbonnet) Imputed	Tropical GJ	HapA-1/2/3/4 & HapE	G	G	C	G	C	N	G	C	C	C	G		G	G	C	CTT	C	G	C	A	T	G	C	G	G	C
GP683 (KETAN_GONDOPURO) Imputed	Tropical GJ	HapA-1/2/3/4 & HapE	G	G	C	G	C	N	G	C	C	C	G		G	G	C	CTT	C	G	C	A	T	G	C	G	G	C
GP688 (GAJO) Imputed	Tropical GJ	HapA-1/2/3/4 & HapE	G	G	C	G	C	N	G	C	C	C	G		G	G	C	CTT	C	G	C	A	T	G	C	G	G	C
GP689 (Bonjo) Imputed	Tropical GJ	HapA-1/2/3/4 & HapE	G	G	C	G	C	N	G	C	C	C	G		G	G	C	CTT	C	G	C	A	T	G	C	G	G	C
GP2 (Rata_710_(Acc.29397)) Imputed	VI/Aromatic	HapA-1/2/3/4 & HapE	G	G	C	G	C	N	G	C	C	C	G		G	G	C	CTT	C	G	C	A	T	G	C	G	G	C
HP467 (Laohonggu-3) Imputed	XI I	HapA-1/2/3/4 & HapE	G	G	C	G	C	N	G	C	C	C	G		G	G	C	CTT	C	G	C	A	T	G	C	G	G	C
HP221 (Dabaizao) Imputed	XI Intermediate	HapA-1/2/3/4 & HapE	G	G	C	G	C	N	G	C	C	C	G		G	G	C	CTT	C	G	C	A	T	G	C	G	G	C
B003 (Zaoshengbai__) Imputed	GJ Intermediate	HapA-2/3/4 & HapE	G	G	C	G	C	C	G	C	C	C	G		G	G	C	CTT	C	G	C	A	T	G	C	G	G	C
B036 (Jijucas_Claro) Imputed	GJ Intermediate	HapA-2/3/4 & HapE	G	G	C	G	C	C	G	C	C	C	G		G	G	C	CTT	C	G	C	A	T	G	C	G	G	C
B069 (Dandongludao_) Imputed	GJ Intermediate	HapA-2/3/4 & HapE	G	G	C	G	C	C	G	C	C	C	G		G	G	C	CTT	C	G	C	A	T	G	C	G	G	C
B070 (Laoguangtou_83) Imputed	GJ Intermediate	HapA-2/3/4 & HapE	G	G	C	G	C	C	G	C	C	C	G		G	G	C	CTT	C	G	C	A	T	G	C	G	G	C
B134 (Xishi_15) Imputed	GJ Intermediate	HapA-2/3/4 & HapE	G	G	C	G	C	C	G	C	C	C	G		G	G	C	CTT	C	G	C	A	T	G	C	G	G	C
B191 (80A60YR71009-1-5) Imputed	GJ Intermediate	HapA-2/3/4 & HapE	G	G	C	G	C	C	G	C	C	C	G		G	G	C	CTT	C	G	C	A	T	G	C	G	G	C
B241 (Lamujia) Imputed	GJ Intermediate	HapA-2/3/4 & HapE	G	G	C	G	C	C	G	C	C	C	G		G	G	C	CTT	C	G	C	A	T	G	C	G	G	C
B245 (Shanjiugu) Imputed	GJ Intermediate	HapA-2/3/4 & HapE	G	G	C	G	C	C	G	C	C	C	G		G	G	C	CTT	C	G	C	A	T	G	C	G	G	C
B266 (Haomake_(K)) Imputed	GJ Intermediate	HapA-2/3/4 & HapE	G	G	C	G	C	C	G	C	C	C	G		G	G	C	CTT	C	G	C	A	T	G	C	G	G	C
C003 (Gerdeh) Imputed	GJ Intermediate	HapA-2/3/4 & HapE	G	G	C	G	C	C	G	C	C	C	G		G	G	C	CTT	C	G	C	A	T	G	C	G	G	C
C014 (M202) Imputed	GJ Intermediate	HapA-2/3/4 & HapE	G	G	C	G	C	C	G	C	C	C	G		G	G	C	CTT	C	G	C	A	T	G	C	G	G	C
C084 (Haobuka) Imputed	GJ Intermediate	HapA-2/3/4 & HapE	G	G	C	G	C	C	G	C	C	C	G		G	G	C	CTT	C	G	C	A	T	G	C	G	G	C
C085 (Shanjiugu) Imputed	GJ Intermediate	HapA-2/3/4 & HapE	G	G	C	G	C	C	G	C	C	C	G		G	G	C	CTT	C	G	C	A	T	G	C	G	G	C
C186 (Sanbangqishiluo) Imputed	GJ Intermediate	HapA-2/3/4 & HapE	G	G	C	G	C	C	G	C	C	C	G		G	G	C	CTT	C	G	C	A	T	G	C	G	G	C
CX1 (None) Imputed	GJ Intermediate	HapA-2/3/4 & HapE	G	G	C	G	C	C	G	C	C	C	G		G	G	C	CTT	C	G	C	A	T	G	C	G	G	C
CX109 (Dacca6) Imputed	GJ Intermediate	HapA-2/3/4 & HapE	G	G	C	G	C	C	G	C	C	C	G		G	G	C	CTT	C	G	C	A	T	G	C	G	G	C
CX11 (Gumei_2_) Imputed	GJ Intermediate	HapA-2/3/4 & HapE	G	G	C	G	C	C	G	C	C	C	G		G	G	C	CTT	C	G	C	A	T	G	C	G	G	C
CX139 (Amareles) Imputed	GJ Intermediate	HapA-2/3/4 & HapE	G	G	C	G	C	C	G	C	C	C	G		G	G	C	CTT	C	G	C	A	T	G	C	G	G	C
CX142 (Ai_Yeh_Lu) Imputed	GJ Intermediate	HapA-2/3/4 & HapE	G	G	C	G	C	C	G	C	C	C	G		G	G	C	CTT	C	G	C	A	T	G	C	G	G	C
CX205 (IR69428-6-1-1-3-3) Imputed	GJ Intermediate	HapA-2/3/4 & HapE	G	G	C	G	C	C	G	C	C	C	G		G	G	C	CTT	C	G	C	A	T	G	C	G	G	C
CX286 (C349) Imputed	GJ Intermediate	HapA-2/3/4 & HapE	G	G	C	G	C	C	G	C	C	C	G		G	G	C	CTT	C	G	C	A	T	G	C	G	G	C
CX579 (None) Imputed	GJ Intermediate	HapA-2/3/4 & HapE	G	G	C	G	C	C	G	C	C	C	G		G	G	C	CTT	C	G	C	A	T	G	C	G	G	C
GP498 (Precosus_F-A) Imputed	GJ Intermediate	HapA-2/3/4 & HapE	G	G	C	G	C	C	G	C	C	C	G		G	G	C	CTT	C	G	C	A	T	G	C	G	G	C
GP519 (Mack_Khoune) Imputed	GJ Intermediate	HapA-2/3/4 & HapE	G	G	C	G	C	C	G	C	C	C	G		G	G	C	CTT	C	G	C	A	T	G	C	G	G	C
GP525 (Mah_Nam_pui) Imputed	GJ Intermediate	HapA-2/3/4 & HapE	G	G	C	G	C	C	G	C	C	C	G		G	G	C	CTT	C	G	C	A	T	G	C	G	G	C
GP529 (Lepsang) Imputed	GJ Intermediate	HapA-2/3/4 & HapE	G	G	C	G	C	C	G	C	C	C	G		G	G	C	CTT	C	G	C	A	T	G	C	G	G	C
GP563 (Rialto) Imputed	GJ Intermediate	HapA-2/3/4 & HapE	G	G	C	G	C	C	G	C	C	C	G		G	G	C	CTT	C	G	C	A	T	G	C	G	G	C
GP569 (Agami_M1) Imputed	GJ Intermediate	HapA-2/3/4 & HapE	G	G	C	G	C	C	G	C	C	C	G		G	G	C	CTT	C	G	C	A	T	G	C	G	G	C
GP579 (Desin) Imputed	GJ Intermediate	HapA-2/3/4 & HapE	G	G	C	G	C	C	G	C	C	C	G		G	G	C	CTT	C	G	C	A	T	G	C	G	G	C
GP582 (Khao_Khane) Imputed	GJ Intermediate	HapA-2/3/4 & HapE	G	G	C	G	C	C	G	C	C	C	G		G	G	C	CTT	C	G	C	A	T	G	C	G	G	C
GP583 (Khamu) Imputed	GJ Intermediate	HapA-2/3/4 & HapE	G	G	C	G	C	C	G	C	C	C	G		G	G	C	CTT	C	G	C	A	T	G	C	G	G	C
GP588 (Euribe) Imputed	GJ Intermediate	HapA-2/3/4 & HapE	G	G	C	G	C	C	G	C	C	C	G		G	G	C	CTT	C	G	C	A	T	G	C	G	G	C
GP595 (Linian) Imputed	GJ Intermediate	HapA-2/3/4 & HapE	G	G	C	G	C	C	G	C	C	C	G		G	G	C	CTT	C	G	C	A	T	G	C	G	G	C
GP611 (Baru) Imputed	GJ Intermediate	HapA-2/3/4 & HapE	G	G	C	G	C	C	G	C	C	C	G		G	G	C	CTT	C	G	C	A	T	G	C	G	G	C
GP614 (Mars) Imputed	GJ Intermediate	HapA-2/3/4 & HapE	G	G	C	G	C	C	G	C	C	C	G		G	G	C	CTT	C	G	C	A	T	G	C	G	G	C
GP617 (Nato_CI8998) Imputed	GJ Intermediate	HapA-2/3/4 & HapE	G	G	C	G	C	C	G	C	C	C	G		G	G	C	CTT	C	G	C	A	T	G	C	G	G	C
GP680 (J229) Imputed	GJ Intermediate	HapA-2/3/4 & HapE	G	G	C	G	C	C	G	C	C	C	G		G	G	C	CTT	C	G	C	A	T	G	C	G	G	C
GP681 (J519) Imputed	GJ Intermediate	HapA-2/3/4 & HapE	G	G	C	G	C	C	G	C	C	C	G		G	G	C	CTT	C	G	C	A	T	G	C	G	G	C
HP104 (Boshun-2) Imputed	GJ Intermediate	HapA-2/3/4 & HapE	G	G	C	G	C	C	G	C	C	C	G		G	G	C	CTT	C	G	C	A	T	G	C	G	G	C
HP153 (Mengjama-2) Imputed	GJ Intermediate	HapA-2/3/4 & HapE	G	G	C	G	C	C	G	C	C	C	G		G	G	C	CTT	C	G	C	A	T	G	C	G	G	C
HP157 (Changmaonian) Imputed	GJ Intermediate	HapA-2/3/4 & HapE	G	G	C	G	C	C	G	C	C	C	G		G	G	C	CTT	C	G	C	A	T	G	C	G	G	C
HP20 (Bufujin) Imputed	GJ Intermediate	HapA-2/3/4 & HapE	G	G	C	G	C	C	G	C	C	C	G		G	G	C	CTT	C	G	C	A	T	G	C	G	G	C
HP271 (Baikeshangu) Imputed	GJ Intermediate	HapA-2/3/4 & HapE	G	G	C	G	C	C	G	C	C	C	G		G	G	C	CTT	C	G	C	A	T	G	C	G	G	C
HP282 (Dayegu) Imputed	GJ Intermediate	HapA-2/3/4 & HapE	G	G	C	G	C	C	G	C	C	C	G		G	G	C	CTT	C	G	C	A	T	G	C	G	G	C
HP308 (Hangu-5) Imputed	GJ Intermediate	HapA-2/3/4 & HapE	G	G	C	G	C	C	G	C	C	C	G		G	G	C	CTT	C	G	C	A	T	G	C	G	G	C
HP378 (Sanlicun-4) Imputed	GJ Intermediate	HapA-2/3/4 & HapE	G	G	C	G	C	C	G	C	C	C	G		G	G	C	CTT	C	G	C	A	T	G	C	G	G	C
HP45 (Changlijingzhan) Imputed	GJ Intermediate	HapA-2/3/4 & HapE	G	G	C	G	C	C	G	C	C	C	G		G	G	C	CTT	C	G	C	A	T	G	C	G	G	C
HP454 (Baikezhan-1) Imputed	GJ Intermediate	HapA-2/3/4 & HapE	G	G	C	G	C	C	G	C	C	C	G		G	G	C	CTT	C	G	C	A	T	G	C	G	G	C
HP599 (ronghe-3) Imputed	GJ Intermediate	HapA-2/3/4 & HapE	G	G	C	G	C	C	G	C	C	C	G		G	G	C	CTT	C	G	C	A	T	G	C	G	G	C
HP605 (Luonuo) Imputed	GJ Intermediate	HapA-2/3/4 & HapE	G	G	C	G	C	C	G	C	C	C	G		G	G	C	CTT	C	G	C	A	T	G	C	G	G	C
HP614 (Podao) Imputed	GJ Intermediate	HapA-2/3/4 & HapE	G	G	C	G	C	C	G	C	C	C	G		G	G	C	CTT	C	G	C	A	T	G	C	G	G	C
HP62 (Xianggu) Imputed	GJ Intermediate	HapA-2/3/4 & HapE	G	G	C	G	C	C	G	C	C	C	G		G	G	C	CTT	C	G	C	A	T	G	C	G	G	C
HP9 (Lizhidao) Imputed	GJ Intermediate	HapA-2/3/4 & HapE	G	G	C	G	C	C	G	C	C	C	G		G	G	C	CTT	C	G	C	A	T	G	C	G	G	C
IRIS_313-10025 (KALAPATLE) Imputed	GJ Intermediate	HapA-2/3/4 & HapE	G	G	C	G	C	C	G	C	C	C	G		G	G	C	CTT	C	G	C	A	T	G	C	G	G	C
IRIS_313-10061 (ESTRELA_A) Imputed	GJ Intermediate	HapA-2/3/4 & HapE	G	G	C	G	C	C	G	C	C	C	G		G	G	C	CTT	C	G	C	A	T	G	C	G	G	C
IRIS_313-10062 (REA) Imputed	GJ Intermediate	HapA-2/3/4 & HapE	G	G	C	G	C	C	G	C	C	C	G		G	G	C	CTT	C	G	C	A	T	G	C	G	G	C
IRIS_313-10083 (BETIS) Imputed	GJ Intermediate	HapA-2/3/4 & HapE	G	G	C	G	C	C	G	C	C	C	G		G	G	C	CTT	C	G	C	A	T	G	C	G	G	C
IRIS_313-10111 (MOLO) Imputed	GJ Intermediate	HapA-2/3/4 & HapE	G	G	C	G	C	C	G	C	C	C	G		G	G	C	CTT	C	G	C	A	T	G	C	G	G	C
IRIS_313-10119 (GITANO) Imputed	GJ Intermediate	HapA-2/3/4 & HapE	G	G	C	G	C	C	G	C	C	C	G		G	G	C	CTT	C	G	C	A	T	G	C	G	G	C
IRIS_313-10176 (NAM_ROO) Imputed	GJ Intermediate	HapA-2/3/4 & HapE	G	G	C	G	C	C	G	C	C	C	G		G	G	C	CTT	C	G	C	A	T	G	C	G	G	C
IRIS_313-10258 (BULI_INIA) Imputed	GJ Intermediate	HapA-2/3/4 & HapE	G	G	C	G	C	C	G	C	C	C	G		G	G	C	CTT	C	G	C	A	T	G	C	G	G	C
IRIS_313-10295 (PDR_34-2-1-2) Imputed	GJ Intermediate	HapA-2/3/4 & HapE	G	G	C	G	C	C	G	C	C	C	G		G	G	C	CTT	C	G	C	A	T	G	C	G	G	C
IRIS_313-10453 (LU_TAO_2) Imputed	GJ Intermediate	HapA-2/3/4 & HapE	G	G	C	G	C	C	G	C	C	C	G		G	G	C	CTT	C	G	C	A	T	G	C	G	G	C
IRIS_313-10657 (THANGONE) Imputed	GJ Intermediate	HapA-2/3/4 & HapE	G	G	C	G	C	C	G	C	C	C	G		G	G	C	CTT	C	G	C	A	T	G	C	G	G	C
IRIS_313-10660 (Lep_hed) Imputed	GJ Intermediate	HapA-2/3/4 & HapE	G	G	C	G	C	C	G	C	C	C	G		G	G	C	CTT	C	G	C	A	T	G	C	G	G	C
IRIS_313-10679 (Khai_do) Imputed	GJ Intermediate	HapA-2/3/4 & HapE	G	G	C	G	C	C	G	C	C	C	G		G	G	C	CTT	C	G	C	A	T	G	C	G	G	C
IRIS_313-10834 (IARI_11387) Imputed	GJ Intermediate	HapA-2/3/4 & HapE	G	G	C	G	C	C	G	C	C	C	G		G	G	C	CTT	C	G	C	A	T	G	C	G	G	C
IRIS_313-10848 (ARC_6188) Imputed	GJ Intermediate	HapA-2/3/4 & HapE	G	G	C	G	C	C	G	C	C	C	G		G	G	C	CTT	C	G	C	A	T	G	C	G	G	C
IRIS_313-10865 (ARC_11424) Imputed	GJ Intermediate	HapA-2/3/4 & HapE	G	G	C	G	C	C	G	C	C	C	G		G	G	C	CTT	C	G	C	A	T	G	C	G	G	C
IRIS_313-10872 (ARC_11802) Imputed	GJ Intermediate	HapA-2/3/4 & HapE	G	G	C	G	C	C	G	C	C	C	G		G	G	C	CTT	C	G	C	A	T	G	C	G	G	C
IRIS_313-10890 (ARC_12861) Imputed	GJ Intermediate	HapA-2/3/4 & HapE	G	G	C	G	C	C	G	C	C	C	G		G	G	C	CTT	C	G	C	A	T	G	C	G	G	C
IRIS_313-10923 (CHABLI_CHABOL_GLANG) Imputed	GJ Intermediate	HapA-2/3/4 & HapE	G	G	C	G	C	C	G	C	C	C	G		G	G	C	CTT	C	G	C	A	T	G	C	G	G	C
IRIS_313-11073 (Khao_dam) Imputed	GJ Intermediate	HapA-2/3/4 & HapE	G	G	C	G	C	C	G	C	C	C	G		G	G	C	CTT	C	G	C	A	T	G	C	G	G	C
IRIS_313-11075 (Khao_nam_yen) Imputed	GJ Intermediate	HapA-2/3/4 & HapE	G	G	C	G	C	C	G	C	C	C	G		G	G	C	CTT	C	G	C	A	T	G	C	G	G	C
IRIS_313-11077 (Lai_hang_hma) Imputed	GJ Intermediate	HapA-2/3/4 & HapE	G	G	C	G	C	C	G	C	C	C	G		G	G	C	CTT	C	G	C	A	T	G	C	G	G	C
IRIS_313-11092 (Khao_pa_siev) Imputed	GJ Intermediate	HapA-2/3/4 & HapE	G	G	C	G	C	C	G	C	C	C	G		G	G	C	CTT	C	G	C	A	T	G	C	G	G	C
IRIS_313-11127 (BUBAW) Imputed	GJ Intermediate	HapA-2/3/4 & HapE	G	G	C	G	C	C	G	C	C	C	G		G	G	C	CTT	C	G	C	A	T	G	C	G	G	C
IRIS_313-11195 (KHAW_KAR_13) Imputed	GJ Intermediate	HapA-2/3/4 & HapE	G	G	C	G	C	C	G	C	C	C	G		G	G	C	CTT	C	G	C	A	T	G	C	G	G	C
IRIS_313-11297 (ARC_13460) Imputed	GJ Intermediate	HapA-2/3/4 & HapE	G	G	C	G	C	C	G	C	C	C	G		G	G	C	CTT	C	G	C	A	T	G	C	G	G	C
IRIS_313-11691 (SHANGYIPA) Imputed	GJ Intermediate	HapA-2/3/4 & HapE	G	G	C	G	C	C	G	C	C	C	G		G	G	C	CTT	C	G	C	A	T	G	C	G	G	C
IRIS_313-11831 (KHAO'_DAENG_HAWM) Imputed	GJ Intermediate	HapA-2/3/4 & HapE	G	G	C	G	C	C	G	C	C	C	G		G	G	C	CTT	C	G	C	A	T	G	C	G	G	C
IRIS_313-11845 (SING_SAI) Imputed	GJ Intermediate	HapA-2/3/4 & HapE	G	G	C	G	C	C	G	C	C	C	G		G	G	C	CTT	C	G	C	A	T	G	C	G	G	C
IRIS_313-11897 (PHIT_CHZK) Imputed	GJ Intermediate	HapA-2/3/4 & HapE	G	G	C	G	C	C	G	C	C	C	G		G	G	C	CTT	C	G	C	A	T	G	C	G	G	C
IRIS_313-11900 (PLE_LIA) Imputed	GJ Intermediate	HapA-2/3/4 & HapE	G	G	C	G	C	C	G	C	C	C	G		G	G	C	CTT	C	G	C	A	T	G	C	G	G	C
IRIS_313-11922 (KHAO'_NAN) Imputed	GJ Intermediate	HapA-2/3/4 & HapE	G	G	C	G	C	C	G	C	C	C	G		G	G	C	CTT	C	G	C	A	T	G	C	G	G	C
IRIS_313-11923 (KHAO'_NGAW) Imputed	GJ Intermediate	HapA-2/3/4 & HapE	G	G	C	G	C	C	G	C	C	C	G		G	G	C	CTT	C	G	C	A	T	G	C	G	G	C
IRIS_313-11924 (NAM_JAM) Imputed	GJ Intermediate	HapA-2/3/4 & HapE	G	G	C	G	C	C	G	C	C	C	G		G	G	C	CTT	C	G	C	A	T	G	C	G	G	C
IRIS_313-11926 (SI_NAM_PUENG) Imputed	GJ Intermediate	HapA-2/3/4 & HapE	G	G	C	G	C	C	G	C	C	C	G		G	G	C	CTT	C	G	C	A	T	G	C	G	G	C
IRIS_313-11956 (JUNGEMARSI) Imputed	GJ Intermediate	HapA-2/3/4 & HapE	G	G	C	G	C	C	G	C	C	C	G		G	G	C	CTT	C	G	C	A	T	G	C	G	G	C
IRIS_313-12029 (Chao_meo) Imputed	GJ Intermediate	HapA-2/3/4 & HapE	G	G	C	G	C	C	G	C	C	C	G		G	G	C	CTT	C	G	C	A	T	G	C	G	G	C
IRIS_313-12063 (XIENG_KANG) Imputed	GJ Intermediate	HapA-2/3/4 & HapE	G	G	C	G	C	C	G	C	C	C	G		G	G	C	CTT	C	G	C	A	T	G	C	G	G	C
IRIS_313-12071 (NIA) Imputed	GJ Intermediate	HapA-2/3/4 & HapE	G	G	C	G	C	C	G	C	C	C	G		G	G	C	CTT	C	G	C	A	T	G	C	G	G	C
IRIS_313-12076 (HANG) Imputed	GJ Intermediate	HapA-2/3/4 & HapE	G	G	C	G	C	C	G	C	C	C	G		G	G	C	CTT	C	G	C	A	T	G	C	G	G	C
IRIS_313-12077 (YOI) Imputed	GJ Intermediate	HapA-2/3/4 & HapE	G	G	C	G	C	C	G	C	C	C	G		G	G	C	CTT	C	G	C	A	T	G	C	G	G	C
IRIS_313-12200 (LEUANG) Imputed	GJ Intermediate	HapA-2/3/4 & HapE	G	G	C	G	C	C	G	C	C	C	G		G	G	C	CTT	C	G	C	A	T	G	C	G	G	C
IRIS_313-12226 (PANG) Imputed	GJ Intermediate	HapA-2/3/4 & HapE	G	G	C	G	C	C	G	C	C	C	G		G	G	C	CTT	C	G	C	A	T	G	C	G	G	C
IRIS_313-12227 (Set) Imputed	GJ Intermediate	HapA-2/3/4 & HapE	G	G	C	G	C	C	G	C	C	C	G		G	G	C	CTT	C	G	C	A	T	G	C	G	G	C
IRIS_313-12228 (Som) Imputed	GJ Intermediate	HapA-2/3/4 & HapE	G	G	C	G	C	C	G	C	C	C	G		G	G	C	CTT	C	G	C	A	T	G	C	G	G	C
IRIS_313-12242 (Khao_Khot) Imputed	GJ Intermediate	HapA-2/3/4 & HapE	G	G	C	G	C	C	G	C	C	C	G		G	G	C	CTT	C	G	C	A	T	G	C	G	G	C
IRIS_313-12254 (BAN_BONG) Imputed	GJ Intermediate	HapA-2/3/4 & HapE	G	G	C	G	C	C	G	C	C	C	G		G	G	C	CTT	C	G	C	A	T	G	C	G	G	C
IRIS_313-12257 (DENG_PEE) Imputed	GJ Intermediate	HapA-2/3/4 & HapE	G	G	C	G	C	C	G	C	C	C	G		G	G	C	CTT	C	G	C	A	T	G	C	G	G	C
IRIS_313-12258 (Don) Imputed	GJ Intermediate	HapA-2/3/4 & HapE	G	G	C	G	C	C	G	C	C	C	G		G	G	C	CTT	C	G	C	A	T	G	C	G	G	C
IRIS_313-12262 (Nyae) Imputed	GJ Intermediate	HapA-2/3/4 & HapE	G	G	C	G	C	C	G	C	C	C	G		G	G	C	CTT	C	G	C	A	T	G	C	G	G	C
IRIS_313-12265 (Kon_Sim) Imputed	GJ Intermediate	HapA-2/3/4 & HapE	G	G	C	G	C	C	G	C	C	C	G		G	G	C	CTT	C	G	C	A	T	G	C	G	G	C
IRIS_313-12266 (KAUK_PAHLING) Imputed	GJ Intermediate	HapA-2/3/4 & HapE	G	G	C	G	C	C	G	C	C	C	G		G	G	C	CTT	C	G	C	A	T	G	C	G	G	C
IRIS_313-12289 (YARSABA) Imputed	GJ Intermediate	HapA-2/3/4 & HapE	G	G	C	G	C	C	G	C	C	C	G		G	G	C	CTT	C	G	C	A	T	G	C	G	G	C
IRIS_313-12307 (POU) Imputed	GJ Intermediate	HapA-2/3/4 & HapE	G	G	C	G	C	C	G	C	C	C	G		G	G	C	CTT	C	G	C	A	T	G	C	G	G	C
IRIS_313-12311 (TAM) Imputed	GJ Intermediate	HapA-2/3/4 & HapE	G	G	C	G	C	C	G	C	C	C	G		G	G	C	CTT	C	G	C	A	T	G	C	G	G	C
IRIS_313-12312 (TA_SENG) Imputed	GJ Intermediate	HapA-2/3/4 & HapE	G	G	C	G	C	C	G	C	C	C	G		G	G	C	CTT	C	G	C	A	T	G	C	G	G	C
IRIS_313-12313 (Lai_hin) Imputed	GJ Intermediate	HapA-2/3/4 & HapE	G	G	C	G	C	C	G	C	C	C	G		G	G	C	CTT	C	G	C	A	T	G	C	G	G	C
IRIS_313-12322 (VOK) Imputed	GJ Intermediate	HapA-2/3/4 & HapE	G	G	C	G	C	C	G	C	C	C	G		G	G	C	CTT	C	G	C	A	T	G	C	G	G	C
IRIS_313-12323 (BAN_KEO) Imputed	GJ Intermediate	HapA-2/3/4 & HapE	G	G	C	G	C	C	G	C	C	C	G		G	G	C	CTT	C	G	C	A	T	G	C	G	G	C
IRIS_313-12324 (BER_YA) Imputed	GJ Intermediate	HapA-2/3/4 & HapE	G	G	C	G	C	C	G	C	C	C	G		G	G	C	CTT	C	G	C	A	T	G	C	G	G	C
IRIS_313-12330 (CHAO_PEE) Imputed	GJ Intermediate	HapA-2/3/4 & HapE	G	G	C	G	C	C	G	C	C	C	G		G	G	C	CTT	C	G	C	A	T	G	C	G	G	C
IRIS_313-12332 (Deng_nyay) Imputed	GJ Intermediate	HapA-2/3/4 & HapE	G	G	C	G	C	C	G	C	C	C	G		G	G	C	CTT	C	G	C	A	T	G	C	G	G	C
IRIS_313-12336 (DO_LEUANG) Imputed	GJ Intermediate	HapA-2/3/4 & HapE	G	G	C	G	C	C	G	C	C	C	G		G	G	C	CTT	C	G	C	A	T	G	C	G	G	C
IRIS_313-12337 (Dok_hien_noi) Imputed	GJ Intermediate	HapA-2/3/4 & HapE	G	G	C	G	C	C	G	C	C	C	G		G	G	C	CTT	C	G	C	A	T	G	C	G	G	C
IRIS_313-12340 (Nyao) Imputed	GJ Intermediate	HapA-2/3/4 & HapE	G	G	C	G	C	C	G	C	C	C	G		G	G	C	CTT	C	G	C	A	T	G	C	G	G	C
IRIS_313-12341 (Nyon) Imputed	GJ Intermediate	HapA-2/3/4 & HapE	G	G	C	G	C	C	G	C	C	C	G		G	G	C	CTT	C	G	C	A	T	G	C	G	G	C
IRIS_313-12342 (Hai_na) Imputed	GJ Intermediate	HapA-2/3/4 & HapE	G	G	C	G	C	C	G	C	C	C	G		G	G	C	CTT	C	G	C	A	T	G	C	G	G	C
IRIS_313-12344 (Khao) Imputed	GJ Intermediate	HapA-2/3/4 & HapE	G	G	C	G	C	C	G	C	C	C	G		G	G	C	CTT	C	G	C	A	T	G	C	G	G	C
IRIS_313-12346 (Lab) Imputed	GJ Intermediate	HapA-2/3/4 & HapE	G	G	C	G	C	C	G	C	C	C	G		G	G	C	CTT	C	G	C	A	T	G	C	G	G	C
IRIS_313-12347 (LAI_DAM) Imputed	GJ Intermediate	HapA-2/3/4 & HapE	G	G	C	G	C	C	G	C	C	C	G		G	G	C	CTT	C	G	C	A	T	G	C	G	G	C
IRIS_313-12348 (LOUK_NOK) Imputed	GJ Intermediate	HapA-2/3/4 & HapE	G	G	C	G	C	C	G	C	C	C	G		G	G	C	CTT	C	G	C	A	T	G	C	G	G	C
IRIS_313-12349 (MAK_KHEUA_DENG) Imputed	GJ Intermediate	HapA-2/3/4 & HapE	G	G	C	G	C	C	G	C	C	C	G		G	G	C	CTT	C	G	C	A	T	G	C	G	G	C
IRIS_313-12350 (MAK_KHEUA_KANG) Imputed	GJ Intermediate	HapA-2/3/4 & HapE	G	G	C	G	C	C	G	C	C	C	G		G	G	C	CTT	C	G	C	A	T	G	C	G	G	C
IRIS_313-12351 (Khao_louang) Imputed	GJ Intermediate	HapA-2/3/4 & HapE	G	G	C	G	C	C	G	C	C	C	G		G	G	C	CTT	C	G	C	A	T	G	C	G	G	C
IRIS_313-12352 (MEE) Imputed	GJ Intermediate	HapA-2/3/4 & HapE	G	G	C	G	C	C	G	C	C	C	G		G	G	C	CTT	C	G	C	A	T	G	C	G	G	C
IRIS_313-12353 (MOK) Imputed	GJ Intermediate	HapA-2/3/4 & HapE	G	G	C	G	C	C	G	C	C	C	G		G	G	C	CTT	C	G	C	A	T	G	C	G	G	C
IRIS_313-7850 (BODA_148-3) Imputed	GJ Intermediate	HapA-2/3/4 & HapE	G	G	C	G	C	C	G	C	C	C	G		G	G	C	CTT	C	G	C	A	T	G	C	G	G	C
IRIS_313-7933 (KAKANI_2) Imputed	GJ Intermediate	HapA-2/3/4 & HapE	G	G	C	G	C	C	G	C	C	C	G		G	G	C	CTT	C	G	C	A	T	G	C	G	G	C
IRIS_313-8011 (VIETNAM1) Imputed	GJ Intermediate	HapA-2/3/4 & HapE	G	G	C	G	C	C	G	C	C	C	G		G	G	C	CTT	C	G	C	A	T	G	C	G	G	C
IRIS_313-8023 (RIZZOTTO_51-1) Imputed	GJ Intermediate	HapA-2/3/4 & HapE	G	G	C	G	C	C	G	C	C	C	G		G	G	C	CTT	C	G	C	A	T	G	C	G	G	C
IRIS_313-8024 (RIBE_253) Imputed	GJ Intermediate	HapA-2/3/4 & HapE	G	G	C	G	C	C	G	C	C	C	G		G	G	C	CTT	C	G	C	A	T	G	C	G	G	C
IRIS_313-8025 (ITALPATNA_48) Imputed	GJ Intermediate	HapA-2/3/4 & HapE	G	G	C	G	C	C	G	C	C	C	G		G	G	C	CTT	C	G	C	A	T	G	C	G	G	C
IRIS_313-8026 (GIOVANNI_MARCHETTI) Imputed	GJ Intermediate	HapA-2/3/4 & HapE	G	G	C	G	C	C	G	C	C	C	G		G	G	C	CTT	C	G	C	A	T	G	C	G	G	C
IRIS_313-8027 (ANSEATICO) Imputed	GJ Intermediate	HapA-2/3/4 & HapE	G	G	C	G	C	C	G	C	C	C	G		G	G	C	CTT	C	G	C	A	T	G	C	G	G	C
IRIS_313-8029 (GRITNA) Imputed	GJ Intermediate	HapA-2/3/4 & HapE	G	G	C	G	C	C	G	C	C	C	G		G	G	C	CTT	C	G	C	A	T	G	C	G	G	C
IRIS_313-8031 (RUBINO) Imputed	GJ Intermediate	HapA-2/3/4 & HapE	G	G	C	G	C	C	G	C	C	C	G		G	G	C	CTT	C	G	C	A	T	G	C	G	G	C
IRIS_313-8037 (DORELLA) Imputed	GJ Intermediate	HapA-2/3/4 & HapE	G	G	C	G	C	C	G	C	C	C	G		G	G	C	CTT	C	G	C	A	T	G	C	G	G	C
IRIS_313-8039 (LOTO) Imputed	GJ Intermediate	HapA-2/3/4 & HapE	G	G	C	G	C	C	G	C	C	C	G		G	G	C	CTT	C	G	C	A	T	G	C	G	G	C
IRIS_313-8041 (GRALDO) Imputed	GJ Intermediate	HapA-2/3/4 & HapE	G	G	C	G	C	C	G	C	C	C	G		G	G	C	CTT	C	G	C	A	T	G	C	G	G	C
IRIS_313-8048 (RONCOLO) Imputed	GJ Intermediate	HapA-2/3/4 & HapE	G	G	C	G	C	C	G	C	C	C	G		G	G	C	CTT	C	G	C	A	T	G	C	G	G	C
IRIS_313-8049 (LORD) Imputed	GJ Intermediate	HapA-2/3/4 & HapE	G	G	C	G	C	C	G	C	C	C	G		G	G	C	CTT	C	G	C	A	T	G	C	G	G	C
IRIS_313-8050 (MIARA) Imputed	GJ Intermediate	HapA-2/3/4 & HapE	G	G	C	G	C	C	G	C	C	C	G		G	G	C	CTT	C	G	C	A	T	G	C	G	G	C
IRIS_313-8052 (SMERALDO) Imputed	GJ Intermediate	HapA-2/3/4 & HapE	G	G	C	G	C	C	G	C	C	C	G		G	G	C	CTT	C	G	C	A	T	G	C	G	G	C
IRIS_313-8053 (RUBIDIO) Imputed	GJ Intermediate	HapA-2/3/4 & HapE	G	G	C	G	C	C	G	C	C	C	G		G	G	C	CTT	C	G	C	A	T	G	C	G	G	C
IRIS_313-8065 (SAMBA) Imputed	GJ Intermediate	HapA-2/3/4 & HapE	G	G	C	G	C	C	G	C	C	C	G		G	G	C	CTT	C	G	C	A	T	G	C	G	G	C
IRIS_313-8076 (PELDE) Imputed	GJ Intermediate	HapA-2/3/4 & HapE	G	G	C	G	C	C	G	C	C	C	G		G	G	C	CTT	C	G	C	A	T	G	C	G	G	C
IRIS_313-8114 (FAISCA) Imputed	GJ Intermediate	HapA-2/3/4 & HapE	G	G	C	G	C	C	G	C	C	C	G		G	G	C	CTT	C	G	C	A	T	G	C	G	G	C
IRIS_313-8115 (FAMILIA_181) Imputed	GJ Intermediate	HapA-2/3/4 & HapE	G	G	C	G	C	C	G	C	C	C	G		G	G	C	CTT	C	G	C	A	T	G	C	G	G	C
IRIS_313-8116 (HAREM) Imputed	GJ Intermediate	HapA-2/3/4 & HapE	G	G	C	G	C	C	G	C	C	C	G		G	G	C	CTT	C	G	C	A	T	G	C	G	G	C
IRIS_313-8118 (IBO_400) Imputed	GJ Intermediate	HapA-2/3/4 & HapE	G	G	C	G	C	C	G	C	C	C	G		G	G	C	CTT	C	G	C	A	T	G	C	G	G	C
IRIS_313-8121 (MESTRE) Imputed	GJ Intermediate	HapA-2/3/4 & HapE	G	G	C	G	C	C	G	C	C	C	G		G	G	C	CTT	C	G	C	A	T	G	C	G	G	C
IRIS_313-8139 (SANDOCA) Imputed	GJ Intermediate	HapA-2/3/4 & HapE	G	G	C	G	C	C	G	C	C	C	G		G	G	C	CTT	C	G	C	A	T	G	C	G	G	C
IRIS_313-8143 (SLAVA) Imputed	GJ Intermediate	HapA-2/3/4 & HapE	G	G	C	G	C	C	G	C	C	C	G		G	G	C	CTT	C	G	C	A	T	G	C	G	G	C
IRIS_313-8145 (SUPER) Imputed	GJ Intermediate	HapA-2/3/4 & HapE	G	G	C	G	C	C	G	C	C	C	G		G	G	C	CTT	C	G	C	A	T	G	C	G	G	C
IRIS_313-8154 (GIGANTE_VERCELLI) Imputed	GJ Intermediate	HapA-2/3/4 & HapE	G	G	C	G	C	C	G	C	C	C	G		G	G	C	CTT	C	G	C	A	T	G	C	G	G	C
IRIS_313-8155 (KULON) Imputed	GJ Intermediate	HapA-2/3/4 & HapE	G	G	C	G	C	C	G	C	C	C	G		G	G	C	CTT	C	G	C	A	T	G	C	G	G	C
IRIS_313-8158 (CT_23) Imputed	GJ Intermediate	HapA-2/3/4 & HapE	G	G	C	G	C	C	G	C	C	C	G		G	G	C	CTT	C	G	C	A	T	G	C	G	G	C
IRIS_313-8159 (CT_36) Imputed	GJ Intermediate	HapA-2/3/4 & HapE	G	G	C	G	C	C	G	C	C	C	G		G	G	C	CTT	C	G	C	A	T	G	C	G	G	C
IRIS_313-8166 (CALENDAL) Imputed	GJ Intermediate	HapA-2/3/4 & HapE	G	G	C	G	C	C	G	C	C	C	G		G	G	C	CTT	C	G	C	A	T	G	C	G	G	C
IRIS_313-8167 (DELTA) Imputed	GJ Intermediate	HapA-2/3/4 & HapE	G	G	C	G	C	C	G	C	C	C	G		G	G	C	CTT	C	G	C	A	T	G	C	G	G	C
IRIS_313-8168 (ARLESIENNE) Imputed	GJ Intermediate	HapA-2/3/4 & HapE	G	G	C	G	C	C	G	C	C	C	G		G	G	C	CTT	C	G	C	A	T	G	C	G	G	C
IRIS_313-8170 (MEJANES_2) Imputed	GJ Intermediate	HapA-2/3/4 & HapE	G	G	C	G	C	C	G	C	C	C	G		G	G	C	CTT	C	G	C	A	T	G	C	G	G	C
IRIS_313-8172 (FIDJI) Imputed	GJ Intermediate	HapA-2/3/4 & HapE	G	G	C	G	C	C	G	C	C	C	G		G	G	C	CTT	C	G	C	A	T	G	C	G	G	C
IRIS_313-8177 (AUGUSTO) Imputed	GJ Intermediate	HapA-2/3/4 & HapE	G	G	C	G	C	C	G	C	C	C	G		G	G	C	CTT	C	G	C	A	T	G	C	G	G	C
IRIS_313-8185 (GLADIO) Imputed	GJ Intermediate	HapA-2/3/4 & HapE	G	G	C	G	C	C	G	C	C	C	G		G	G	C	CTT	C	G	C	A	T	G	C	G	G	C
IRIS_313-8195 (LUXOR) Imputed	GJ Intermediate	HapA-2/3/4 & HapE	G	G	C	G	C	C	G	C	C	C	G		G	G	C	CTT	C	G	C	A	T	G	C	G	G	C
IRIS_313-8205 (SALVO) Imputed	GJ Intermediate	HapA-2/3/4 & HapE	G	G	C	G	C	C	G	C	C	C	G		G	G	C	CTT	C	G	C	A	T	G	C	G	G	C
IRIS_313-8213 (GRAAL) Imputed	GJ Intermediate	HapA-2/3/4 & HapE	G	G	C	G	C	C	G	C	C	C	G		G	G	C	CTT	C	G	C	A	T	G	C	G	G	C
IRIS_313-8214 (MELAS) Imputed	GJ Intermediate	HapA-2/3/4 & HapE	G	G	C	G	C	C	G	C	C	C	G		G	G	C	CTT	C	G	C	A	T	G	C	G	G	C
IRIS_313-8256 (GERDEH) Imputed	GJ Intermediate	HapA-2/3/4 & HapE	G	G	C	G	C	C	G	C	C	C	G		G	G	C	CTT	C	G	C	A	T	G	C	G	G	C
IRIS_313-8302 (KAMJA) Imputed	GJ Intermediate	HapA-2/3/4 & HapE	G	G	C	G	C	C	G	C	C	C	G		G	G	C	CTT	C	G	C	A	T	G	C	G	G	C
IRIS_313-8444 (M_203) Imputed	GJ Intermediate	HapA-2/3/4 & HapE	G	G	C	G	C	C	G	C	C	C	G		G	G	C	CTT	C	G	C	A	T	G	C	G	G	C
IRIS_313-8486 (DAGPA_MRAS) Imputed	GJ Intermediate	HapA-2/3/4 & HapE	G	G	C	G	C	C	G	C	C	C	G		G	G	C	CTT	C	G	C	A	T	G	C	G	G	C
IRIS_313-8519 (MANDASHERPO) Imputed	GJ Intermediate	HapA-2/3/4 & HapE	G	G	C	G	C	C	G	C	C	C	G		G	G	C	CTT	C	G	C	A	T	G	C	G	G	C
IRIS_313-8565 (YAHNG_LEU) Imputed	GJ Intermediate	HapA-2/3/4 & HapE	G	G	C	G	C	C	G	C	C	C	G		G	G	C	CTT	C	G	C	A	T	G	C	G	G	C
IRIS_313-8578 (KHAU_TRA_BONG) Imputed	GJ Intermediate	HapA-2/3/4 & HapE	G	G	C	G	C	C	G	C	C	C	G		G	G	C	CTT	C	G	C	A	T	G	C	G	G	C
IRIS_313-8580 (DAM) Imputed	GJ Intermediate	HapA-2/3/4 & HapE	G	G	C	G	C	C	G	C	C	C	G		G	G	C	CTT	C	G	C	A	T	G	C	G	G	C
IRIS_313-8599 (BUE_GA_WA) Imputed	GJ Intermediate	HapA-2/3/4 & HapE	G	G	C	G	C	C	G	C	C	C	G		G	G	C	CTT	C	G	C	A	T	G	C	G	G	C
IRIS_313-8637 (BALINGMI) Imputed	GJ Intermediate	HapA-2/3/4 & HapE	G	G	C	G	C	C	G	C	C	C	G		G	G	C	CTT	C	G	C	A	T	G	C	G	G	C
IRIS_313-8658 (CP231) Imputed	GJ Intermediate	HapA-2/3/4 & HapE	G	G	C	G	C	C	G	C	C	C	G		G	G	C	CTT	C	G	C	A	T	G	C	G	G	C
IRIS_313-8815 (JANA(NAM)) Imputed	GJ Intermediate	HapA-2/3/4 & HapE	G	G	C	G	C	C	G	C	C	C	G		G	G	C	CTT	C	G	C	A	T	G	C	G	G	C
IRIS_313-8857 (KAMNAM) Imputed	GJ Intermediate	HapA-2/3/4 & HapE	G	G	C	G	C	C	G	C	C	C	G		G	G	C	CTT	C	G	C	A	T	G	C	G	G	C
IRIS_313-8872 (UNNAMED) Imputed	GJ Intermediate	HapA-2/3/4 & HapE	G	G	C	G	C	C	G	C	C	C	G		G	G	C	CTT	C	G	C	A	T	G	C	G	G	C
IRIS_313-8927 (NABESHI) Imputed	GJ Intermediate	HapA-2/3/4 & HapE	G	G	C	G	C	C	G	C	C	C	G		G	G	C	CTT	C	G	C	A	T	G	C	G	G	C
IRIS_313-8999 (ARC_11430_B) Imputed	GJ Intermediate	HapA-2/3/4 & HapE	G	G	C	G	C	C	G	C	C	C	G		G	G	C	CTT	C	G	C	A	T	G	C	G	G	C
IRIS_313-9048 (TSCHINANANGKA) Imputed	GJ Intermediate	HapA-2/3/4 & HapE	G	G	C	G	C	C	G	C	C	C	G		G	G	C	CTT	C	G	C	A	T	G	C	G	G	C
IRIS_313-9053 (ARC_12536) Imputed	GJ Intermediate	HapA-2/3/4 & HapE	G	G	C	G	C	C	G	C	C	C	G		G	G	C	CTT	C	G	C	A	T	G	C	G	G	C
IRIS_313-9193 (EAN_4_C_1) Imputed	GJ Intermediate	HapA-2/3/4 & HapE	G	G	C	G	C	C	G	C	C	C	G		G	G	C	CTT	C	G	C	A	T	G	C	G	G	C
IRIS_313-9201 (ARC_6044) Imputed	GJ Intermediate	HapA-2/3/4 & HapE	G	G	C	G	C	C	G	C	C	C	G		G	G	C	CTT	C	G	C	A	T	G	C	G	G	C
IRIS_313-9242 (SUKARADJA) Imputed	GJ Intermediate	HapA-2/3/4 & HapE	G	G	C	G	C	C	G	C	C	C	G		G	G	C	CTT	C	G	C	A	T	G	C	G	G	C
IRIS_313-9366 (IMPROVED_BLUE_ROSE) Imputed	GJ Intermediate	HapA-2/3/4 & HapE	G	G	C	G	C	C	G	C	C	C	G		G	G	C	CTT	C	G	C	A	T	G	C	G	G	C
IRIS_313-9392 (ARC_11626) Imputed	GJ Intermediate	HapA-2/3/4 & HapE	G	G	C	G	C	C	G	C	C	C	G		G	G	C	CTT	C	G	C	A	T	G	C	G	G	C
IRIS_313-9404 (YANGKUM(RED)) Imputed	GJ Intermediate	HapA-2/3/4 & HapE	G	G	C	G	C	C	G	C	C	C	G		G	G	C	CTT	C	G	C	A	T	G	C	G	G	C
IRIS_313-9529 (DAGPA_BARA) Imputed	GJ Intermediate	HapA-2/3/4 & HapE	G	G	C	G	C	C	G	C	C	C	G		G	G	C	CTT	C	G	C	A	T	G	C	G	G	C
IRIS_313-9774 (EGYPTIAN) Imputed	GJ Intermediate	HapA-2/3/4 & HapE	G	G	C	G	C	C	G	C	C	C	G		G	G	C	CTT	C	G	C	A	T	G	C	G	G	C
IRIS_313-9937 (ROCCA) Imputed	GJ Intermediate	HapA-2/3/4 & HapE	G	G	C	G	C	C	G	C	C	C	G		G	G	C	CTT	C	G	C	A	T	G	C	G	G	C
IRIS_313-9980 (FORTUNA_INIA) Imputed	GJ Intermediate	HapA-2/3/4 & HapE	G	G	C	G	C	C	G	C	C	C	G		G	G	C	CTT	C	G	C	A	T	G	C	G	G	C
W010 (Sel._No._388) Imputed	GJ Intermediate	HapA-2/3/4 & HapE	G	G	C	G	C	C	G	C	C	C	G		G	G	C	CTT	C	G	C	A	T	G	C	G	G	C
W019 (H57-3-1) Imputed	GJ Intermediate	HapA-2/3/4 & HapE	G	G	C	G	C	C	G	C	C	C	G		G	G	C	CTT	C	G	C	A	T	G	C	G	G	C
W021 (Khao_Luang) Imputed	GJ Intermediate	HapA-2/3/4 & HapE	G	G	C	G	C	C	G	C	C	C	G		G	G	C	CTT	C	G	C	A	T	G	C	G	G	C
W047 (Jumli_dhan) Imputed	GJ Intermediate	HapA-2/3/4 & HapE	G	G	C	G	C	C	G	C	C	C	G		G	G	C	CTT	C	G	C	A	T	G	C	G	G	C
W061 (Ardito) Imputed	GJ Intermediate	HapA-2/3/4 & HapE	G	G	C	G	C	C	G	C	C	C	G		G	G	C	CTT	C	G	C	A	T	G	C	G	G	C
W063 (Vary_Tarva_Osla) Imputed	GJ Intermediate	HapA-2/3/4 & HapE	G	G	C	G	C	C	G	C	C	C	G		G	G	C	CTT	C	G	C	A	T	G	C	G	G	C
W122 (BHIM_DHAN) Imputed	GJ Intermediate	HapA-2/3/4 & HapE	G	G	C	G	C	C	G	C	C	C	G		G	G	C	CTT	C	G	C	A	T	G	C	G	G	C
W127 (Buphopa) Imputed	GJ Intermediate	HapA-2/3/4 & HapE	G	G	C	G	C	C	G	C	C	C	G		G	G	C	CTT	C	G	C	A	T	G	C	G	G	C
W143 (Jyanak) Imputed	GJ Intermediate	HapA-2/3/4 & HapE	G	G	C	G	C	C	G	C	C	C	G		G	G	C	CTT	C	G	C	A	T	G	C	G	G	C
W323 (Feienuo2) Imputed	GJ Intermediate	HapA-2/3/4 & HapE	G	G	C	G	C	C	G	C	C	C	G		G	G	C	CTT	C	G	C	A	T	G	C	G	G	C
W324 (Zimangfeie) Imputed	GJ Intermediate	HapA-2/3/4 & HapE	G	G	C	G	C	C	G	C	C	C	G		G	G	C	CTT	C	G	C	A	T	G	C	G	G	C
W326 (Haolvguangnian) Imputed	GJ Intermediate	HapA-2/3/4 & HapE	G	G	C	G	C	C	G	C	C	C	G		G	G	C	CTT	C	G	C	A	T	G	C	G	G	C
B086 (Muguanuo_) Imputed	Intermediate	HapA-2/3/4 & HapE	G	G	C	G	C	C	G	C	C	C	G		G	G	C	CTT	C	G	C	A	T	G	C	G	G	C
B192 (R42) Imputed	Intermediate	HapA-2/3/4 & HapE	G	G	C	G	C	C	G	C	C	C	G		G	G	C	CTT	C	G	C	A	T	G	C	G	G	C
CX13 (R644) Imputed	Intermediate	HapA-2/3/4 & HapE	G	G	C	G	C	C	G	C	C	C	G		G	G	C	CTT	C	G	C	A	T	G	C	G	G	C
CX195 (None) Imputed	Intermediate	HapA-2/3/4 & HapE	G	G	C	G	C	C	G	C	C	C	G		G	G	C	CTT	C	G	C	A	T	G	C	G	G	C
CX242 (IR47686-4-4-B-1) Imputed	Intermediate	HapA-2/3/4 & HapE	G	G	C	G	C	C	G	C	C	C	G		G	G	C	CTT	C	G	C	A	T	G	C	G	G	C
CX453 (None) Imputed	Intermediate	HapA-2/3/4 & HapE	G	G	C	G	C	C	G	C	C	C	G		G	G	C	CTT	C	G	C	A	T	G	C	G	G	C
GP562 (Sesia) Imputed	Intermediate	HapA-2/3/4 & HapE	G	G	C	G	C	C	G	C	C	C	G		G	G	C	CTT	C	G	C	A	T	G	C	G	G	C
GP615 (Newrex) Imputed	Intermediate	HapA-2/3/4 & HapE	G	G	C	G	C	C	G	C	C	C	G		G	G	C	CTT	C	G	C	A	T	G	C	G	G	C
HP63 (Zhongjiaohuangmang) Imputed	Intermediate	HapA-2/3/4 & HapE	G	G	C	G	C	C	G	C	C	C	G		G	G	C	CTT	C	G	C	A	T	G	C	G	G	C
IRIS_313-10881 (ARC_12413) Imputed	Intermediate	HapA-2/3/4 & HapE	G	G	C	G	C	C	G	C	C	C	G		G	G	C	CTT	C	G	C	A	T	G	C	G	G	C
IRIS_313-10883 (ARC_12490) Imputed	Intermediate	HapA-2/3/4 & HapE	G	G	C	G	C	C	G	C	C	C	G		G	G	C	CTT	C	G	C	A	T	G	C	G	G	C
IRIS_313-11257 (ARC_12757) Imputed	Intermediate	HapA-2/3/4 & HapE	G	G	C	G	C	C	G	C	C	C	G		G	G	C	CTT	C	G	C	A	T	G	C	G	G	C
IRIS_313-11690 (KOCHUM) Imputed	Intermediate	HapA-2/3/4 & HapE	G	G	C	G	C	C	G	C	C	C	G		G	G	C	CTT	C	G	C	A	T	G	C	G	G	C
IRIS_313-12004 (TANALA) Imputed	Intermediate	HapA-2/3/4 & HapE	G	G	C	G	C	C	G	C	C	C	G		G	G	C	CTT	C	G	C	A	T	G	C	G	G	C
IRIS_313-7722 (LATSIBOZAKA_112-1) Imputed	Intermediate	HapA-2/3/4 & HapE	G	G	C	G	C	C	G	C	C	C	G		G	G	C	CTT	C	G	C	A	T	G	C	G	G	C
IRIS_313-8184 (FRAGRANCE) Imputed	Intermediate	HapA-2/3/4 & HapE	G	G	C	G	C	C	G	C	C	C	G		G	G	C	CTT	C	G	C	A	T	G	C	G	G	C
IRIS_313-8911 (LEK) Imputed	Intermediate	HapA-2/3/4 & HapE	G	G	C	G	C	C	G	C	C	C	G		G	G	C	CTT	C	G	C	A	T	G	C	G	G	C
IRIS_313-9187 (WANGKOD) Imputed	Intermediate	HapA-2/3/4 & HapE	G	G	C	G	C	C	G	C	C	C	G		G	G	C	CTT	C	G	C	A	T	G	C	G	G	C
IRIS_313-9506 (TIMA) Imputed	Intermediate	HapA-2/3/4 & HapE	G	G	C	G	C	C	G	C	C	C	G		G	G	C	CTT	C	G	C	A	T	G	C	G	G	C
IRIS_313-9783 (BERENJ_1277_S) Imputed	Intermediate	HapA-2/3/4 & HapE	G	G	C	G	C	C	G	C	C	C	G		G	G	C	CTT	C	G	C	A	T	G	C	G	G	C
IRIS_313-9817 (GEANT_W_7) Imputed	Intermediate	HapA-2/3/4 & HapE	G	G	C	G	C	C	G	C	C	C	G		G	G	C	CTT	C	G	C	A	T	G	C	G	G	C
W055 (Ragasu) Imputed	Intermediate	HapA-2/3/4 & HapE	G	G	C	G	C	C	G	C	C	C	G		G	G	C	CTT	C	G	C	A	T	G	C	G	G	C
W125 (Yong_Chal_Byo) Imputed	Intermediate	HapA-2/3/4 & HapE	G	G	C	G	C	C	G	C	C	C	G		G	G	C	CTT	C	G	C	A	T	G	C	G	G	C
W128 (TAINO_38) Imputed	Intermediate	HapA-2/3/4 & HapE	G	G	C	G	C	C	G	C	C	C	G		G	G	C	CTT	C	G	C	A	T	G	C	G	G	C
W175 (Iksan438) Imputed	Intermediate	HapA-2/3/4 & HapE	G	G	C	G	C	C	G	C	C	C	G		G	G	C	CTT	C	G	C	A	T	G	C	G	G	C
W294 (LABELLE) Imputed	Intermediate	HapA-2/3/4 & HapE	G	G	C	G	C	C	G	C	C	C	G		G	G	C	CTT	C	G	C	A	T	G	C	G	G	C
W304 (CPSLO_17) Imputed	Intermediate	HapA-2/3/4 & HapE	G	G	C	G	C	C	G	C	C	C	G		G	G	C	CTT	C	G	C	A	T	G	C	G	G	C
B001 (Heibiao) Imputed	Temperate GJ	HapA-2/3/4 & HapE	G	G	C	G	C	C	G	C	C	C	G		G	G	C	CTT	C	G	C	A	T	G	C	G	G	C
B002 (Sansuijin) Imputed	Temperate GJ	HapA-2/3/4 & HapE	G	G	C	G	C	C	G	C	C	C	G		G	G	C	CTT	C	G	C	A	T	G	C	G	G	C
B005 (Wanshi) Imputed	Temperate GJ	HapA-2/3/4 & HapE	G	G	C	G	C	C	G	C	C	C	G		G	G	C	CTT	C	G	C	A	T	G	C	G	G	C
B008 (Baxiang_) Imputed	Temperate GJ	HapA-2/3/4 & HapE	G	G	C	G	C	C	G	C	C	C	G		G	G	C	CTT	C	G	C	A	T	G	C	G	G	C
B014 (Wuziluosi_215) Imputed	Temperate GJ	HapA-2/3/4 & HapE	G	G	C	G	C	C	G	C	C	C	G		G	G	C	CTT	C	G	C	A	T	G	C	G	G	C
B016 (Aomierte_168) Imputed	Temperate GJ	HapA-2/3/4 & HapE	G	G	C	G	C	C	G	C	C	C	G		G	G	C	CTT	C	G	C	A	T	G	C	G	G	C
B017 (Aerjituo) Imputed	Temperate GJ	HapA-2/3/4 & HapE	G	G	C	G	C	C	G	C	C	C	G		G	G	C	CTT	C	G	C	A	T	G	C	G	G	C
B023 (Gaoliqiu) Imputed	Temperate GJ	HapA-2/3/4 & HapE	G	G	C	G	C	C	G	C	C	C	G		G	G	C	CTT	C	G	C	A	T	G	C	G	G	C
B034 (Albania_Rice) Imputed	Temperate GJ	HapA-2/3/4 & HapE	G	G	C	G	C	C	G	C	C	C	G		G	G	C	CTT	C	G	C	A	T	G	C	G	G	C
B045 (Gongchengxiang_) Imputed	Temperate GJ	HapA-2/3/4 & HapE	G	G	C	G	C	C	G	C	C	C	G		G	G	C	CTT	C	G	C	A	T	G	C	G	G	C
B046 (Qiutianxiaoting) Imputed	Temperate GJ	HapA-2/3/4 & HapE	G	G	C	G	C	C	G	C	C	C	G		G	G	C	CTT	C	G	C	A	T	G	C	G	G	C
B047 (Zhenfu_8) Imputed	Temperate GJ	HapA-2/3/4 & HapE	G	G	C	G	C	C	G	C	C	C	G		G	G	C	CTT	C	G	C	A	T	G	C	G	G	C
B055 (YR196) Imputed	Temperate GJ	HapA-2/3/4 & HapE	G	G	C	G	C	C	G	C	C	C	G		G	G	C	CTT	C	G	C	A	T	G	C	G	G	C
B056 (Tieganwu_) Imputed	Temperate GJ	HapA-2/3/4 & HapE	G	G	C	G	C	C	G	C	C	C	G		G	G	C	CTT	C	G	C	A	T	G	C	G	G	C
B057 (Xiushui_115) Imputed	Temperate GJ	HapA-2/3/4 & HapE	G	G	C	G	C	C	G	C	C	C	G		G	G	C	CTT	C	G	C	A	T	G	C	G	G	C
B066 (Guangkexiangnuo) Imputed	Temperate GJ	HapA-2/3/4 & HapE	G	G	C	G	C	C	G	C	C	C	G		G	G	C	CTT	C	G	C	A	T	G	C	G	G	C
B068 (Gaoyangdiandao_dahongmang) Imputed	Temperate GJ	HapA-2/3/4 & HapE	G	G	C	G	C	C	G	C	C	C	G		G	G	C	CTT	C	G	C	A	T	G	C	G	G	C
B077 (Yizhixiang) Imputed	Temperate GJ	HapA-2/3/4 & HapE	G	G	C	G	C	C	G	C	C	C	G		G	G	C	CTT	C	G	C	A	T	G	C	G	G	C
B100 (Hongkezhenuo_) Imputed	Temperate GJ	HapA-2/3/4 & HapE	G	G	C	G	C	C	G	C	C	C	G		G	G	C	CTT	C	G	C	A	T	G	C	G	G	C
B101 (Yangkenuo) Imputed	Temperate GJ	HapA-2/3/4 & HapE	G	G	C	G	C	C	G	C	C	C	G		G	G	C	CTT	C	G	C	A	T	G	C	G	G	C
B102 (Maguzi_) Imputed	Temperate GJ	HapA-2/3/4 & HapE	G	G	C	G	C	C	G	C	C	C	G		G	G	C	CTT	C	G	C	A	T	G	C	G	G	C
B103 (Laohongdao) Imputed	Temperate GJ	HapA-2/3/4 & HapE	G	G	C	G	C	C	G	C	C	C	G		G	G	C	CTT	C	G	C	A	T	G	C	G	G	C
B109 (Lengshuigu_2) Imputed	Temperate GJ	HapA-2/3/4 & HapE	G	G	C	G	C	C	G	C	C	C	G		G	G	C	CTT	C	G	C	A	T	G	C	G	G	C
B110 (Huangpinuo) Imputed	Temperate GJ	HapA-2/3/4 & HapE	G	G	C	G	C	C	G	C	C	C	G		G	G	C	CTT	C	G	C	A	T	G	C	G	G	C
B111 (Zimangfeie_) Imputed	Temperate GJ	HapA-2/3/4 & HapE	G	G	C	G	C	C	G	C	C	C	G		G	G	C	CTT	C	G	C	A	T	G	C	G	G	C
B117 (Lixingeng_) Imputed	Temperate GJ	HapA-2/3/4 & HapE	G	G	C	G	C	C	G	C	C	C	G		G	G	C	CTT	C	G	C	A	T	G	C	G	G	C
B124 (Geng_87-304) Imputed	Temperate GJ	HapA-2/3/4 & HapE	G	G	C	G	C	C	G	C	C	C	G		G	G	C	CTT	C	G	C	A	T	G	C	G	G	C
B136 (Yuyannuo) Imputed	Temperate GJ	HapA-2/3/4 & HapE	G	G	C	G	C	C	G	C	C	C	G		G	G	C	CTT	C	G	C	A	T	G	C	G	G	C
B143 (76--1) Imputed	Temperate GJ	HapA-2/3/4 & HapE	G	G	C	G	C	C	G	C	C	C	G		G	G	C	CTT	C	G	C	A	T	G	C	G	G	C
B148 (Lengshuinuo) Imputed	Temperate GJ	HapA-2/3/4 & HapE	G	G	C	G	C	C	G	C	C	C	G		G	G	C	CTT	C	G	C	A	T	G	C	G	G	C
B152 (Zaoshunonghu_6) Imputed	Temperate GJ	HapA-2/3/4 & HapE	G	G	C	G	C	C	G	C	C	C	G		G	G	C	CTT	C	G	C	A	T	G	C	G	G	C
B154 (Liming_B) Imputed	Temperate GJ	HapA-2/3/4 & HapE	G	G	C	G	C	C	G	C	C	C	G		G	G	C	CTT	C	G	C	A	T	G	C	G	G	C
B160 (Shuiyuan_300Li_) Imputed	Temperate GJ	HapA-2/3/4 & HapE	G	G	C	G	C	C	G	C	C	C	G		G	G	C	CTT	C	G	C	A	T	G	C	G	G	C
B161 (Yelicanghua) Imputed	Temperate GJ	HapA-2/3/4 & HapE	G	G	C	G	C	C	G	C	C	C	G		G	G	C	CTT	C	G	C	A	T	G	C	G	G	C
B166 (Jianghuadao_) Imputed	Temperate GJ	HapA-2/3/4 & HapE	G	G	C	G	C	C	G	C	C	C	G		G	G	C	CTT	C	G	C	A	T	G	C	G	G	C
B167 (Qingjinzaosheng_) Imputed	Temperate GJ	HapA-2/3/4 & HapE	G	G	C	G	C	C	G	C	C	C	G		G	G	C	CTT	C	G	C	A	T	G	C	G	G	C
B168 (Zhuyuan) Imputed	Temperate GJ	HapA-2/3/4 & HapE	G	G	C	G	C	C	G	C	C	C	G		G	G	C	CTT	C	G	C	A	T	G	C	G	G	C
B169 (Ailuyu) Imputed	Temperate GJ	HapA-2/3/4 & HapE	G	G	C	G	C	C	G	C	C	C	G		G	G	C	CTT	C	G	C	A	T	G	C	G	G	C
B170 (Hongse_90) Imputed	Temperate GJ	HapA-2/3/4 & HapE	G	G	C	G	C	C	G	C	C	C	G		G	G	C	CTT	C	G	C	A	T	G	C	G	G	C
B179 (Keluoduo_B) Imputed	Temperate GJ	HapA-2/3/4 & HapE	G	G	C	G	C	C	G	C	C	C	G		G	G	C	CTT	C	G	C	A	T	G	C	G	G	C
B182 (Chimao) Imputed	Temperate GJ	HapA-2/3/4 & HapE	G	G	C	G	C	C	G	C	C	C	G		G	G	C	CTT	C	G	C	A	T	G	C	G	G	C
B183 (Qingnuo_Kyohatamochi) Imputed	Temperate GJ	HapA-2/3/4 & HapE	G	G	C	G	C	C	G	C	C	C	G		G	G	C	CTT	C	G	C	A	T	G	C	G	G	C
B199 (Hongmisandan) Imputed	Temperate GJ	HapA-2/3/4 & HapE	G	G	C	G	C	C	G	C	C	C	G		G	G	C	CTT	C	G	C	A	T	G	C	G	G	C
B204 (Longhuamaohu) Imputed	Temperate GJ	HapA-2/3/4 & HapE	G	G	C	G	C	C	G	C	C	C	G		G	G	C	CTT	C	G	C	A	T	G	C	G	G	C
B212 (Chikenuo) Imputed	Temperate GJ	HapA-2/3/4 & HapE	G	G	C	G	C	C	G	C	C	C	G		G	G	C	CTT	C	G	C	A	T	G	C	G	G	C
B215 (Hongqi_5) Imputed	Temperate GJ	HapA-2/3/4 & HapE	G	G	C	G	C	C	G	C	C	C	G		G	G	C	CTT	C	G	C	A	T	G	C	G	G	C
B225 (Guantuibaihe_1) Imputed	Temperate GJ	HapA-2/3/4 & HapE	G	G	C	G	C	C	G	C	C	C	G		G	G	C	CTT	C	G	C	A	T	G	C	G	G	C
B226 (Heimangdao) Imputed	Temperate GJ	HapA-2/3/4 & HapE	G	G	C	G	C	C	G	C	C	C	G		G	G	C	CTT	C	G	C	A	T	G	C	G	G	C
B228 (Haobayong_1) Imputed	Temperate GJ	HapA-2/3/4 & HapE	G	G	C	G	C	C	G	C	C	C	G		G	G	C	CTT	C	G	C	A	T	G	C	G	G	C
B230 (Banjiemang2) Imputed	Temperate GJ	HapA-2/3/4 & HapE	G	G	C	G	C	C	G	C	C	C	G		G	G	C	CTT	C	G	C	A	T	G	C	G	G	C
B235 (Zhonghua_8) Imputed	Temperate GJ	HapA-2/3/4 & HapE	G	G	C	G	C	C	G	C	C	C	G		G	G	C	CTT	C	G	C	A	T	G	C	G	G	C
B236 (Jindao_1) Imputed	Temperate GJ	HapA-2/3/4 & HapE	G	G	C	G	C	C	G	C	C	C	G		G	G	C	CTT	C	G	C	A	T	G	C	G	G	C
B240 (Zhengdao_5) Imputed	Temperate GJ	HapA-2/3/4 & HapE	G	G	C	G	C	C	G	C	C	C	G		G	G	C	CTT	C	G	C	A	T	G	C	G	G	C
B250 (Annongwangeng_B) Imputed	Temperate GJ	HapA-2/3/4 & HapE	G	G	C	G	C	C	G	C	C	C	G		G	G	C	CTT	C	G	C	A	T	G	C	G	G	C
B257 (None) Imputed	Temperate GJ	HapA-2/3/4 & HapE	G	G	C	G	C	C	G	C	C	C	G		G	G	C	CTT	C	G	C	A	T	G	C	G	G	C
B258 (Xingguo) Imputed	Temperate GJ	HapA-2/3/4 & HapE	G	G	C	G	C	C	G	C	C	C	G		G	G	C	CTT	C	G	C	A	T	G	C	G	G	C
B263 (Weiguo_) Imputed	Temperate GJ	HapA-2/3/4 & HapE	G	G	C	G	C	C	G	C	C	C	G		G	G	C	CTT	C	G	C	A	T	G	C	G	G	C
C004 (Li-Jiang-Xin-Tuan-Hei-Gu_) Imputed	Temperate GJ	HapA-2/3/4 & HapE	G	G	C	G	C	C	G	C	C	C	G		G	G	C	CTT	C	G	C	A	T	G	C	G	G	C
C012 (Tainong67) Imputed	Temperate GJ	HapA-2/3/4 & HapE	G	G	C	G	C	C	G	C	C	C	G		G	G	C	CTT	C	G	C	A	T	G	C	G	G	C
C018 (AnnongwangengB-2) Imputed	Temperate GJ	HapA-2/3/4 & HapE	G	G	C	G	C	C	G	C	C	C	G		G	G	C	CTT	C	G	C	A	T	G	C	G	G	C
C023 (Funingzipi) Imputed	Temperate GJ	HapA-2/3/4 & HapE	G	G	C	G	C	C	G	C	C	C	G		G	G	C	CTT	C	G	C	A	T	G	C	G	G	C
C026 (Weiguo) Imputed	Temperate GJ	HapA-2/3/4 & HapE	G	G	C	G	C	C	G	C	C	C	G		G	G	C	CTT	C	G	C	A	T	G	C	G	G	C
C034 (Zhonglouyihao1) Imputed	Temperate GJ	HapA-2/3/4 & HapE	G	G	C	G	C	C	G	C	C	C	G		G	G	C	CTT	C	G	C	A	T	G	C	G	G	C
C048 (Zaoshunonghu6) Imputed	Temperate GJ	HapA-2/3/4 & HapE	G	G	C	G	C	C	G	C	C	C	G		G	G	C	CTT	C	G	C	A	T	G	C	G	G	C
C052 (Guihuahuang) Imputed	Temperate GJ	HapA-2/3/4 & HapE	G	G	C	G	C	C	G	C	C	C	G		G	G	C	CTT	C	G	C	A	T	G	C	G	G	C
C054 (Xiushui115) Imputed	Temperate GJ	HapA-2/3/4 & HapE	G	G	C	G	C	C	G	C	C	C	G		G	G	C	CTT	C	G	C	A	T	G	C	G	G	C
C056 (Jindao1hao) Imputed	Temperate GJ	HapA-2/3/4 & HapE	G	G	C	G	C	C	G	C	C	C	G		G	G	C	CTT	C	G	C	A	T	G	C	G	G	C
C063 (Geng87-304) Imputed	Temperate GJ	HapA-2/3/4 & HapE	G	G	C	G	C	C	G	C	C	C	G		G	G	C	CTT	C	G	C	A	T	G	C	G	G	C
C064 (Sugeng2hao) Imputed	Temperate GJ	HapA-2/3/4 & HapE	G	G	C	G	C	C	G	C	C	C	G		G	G	C	CTT	C	G	C	A	T	G	C	G	G	C
C070 (Youmangzaogeng) Imputed	Temperate GJ	HapA-2/3/4 & HapE	G	G	C	G	C	C	G	C	C	C	G		G	G	C	CTT	C	G	C	A	T	G	C	G	G	C
C071 (Laohuzhong) Imputed	Temperate GJ	HapA-2/3/4 & HapE	G	G	C	G	C	C	G	C	C	C	G		G	G	C	CTT	C	G	C	A	T	G	C	G	G	C
C083 (chikenuo) Imputed	Temperate GJ	HapA-2/3/4 & HapE	G	G	C	G	C	C	G	C	C	C	G		G	G	C	CTT	C	G	C	A	T	G	C	G	G	C
C087 (Lixingeng) Imputed	Temperate GJ	HapA-2/3/4 & HapE	G	G	C	G	C	C	G	C	C	C	G		G	G	C	CTT	C	G	C	A	T	G	C	G	G	C
C089 (Tieganwu) Imputed	Temperate GJ	HapA-2/3/4 & HapE	G	G	C	G	C	C	G	C	C	C	G		G	G	C	CTT	C	G	C	A	T	G	C	G	G	C
C103 (Yuyannuo-1) Imputed	Temperate GJ	HapA-2/3/4 & HapE	G	G	C	G	C	C	G	C	C	C	G		G	G	C	CTT	C	G	C	A	T	G	C	G	G	C
C116 (LimingB) Imputed	Temperate GJ	HapA-2/3/4 & HapE	G	G	C	G	C	C	G	C	C	C	G		G	G	C	CTT	C	G	C	A	T	G	C	G	G	C
C119 (Ninghui21) Imputed	Temperate GJ	HapA-2/3/4 & HapE	G	G	C	G	C	C	G	C	C	C	G		G	G	C	CTT	C	G	C	A	T	G	C	G	G	C
C120 (Shuiyuan300li) Imputed	Temperate GJ	HapA-2/3/4 & HapE	G	G	C	G	C	C	G	C	C	C	G		G	G	C	CTT	C	G	C	A	T	G	C	G	G	C
C126 (Hongqi5hao) Imputed	Temperate GJ	HapA-2/3/4 & HapE	G	G	C	G	C	C	G	C	C	C	G		G	G	C	CTT	C	G	C	A	T	G	C	G	G	C
C133 (Muguanuo-2) Imputed	Temperate GJ	HapA-2/3/4 & HapE	G	G	C	G	C	C	G	C	C	C	G		G	G	C	CTT	C	G	C	A	T	G	C	G	G	C
C138 (Lengshuigu) Imputed	Temperate GJ	HapA-2/3/4 & HapE	G	G	C	G	C	C	G	C	C	C	G		G	G	C	CTT	C	G	C	A	T	G	C	G	G	C
C149 (Zhonghua11) Imputed	Temperate GJ	HapA-2/3/4 & HapE	G	G	C	G	C	C	G	C	C	C	G		G	G	C	CTT	C	G	C	A	T	G	C	G	G	C
C150 (Balilla) Imputed	Temperate GJ	HapA-2/3/4 & HapE	G	G	C	G	C	C	G	C	C	C	G		G	G	C	CTT	C	G	C	A	T	G	C	G	G	C
C152 (02428) Imputed	Temperate GJ	HapA-2/3/4 & HapE	G	G	C	G	C	C	G	C	C	C	G		G	G	C	CTT	C	G	C	A	T	G	C	G	G	C
C154 (Heigeng2hao) Imputed	Temperate GJ	HapA-2/3/4 & HapE	G	G	C	G	C	C	G	C	C	C	G		G	G	C	CTT	C	G	C	A	T	G	C	G	G	C
C171 (Xingguo) Imputed	Temperate GJ	HapA-2/3/4 & HapE	G	G	C	G	C	C	G	C	C	C	G		G	G	C	CTT	C	G	C	A	T	G	C	G	G	C
C172 (Zhonghua8hao) Imputed	Temperate GJ	HapA-2/3/4 & HapE	G	G	C	G	C	C	G	C	C	C	G		G	G	C	CTT	C	G	C	A	T	G	C	G	G	C
C177 (Maguzi) Imputed	Temperate GJ	HapA-2/3/4 & HapE	G	G	C	G	C	C	G	C	C	C	G		G	G	C	CTT	C	G	C	A	T	G	C	G	G	C
C179 (Haobayong1) Imputed	Temperate GJ	HapA-2/3/4 & HapE	G	G	C	G	C	C	G	C	C	C	G		G	G	C	CTT	C	G	C	A	T	G	C	G	G	C
C181 (Feidongtangdao) Imputed	Temperate GJ	HapA-2/3/4 & HapE	G	G	C	G	C	C	G	C	C	C	G		G	G	C	CTT	C	G	C	A	T	G	C	G	G	C
C187 (Niankenuo) Imputed	Temperate GJ	HapA-2/3/4 & HapE	G	G	C	G	C	C	G	C	C	C	G		G	G	C	CTT	C	G	C	A	T	G	C	G	G	C
C188 (Yangkenuo) Imputed	Temperate GJ	HapA-2/3/4 & HapE	G	G	C	G	C	C	G	C	C	C	G		G	G	C	CTT	C	G	C	A	T	G	C	G	G	C
C189 (Putaohuang) Imputed	Temperate GJ	HapA-2/3/4 & HapE	G	G	C	G	C	C	G	C	C	C	G		G	G	C	CTT	C	G	C	A	T	G	C	G	G	C
C196 (Yuyannuo-2) Imputed	Temperate GJ	HapA-2/3/4 & HapE	G	G	C	G	C	C	G	C	C	C	G		G	G	C	CTT	C	G	C	A	T	G	C	G	G	C
CX116 (Wudadaozhong) Imputed	Temperate GJ	HapA-2/3/4 & HapE	G	G	C	G	C	C	G	C	C	C	G		G	G	C	CTT	C	G	C	A	T	G	C	G	G	C
CX138 (Qd_441) Imputed	Temperate GJ	HapA-2/3/4 & HapE	G	G	C	G	C	C	G	C	C	C	G		G	G	C	CTT	C	G	C	A	T	G	C	G	G	C
CX14 (Chennong_265) Imputed	Temperate GJ	HapA-2/3/4 & HapE	G	G	C	G	C	C	G	C	C	C	G		G	G	C	CTT	C	G	C	A	T	G	C	G	G	C
CX16 (Yuan__jing__7) Imputed	Temperate GJ	HapA-2/3/4 & HapE	G	G	C	G	C	C	G	C	C	C	G		G	G	C	CTT	C	G	C	A	T	G	C	G	G	C
CX164 (None) Imputed	Temperate GJ	HapA-2/3/4 & HapE	G	G	C	G	C	C	G	C	C	C	G		G	G	C	CTT	C	G	C	A	T	G	C	G	G	C
CX165 (Wuyugeng_3_) Imputed	Temperate GJ	HapA-2/3/4 & HapE	G	G	C	G	C	C	G	C	C	C	G		G	G	C	CTT	C	G	C	A	T	G	C	G	G	C
CX166 (None) Imputed	Temperate GJ	HapA-2/3/4 & HapE	G	G	C	G	C	C	G	C	C	C	G		G	G	C	CTT	C	G	C	A	T	G	C	G	G	C
CX172 (None) Imputed	Temperate GJ	HapA-2/3/4 & HapE	G	G	C	G	C	C	G	C	C	C	G		G	G	C	CTT	C	G	C	A	T	G	C	G	G	C
CX173 (None) Imputed	Temperate GJ	HapA-2/3/4 & HapE	G	G	C	G	C	C	G	C	C	C	G		G	G	C	CTT	C	G	C	A	T	G	C	G	G	C
CX174 (None) Imputed	Temperate GJ	HapA-2/3/4 & HapE	G	G	C	G	C	C	G	C	C	C	G		G	G	C	CTT	C	G	C	A	T	G	C	G	G	C
CX175 (None) Imputed	Temperate GJ	HapA-2/3/4 & HapE	G	G	C	G	C	C	G	C	C	C	G		G	G	C	CTT	C	G	C	A	T	G	C	G	G	C
CX179 (None) Imputed	Temperate GJ	HapA-2/3/4 & HapE	G	G	C	G	C	C	G	C	C	C	G		G	G	C	CTT	C	G	C	A	T	G	C	G	G	C
CX180 (None) Imputed	Temperate GJ	HapA-2/3/4 & HapE	G	G	C	G	C	C	G	C	C	C	G		G	G	C	CTT	C	G	C	A	T	G	C	G	G	C
CX181 (None) Imputed	Temperate GJ	HapA-2/3/4 & HapE	G	G	C	G	C	C	G	C	C	C	G		G	G	C	CTT	C	G	C	A	T	G	C	G	G	C
CX187 (None) Imputed	Temperate GJ	HapA-2/3/4 & HapE	G	G	C	G	C	C	G	C	C	C	G		G	G	C	CTT	C	G	C	A	T	G	C	G	G	C
CX188 (None) Imputed	Temperate GJ	HapA-2/3/4 & HapE	G	G	C	G	C	C	G	C	C	C	G		G	G	C	CTT	C	G	C	A	T	G	C	G	G	C
CX201 (None) Imputed	Temperate GJ	HapA-2/3/4 & HapE	G	G	C	G	C	C	G	C	C	C	G		G	G	C	CTT	C	G	C	A	T	G	C	G	G	C
CX204 (None) Imputed	Temperate GJ	HapA-2/3/4 & HapE	G	G	C	G	C	C	G	C	C	C	G		G	G	C	CTT	C	G	C	A	T	G	C	G	G	C
CX210 (Qb_604) Imputed	Temperate GJ	HapA-2/3/4 & HapE	G	G	C	G	C	C	G	C	C	C	G		G	G	C	CTT	C	G	C	A	T	G	C	G	G	C
CX211 (M3122) Imputed	Temperate GJ	HapA-2/3/4 & HapE	G	G	C	G	C	C	G	C	C	C	G		G	G	C	CTT	C	G	C	A	T	G	C	G	G	C
CX212 (Nongken_58) Imputed	Temperate GJ	HapA-2/3/4 & HapE	G	G	C	G	C	C	G	C	C	C	G		G	G	C	CTT	C	G	C	A	T	G	C	G	G	C
CX224 (None) Imputed	Temperate GJ	HapA-2/3/4 & HapE	G	G	C	G	C	C	G	C	C	C	G		G	G	C	CTT	C	G	C	A	T	G	C	G	G	C
CX251 (Xudao_4_) Imputed	Temperate GJ	HapA-2/3/4 & HapE	G	G	C	G	C	C	G	C	C	C	G		G	G	C	CTT	C	G	C	A	T	G	C	G	G	C
CX277 (02428-IL) Imputed	Temperate GJ	HapA-2/3/4 & HapE	G	G	C	G	C	C	G	C	C	C	G		G	G	C	CTT	C	G	C	A	T	G	C	G	G	C
CX279 (None) Imputed	Temperate GJ	HapA-2/3/4 & HapE	G	G	C	G	C	C	G	C	C	C	G		G	G	C	CTT	C	G	C	A	T	G	C	G	G	C
CX282 (Lijiangxintuanheigu) Imputed	Temperate GJ	HapA-2/3/4 & HapE	G	G	C	G	C	C	G	C	C	C	G		G	G	C	CTT	C	G	C	A	T	G	C	G	G	C
CX283 (None) Imputed	Temperate GJ	HapA-2/3/4 & HapE	G	G	C	G	C	C	G	C	C	C	G		G	G	C	CTT	C	G	C	A	T	G	C	G	G	C
CX284 (Han_502) Imputed	Temperate GJ	HapA-2/3/4 & HapE	G	G	C	G	C	C	G	C	C	C	G		G	G	C	CTT	C	G	C	A	T	G	C	G	G	C
CX287 (C52) Imputed	Temperate GJ	HapA-2/3/4 & HapE	G	G	C	G	C	C	G	C	C	C	G		G	G	C	CTT	C	G	C	A	T	G	C	G	G	C
CX299 (None) Imputed	Temperate GJ	HapA-2/3/4 & HapE	G	G	C	G	C	C	G	C	C	C	G		G	G	C	CTT	C	G	C	A	T	G	C	G	G	C
CX307 (HP121) Imputed	Temperate GJ	HapA-2/3/4 & HapE	G	G	C	G	C	C	G	C	C	C	G		G	G	C	CTT	C	G	C	A	T	G	C	G	G	C
CX311 (None) Imputed	Temperate GJ	HapA-2/3/4 & HapE	G	G	C	G	C	C	G	C	C	C	G		G	G	C	CTT	C	G	C	A	T	G	C	G	G	C
CX320 (None) Imputed	Temperate GJ	HapA-2/3/4 & HapE	G	G	C	G	C	C	G	C	C	C	G		G	G	C	CTT	C	G	C	A	T	G	C	G	G	C
CX324 (None) Imputed	Temperate GJ	HapA-2/3/4 & HapE	G	G	C	G	C	C	G	C	C	C	G		G	G	C	CTT	C	G	C	A	T	G	C	G	G	C
CX326 (None) Imputed	Temperate GJ	HapA-2/3/4 & HapE	G	G	C	G	C	C	G	C	C	C	G		G	G	C	CTT	C	G	C	A	T	G	C	G	G	C
CX329 (Jinchuanyihao) Imputed	Temperate GJ	HapA-2/3/4 & HapE	G	G	C	G	C	C	G	C	C	C	G		G	G	C	CTT	C	G	C	A	T	G	C	G	G	C
CX330 (Yueguang) Imputed	Temperate GJ	HapA-2/3/4 & HapE	G	G	C	G	C	C	G	C	C	C	G		G	G	C	CTT	C	G	C	A	T	G	C	G	G	C
CX331 (None) Imputed	Temperate GJ	HapA-2/3/4 & HapE	G	G	C	G	C	C	G	C	C	C	G		G	G	C	CTT	C	G	C	A	T	G	C	G	G	C
CX332 (None) Imputed	Temperate GJ	HapA-2/3/4 & HapE	G	G	C	G	C	C	G	C	C	C	G		G	G	C	CTT	C	G	C	A	T	G	C	G	G	C
CX333 (None) Imputed	Temperate GJ	HapA-2/3/4 & HapE	G	G	C	G	C	C	G	C	C	C	G		G	G	C	CTT	C	G	C	A	T	G	C	G	G	C
CX345 (Yungeng_23) Imputed	Temperate GJ	HapA-2/3/4 & HapE	G	G	C	G	C	C	G	C	C	C	G		G	G	C	CTT	C	G	C	A	T	G	C	G	G	C
CX351 (053A-3) Imputed	Temperate GJ	HapA-2/3/4 & HapE	G	G	C	G	C	C	G	C	C	C	G		G	G	C	CTT	C	G	C	A	T	G	C	G	G	C
CX354 (CAU2) Imputed	Temperate GJ	HapA-2/3/4 & HapE	G	G	C	G	C	C	G	C	C	C	G		G	G	C	CTT	C	G	C	A	T	G	C	G	G	C
CX356 (Yandao_8__) Imputed	Temperate GJ	HapA-2/3/4 & HapE	G	G	C	G	C	C	G	C	C	C	G		G	G	C	CTT	C	G	C	A	T	G	C	G	G	C
CX380 (Yandao_9) Imputed	Temperate GJ	HapA-2/3/4 & HapE	G	G	C	G	C	C	G	C	C	C	G		G	G	C	CTT	C	G	C	A	T	G	C	G	G	C
CX383 (Hongza_) Imputed	Temperate GJ	HapA-2/3/4 & HapE	G	G	C	G	C	C	G	C	C	C	G		G	G	C	CTT	C	G	C	A	T	G	C	G	G	C
CX384 (Fengza) Imputed	Temperate GJ	HapA-2/3/4 & HapE	G	G	C	G	C	C	G	C	C	C	G		G	G	C	CTT	C	G	C	A	T	G	C	G	G	C
CX391 (YJ30) Imputed	Temperate GJ	HapA-2/3/4 & HapE	G	G	C	G	C	C	G	C	C	C	G		G	G	C	CTT	C	G	C	A	T	G	C	G	G	C
CX427 (None) Imputed	Temperate GJ	HapA-2/3/4 & HapE	G	G	C	G	C	C	G	C	C	C	G		G	G	C	CTT	C	G	C	A	T	G	C	G	G	C
CX428 (None) Imputed	Temperate GJ	HapA-2/3/4 & HapE	G	G	C	G	C	C	G	C	C	C	G		G	G	C	CTT	C	G	C	A	T	G	C	G	G	C
CX429 (None) Imputed	Temperate GJ	HapA-2/3/4 & HapE	G	G	C	G	C	C	G	C	C	C	G		G	G	C	CTT	C	G	C	A	T	G	C	G	G	C
CX441 (None) Imputed	Temperate GJ	HapA-2/3/4 & HapE	G	G	C	G	C	C	G	C	C	C	G		G	G	C	CTT	C	G	C	A	T	G	C	G	G	C
CX47 (Diangeng_) Imputed	Temperate GJ	HapA-2/3/4 & HapE	G	G	C	G	C	C	G	C	C	C	G		G	G	C	CTT	C	G	C	A	T	G	C	G	G	C
CX49 (NAN-29-2) Imputed	Temperate GJ	HapA-2/3/4 & HapE	G	G	C	G	C	C	G	C	C	C	G		G	G	C	CTT	C	G	C	A	T	G	C	G	G	C
CX492 (None) Imputed	Temperate GJ	HapA-2/3/4 & HapE	G	G	C	G	C	C	G	C	C	C	G		G	G	C	CTT	C	G	C	A	T	G	C	G	G	C
CX493 (None) Imputed	Temperate GJ	HapA-2/3/4 & HapE	G	G	C	G	C	C	G	C	C	C	G		G	G	C	CTT	C	G	C	A	T	G	C	G	G	C
CX494 (None) Imputed	Temperate GJ	HapA-2/3/4 & HapE	G	G	C	G	C	C	G	C	C	C	G		G	G	C	CTT	C	G	C	A	T	G	C	G	G	C
CX495 (None) Imputed	Temperate GJ	HapA-2/3/4 & HapE	G	G	C	G	C	C	G	C	C	C	G		G	G	C	CTT	C	G	C	A	T	G	C	G	G	C
CX496 (None) Imputed	Temperate GJ	HapA-2/3/4 & HapE	G	G	C	G	C	C	G	C	C	C	G		G	G	C	CTT	C	G	C	A	T	G	C	G	G	C
CX497 (None) Imputed	Temperate GJ	HapA-2/3/4 & HapE	G	G	C	G	C	C	G	C	C	C	G		G	G	C	CTT	C	G	C	A	T	G	C	G	G	C
CX498 (None) Imputed	Temperate GJ	HapA-2/3/4 & HapE	G	G	C	G	C	C	G	C	C	C	G		G	G	C	CTT	C	G	C	A	T	G	C	G	G	C
CX499 (None) Imputed	Temperate GJ	HapA-2/3/4 & HapE	G	G	C	G	C	C	G	C	C	C	G		G	G	C	CTT	C	G	C	A	T	G	C	G	G	C
CX500 (None) Imputed	Temperate GJ	HapA-2/3/4 & HapE	G	G	C	G	C	C	G	C	C	C	G		G	G	C	CTT	C	G	C	A	T	G	C	G	G	C
CX501 (None) Imputed	Temperate GJ	HapA-2/3/4 & HapE	G	G	C	G	C	C	G	C	C	C	G		G	G	C	CTT	C	G	C	A	T	G	C	G	G	C
CX502 (None) Imputed	Temperate GJ	HapA-2/3/4 & HapE	G	G	C	G	C	C	G	C	C	C	G		G	G	C	CTT	C	G	C	A	T	G	C	G	G	C
CX503 (None) Imputed	Temperate GJ	HapA-2/3/4 & HapE	G	G	C	G	C	C	G	C	C	C	G		G	G	C	CTT	C	G	C	A	T	G	C	G	G	C
CX504 (None) Imputed	Temperate GJ	HapA-2/3/4 & HapE	G	G	C	G	C	C	G	C	C	C	G		G	G	C	CTT	C	G	C	A	T	G	C	G	G	C
CX517 (None) Imputed	Temperate GJ	HapA-2/3/4 & HapE	G	G	C	G	C	C	G	C	C	C	G		G	G	C	CTT	C	G	C	A	T	G	C	G	G	C
CX518 (None) Imputed	Temperate GJ	HapA-2/3/4 & HapE	G	G	C	G	C	C	G	C	C	C	G		G	G	C	CTT	C	G	C	A	T	G	C	G	G	C
CX519 (None) Imputed	Temperate GJ	HapA-2/3/4 & HapE	G	G	C	G	C	C	G	C	C	C	G		G	G	C	CTT	C	G	C	A	T	G	C	G	G	C
CX520 (None) Imputed	Temperate GJ	HapA-2/3/4 & HapE	G	G	C	G	C	C	G	C	C	C	G		G	G	C	CTT	C	G	C	A	T	G	C	G	G	C
CX521 (None) Imputed	Temperate GJ	HapA-2/3/4 & HapE	G	G	C	G	C	C	G	C	C	C	G		G	G	C	CTT	C	G	C	A	T	G	C	G	G	C
CX522 (None) Imputed	Temperate GJ	HapA-2/3/4 & HapE	G	G	C	G	C	C	G	C	C	C	G		G	G	C	CTT	C	G	C	A	T	G	C	G	G	C
CX523 (None) Imputed	Temperate GJ	HapA-2/3/4 & HapE	G	G	C	G	C	C	G	C	C	C	G		G	G	C	CTT	C	G	C	A	T	G	C	G	G	C
CX524 (None) Imputed	Temperate GJ	HapA-2/3/4 & HapE	G	G	C	G	C	C	G	C	C	C	G		G	G	C	CTT	C	G	C	A	T	G	C	G	G	C
CX525 (None) Imputed	Temperate GJ	HapA-2/3/4 & HapE	G	G	C	G	C	C	G	C	C	C	G		G	G	C	CTT	C	G	C	A	T	G	C	G	G	C
CX526 (None) Imputed	Temperate GJ	HapA-2/3/4 & HapE	G	G	C	G	C	C	G	C	C	C	G		G	G	C	CTT	C	G	C	A	T	G	C	G	G	C
CX527 (None) Imputed	Temperate GJ	HapA-2/3/4 & HapE	G	G	C	G	C	C	G	C	C	C	G		G	G	C	CTT	C	G	C	A	T	G	C	G	G	C
CX528 (None) Imputed	Temperate GJ	HapA-2/3/4 & HapE	G	G	C	G	C	C	G	C	C	C	G		G	G	C	CTT	C	G	C	A	T	G	C	G	G	C
CX529 (None) Imputed	Temperate GJ	HapA-2/3/4 & HapE	G	G	C	G	C	C	G	C	C	C	G		G	G	C	CTT	C	G	C	A	T	G	C	G	G	C
CX530 (None) Imputed	Temperate GJ	HapA-2/3/4 & HapE	G	G	C	G	C	C	G	C	C	C	G		G	G	C	CTT	C	G	C	A	T	G	C	G	G	C
CX532 (None) Imputed	Temperate GJ	HapA-2/3/4 & HapE	G	G	C	G	C	C	G	C	C	C	G		G	G	C	CTT	C	G	C	A	T	G	C	G	G	C
CX533 (None) Imputed	Temperate GJ	HapA-2/3/4 & HapE	G	G	C	G	C	C	G	C	C	C	G		G	G	C	CTT	C	G	C	A	T	G	C	G	G	C
CX534 (Tongnian_1) Imputed	Temperate GJ	HapA-2/3/4 & HapE	G	G	C	G	C	C	G	C	C	C	G		G	G	C	CTT	C	G	C	A	T	G	C	G	G	C
CX535 (None) Imputed	Temperate GJ	HapA-2/3/4 & HapE	G	G	C	G	C	C	G	C	C	C	G		G	G	C	CTT	C	G	C	A	T	G	C	G	G	C
CX536 (None) Imputed	Temperate GJ	HapA-2/3/4 & HapE	G	G	C	G	C	C	G	C	C	C	G		G	G	C	CTT	C	G	C	A	T	G	C	G	G	C
CX543 (None) Imputed	Temperate GJ	HapA-2/3/4 & HapE	G	G	C	G	C	C	G	C	C	C	G		G	G	C	CTT	C	G	C	A	T	G	C	G	G	C
CX544 (None) Imputed	Temperate GJ	HapA-2/3/4 & HapE	G	G	C	G	C	C	G	C	C	C	G		G	G	C	CTT	C	G	C	A	T	G	C	G	G	C
CX545 (None) Imputed	Temperate GJ	HapA-2/3/4 & HapE	G	G	C	G	C	C	G	C	C	C	G		G	G	C	CTT	C	G	C	A	T	G	C	G	G	C
CX546 (None) Imputed	Temperate GJ	HapA-2/3/4 & HapE	G	G	C	G	C	C	G	C	C	C	G		G	G	C	CTT	C	G	C	A	T	G	C	G	G	C
CX547 (None) Imputed	Temperate GJ	HapA-2/3/4 & HapE	G	G	C	G	C	C	G	C	C	C	G		G	G	C	CTT	C	G	C	A	T	G	C	G	G	C
CX551 (None) Imputed	Temperate GJ	HapA-2/3/4 & HapE	G	G	C	G	C	C	G	C	C	C	G		G	G	C	CTT	C	G	C	A	T	G	C	G	G	C
CX552 (None) Imputed	Temperate GJ	HapA-2/3/4 & HapE	G	G	C	G	C	C	G	C	C	C	G		G	G	C	CTT	C	G	C	A	T	G	C	G	G	C
CX555 (None) Imputed	Temperate GJ	HapA-2/3/4 & HapE	G	G	C	G	C	C	G	C	C	C	G		G	G	C	CTT	C	G	C	A	T	G	C	G	G	C
CX556 (None) Imputed	Temperate GJ	HapA-2/3/4 & HapE	G	G	C	G	C	C	G	C	C	C	G		G	G	C	CTT	C	G	C	A	T	G	C	G	G	C
CX557 (None) Imputed	Temperate GJ	HapA-2/3/4 & HapE	G	G	C	G	C	C	G	C	C	C	G		G	G	C	CTT	C	G	C	A	T	G	C	G	G	C
CX558 (None) Imputed	Temperate GJ	HapA-2/3/4 & HapE	G	G	C	G	C	C	G	C	C	C	G		G	G	C	CTT	C	G	C	A	T	G	C	G	G	C
CX56 (Yunguang_8) Imputed	Temperate GJ	HapA-2/3/4 & HapE	G	G	C	G	C	C	G	C	C	C	G		G	G	C	CTT	C	G	C	A	T	G	C	G	G	C
CX578 (None) Imputed	Temperate GJ	HapA-2/3/4 & HapE	G	G	C	G	C	C	G	C	C	C	G		G	G	C	CTT	C	G	C	A	T	G	C	G	G	C
CX74 (JP-5) Imputed	Temperate GJ	HapA-2/3/4 & HapE	G	G	C	G	C	C	G	C	C	C	G		G	G	C	CTT	C	G	C	A	T	G	C	G	G	C
CX78 (M401) Imputed	Temperate GJ	HapA-2/3/4 & HapE	G	G	C	G	C	C	G	C	C	C	G		G	G	C	CTT	C	G	C	A	T	G	C	G	G	C
GP499 (Aoyu-312) Imputed	Temperate GJ	HapA-2/3/4 & HapE	G	G	C	G	C	C	G	C	C	C	G		G	G	C	CTT	C	G	C	A	T	G	C	G	G	C
GP500 (Xingxiechangyuehuang) Imputed	Temperate GJ	HapA-2/3/4 & HapE	G	G	C	G	C	C	G	C	C	C	G		G	G	C	CTT	C	G	C	A	T	G	C	G	G	C
GP501 (81Y4-5) Imputed	Temperate GJ	HapA-2/3/4 & HapE	G	G	C	G	C	C	G	C	C	C	G		G	G	C	CTT	C	G	C	A	T	G	C	G	G	C
GP507 (70X-46) Imputed	Temperate GJ	HapA-2/3/4 & HapE	G	G	C	G	C	C	G	C	C	C	G		G	G	C	CTT	C	G	C	A	T	G	C	G	G	C
GP508 (BL1) Imputed	Temperate GJ	HapA-2/3/4 & HapE	G	G	C	G	C	C	G	C	C	C	G		G	G	C	CTT	C	G	C	A	T	G	C	G	G	C
GP509 (Chimao) Imputed	Temperate GJ	HapA-2/3/4 & HapE	G	G	C	G	C	C	G	C	C	C	G		G	G	C	CTT	C	G	C	A	T	G	C	G	G	C
GP510 (Arpe_Thaly) Imputed	Temperate GJ	HapA-2/3/4 & HapE	G	G	C	G	C	C	G	C	C	C	G		G	G	C	CTT	C	G	C	A	T	G	C	G	G	C
GP511 (Uzbekskiyz) Imputed	Temperate GJ	HapA-2/3/4 & HapE	G	G	C	G	C	C	G	C	C	C	G		G	G	C	CTT	C	G	C	A	T	G	C	G	G	C
GP523 (San_Domenico) Imputed	Temperate GJ	HapA-2/3/4 & HapE	G	G	C	G	C	C	G	C	C	C	G		G	G	C	CTT	C	G	C	A	T	G	C	G	G	C
GP545 (Giza_172) Imputed	Temperate GJ	HapA-2/3/4 & HapE	G	G	C	G	C	C	G	C	C	C	G		G	G	C	CTT	C	G	C	A	T	G	C	G	G	C
GP546 (Nonglin-16) Imputed	Temperate GJ	HapA-2/3/4 & HapE	G	G	C	G	C	C	G	C	C	C	G		G	G	C	CTT	C	G	C	A	T	G	C	G	G	C
GP547 (Nonglin-72) Imputed	Temperate GJ	HapA-2/3/4 & HapE	G	G	C	G	C	C	G	C	C	C	G		G	G	C	CTT	C	G	C	A	T	G	C	G	G	C
GP548 (Nonglin-100) Imputed	Temperate GJ	HapA-2/3/4 & HapE	G	G	C	G	C	C	G	C	C	C	G		G	G	C	CTT	C	G	C	A	T	G	C	G	G	C
GP550 (Nonglin-130) Imputed	Temperate GJ	HapA-2/3/4 & HapE	G	G	C	G	C	C	G	C	C	C	G		G	G	C	CTT	C	G	C	A	T	G	C	G	G	C
GP551 (Nonglinnuo-144) Imputed	Temperate GJ	HapA-2/3/4 & HapE	G	G	C	G	C	C	G	C	C	C	G		G	G	C	CTT	C	G	C	A	T	G	C	G	G	C
GP552 (Nonglin-154) Imputed	Temperate GJ	HapA-2/3/4 & HapE	G	G	C	G	C	C	G	C	C	C	G		G	G	C	CTT	C	G	C	A	T	G	C	G	G	C
GP554 (Nonglin-108) Imputed	Temperate GJ	HapA-2/3/4 & HapE	G	G	C	G	C	C	G	C	C	C	G		G	G	C	CTT	C	G	C	A	T	G	C	G	G	C
GP555 (Nonglin-217) Imputed	Temperate GJ	HapA-2/3/4 & HapE	G	G	C	G	C	C	G	C	C	C	G		G	G	C	CTT	C	G	C	A	T	G	C	G	G	C
GP556 (Fuguo) Imputed	Temperate GJ	HapA-2/3/4 & HapE	G	G	C	G	C	C	G	C	C	C	G		G	G	C	CTT	C	G	C	A	T	G	C	G	G	C
GP557 (Yuenian) Imputed	Temperate GJ	HapA-2/3/4 & HapE	G	G	C	G	C	C	G	C	C	C	G		G	G	C	CTT	C	G	C	A	T	G	C	G	G	C
GP558 (Guangdong-51) Imputed	Temperate GJ	HapA-2/3/4 & HapE	G	G	C	G	C	C	G	C	C	C	G		G	G	C	CTT	C	G	C	A	T	G	C	G	G	C
GP559 (Xingyuerchongnuo) Imputed	Temperate GJ	HapA-2/3/4 & HapE	G	G	C	G	C	C	G	C	C	C	G		G	G	C	CTT	C	G	C	A	T	G	C	G	G	C
GP560 (Pingbei-189) Imputed	Temperate GJ	HapA-2/3/4 & HapE	G	G	C	G	C	C	G	C	C	C	G		G	G	C	CTT	C	G	C	A	T	G	C	G	G	C
GP564 (Wuziluost) Imputed	Temperate GJ	HapA-2/3/4 & HapE	G	G	C	G	C	C	G	C	C	C	G		G	G	C	CTT	C	G	C	A	T	G	C	G	G	C
GP565 (Delta) Imputed	Temperate GJ	HapA-2/3/4 & HapE	G	G	C	G	C	C	G	C	C	C	G		G	G	C	CTT	C	G	C	A	T	G	C	G	G	C
GP566 (Panuoxiameika) Imputed	Temperate GJ	HapA-2/3/4 & HapE	G	G	C	G	C	C	G	C	C	C	G		G	G	C	CTT	C	G	C	A	T	G	C	G	G	C
GP567 (Pama) Imputed	Temperate GJ	HapA-2/3/4 & HapE	G	G	C	G	C	C	G	C	C	C	G		G	G	C	CTT	C	G	C	A	T	G	C	G	G	C
GP568 (Roma) Imputed	Temperate GJ	HapA-2/3/4 & HapE	G	G	C	G	C	C	G	C	C	C	G		G	G	C	CTT	C	G	C	A	T	G	C	G	G	C
GP570 (Kn-Ih-361-1-8-6) Imputed	Temperate GJ	HapA-2/3/4 & HapE	G	G	C	G	C	C	G	C	C	C	G		G	G	C	CTT	C	G	C	A	T	G	C	G	G	C
GP571 (Nonglin-238) Imputed	Temperate GJ	HapA-2/3/4 & HapE	G	G	C	G	C	C	G	C	C	C	G		G	G	C	CTT	C	G	C	A	T	G	C	G	G	C
GP580 (Khao_Youak) Imputed	Temperate GJ	HapA-2/3/4 & HapE	G	G	C	G	C	C	G	C	C	C	G		G	G	C	CTT	C	G	C	A	T	G	C	G	G	C
GP581 (Mira) Imputed	Temperate GJ	HapA-2/3/4 & HapE	G	G	C	G	C	C	G	C	C	C	G		G	G	C	CTT	C	G	C	A	T	G	C	G	G	C
GP584 (North_Rose) Imputed	Temperate GJ	HapA-2/3/4 & HapE	G	G	C	G	C	C	G	C	C	C	G		G	G	C	CTT	C	G	C	A	T	G	C	G	G	C
GP585 (Hugaiyi-87) Imputed	Temperate GJ	HapA-2/3/4 & HapE	G	G	C	G	C	C	G	C	C	C	G		G	G	C	CTT	C	G	C	A	T	G	C	G	G	C
GP591 (System-400) Imputed	Temperate GJ	HapA-2/3/4 & HapE	G	G	C	G	C	C	G	C	C	C	G		G	G	C	CTT	C	G	C	A	T	G	C	G	G	C
GP597 (BAEK_CHOL_BYEO) Imputed	Temperate GJ	HapA-2/3/4 & HapE	G	G	C	G	C	C	G	C	C	C	G		G	G	C	CTT	C	G	C	A	T	G	C	G	G	C
GP598 (ZIOK_DO) Imputed	Temperate GJ	HapA-2/3/4 & HapE	G	G	C	G	C	C	G	C	C	C	G		G	G	C	CTT	C	G	C	A	T	G	C	G	G	C
GP599 (SALBIO_87) Imputed	Temperate GJ	HapA-2/3/4 & HapE	G	G	C	G	C	C	G	C	C	C	G		G	G	C	CTT	C	G	C	A	T	G	C	G	G	C
GP601 (A_GA_BYEO) Imputed	Temperate GJ	HapA-2/3/4 & HapE	G	G	C	G	C	C	G	C	C	C	G		G	G	C	CTT	C	G	C	A	T	G	C	G	G	C
GP602 (A_GU_DO) Imputed	Temperate GJ	HapA-2/3/4 & HapE	G	G	C	G	C	C	G	C	C	C	G		G	G	C	CTT	C	G	C	A	T	G	C	G	G	C
GP603 (YONG_CHUN) Imputed	Temperate GJ	HapA-2/3/4 & HapE	G	G	C	G	C	C	G	C	C	C	G		G	G	C	CTT	C	G	C	A	T	G	C	G	G	C
GP605 (MU_AN_DO) Imputed	Temperate GJ	HapA-2/3/4 & HapE	G	G	C	G	C	C	G	C	C	C	G		G	G	C	CTT	C	G	C	A	T	G	C	G	G	C
GP606 (TAE_GU_NA) Imputed	Temperate GJ	HapA-2/3/4 & HapE	G	G	C	G	C	C	G	C	C	C	G		G	G	C	CTT	C	G	C	A	T	G	C	G	G	C
GP608 (Qingfeng) Imputed	Temperate GJ	HapA-2/3/4 & HapE	G	G	C	G	C	C	G	C	C	C	G		G	G	C	CTT	C	G	C	A	T	G	C	G	G	C
GP609 (Zhaohuangjing) Imputed	Temperate GJ	HapA-2/3/4 & HapE	G	G	C	G	C	C	G	C	C	C	G		G	G	C	CTT	C	G	C	A	T	G	C	G	G	C
GP610 (KWAN_SAN_SAEK) Imputed	Temperate GJ	HapA-2/3/4 & HapE	G	G	C	G	C	C	G	C	C	C	G		G	G	C	CTT	C	G	C	A	T	G	C	G	G	C
GP612 (Calmochi-202) Imputed	Temperate GJ	HapA-2/3/4 & HapE	G	G	C	G	C	C	G	C	C	C	G		G	G	C	CTT	C	G	C	A	T	G	C	G	G	C
GP619 (Jiaheguang) Imputed	Temperate GJ	HapA-2/3/4 & HapE	G	G	C	G	C	C	G	C	C	C	G		G	G	C	CTT	C	G	C	A	T	G	C	G	G	C
GP620 (Jinheng) Imputed	Temperate GJ	HapA-2/3/4 & HapE	G	G	C	G	C	C	G	C	C	C	G		G	G	C	CTT	C	G	C	A	T	G	C	G	G	C
GP623 (Zhaoming) Imputed	Temperate GJ	HapA-2/3/4 & HapE	G	G	C	G	C	C	G	C	C	C	G		G	G	C	CTT	C	G	C	A	T	G	C	G	G	C
GP630 (Nonglin-247) Imputed	Temperate GJ	HapA-2/3/4 & HapE	G	G	C	G	C	C	G	C	C	C	G		G	G	C	CTT	C	G	C	A	T	G	C	G	G	C
GP632 (Luhuangjing) Imputed	Temperate GJ	HapA-2/3/4 & HapE	G	G	C	G	C	C	G	C	C	C	G		G	G	C	CTT	C	G	C	A	T	G	C	G	G	C
GP634 (MILYANG63) Imputed	Temperate GJ	HapA-2/3/4 & HapE	G	G	C	G	C	C	G	C	C	C	G		G	G	C	CTT	C	G	C	A	T	G	C	G	G	C
GP636 (Suweon_92) Imputed	Temperate GJ	HapA-2/3/4 & HapE	G	G	C	G	C	C	G	C	C	C	G		G	G	C	CTT	C	G	C	A	T	G	C	G	G	C
GP638 (Suweon_303) Imputed	Temperate GJ	HapA-2/3/4 & HapE	G	G	C	G	C	C	G	C	C	C	G		G	G	C	CTT	C	G	C	A	T	G	C	G	G	C
GP646 (xx-5) Imputed	Temperate GJ	HapA-2/3/4 & HapE	G	G	C	G	C	C	G	C	C	C	G		G	G	C	CTT	C	G	C	A	T	G	C	G	G	C
GP648 (Nonglin-181) Imputed	Temperate GJ	HapA-2/3/4 & HapE	G	G	C	G	C	C	G	C	C	C	G		G	G	C	CTT	C	G	C	A	T	G	C	G	G	C
GP649 (Wuchanghuangjing) Imputed	Temperate GJ	HapA-2/3/4 & HapE	G	G	C	G	C	C	G	C	C	C	G		G	G	C	CTT	C	G	C	A	T	G	C	G	G	C
GP650 (Qiutian-31) Imputed	Temperate GJ	HapA-2/3/4 & HapE	G	G	C	G	C	C	G	C	C	C	G		G	G	C	CTT	C	G	C	A	T	G	C	G	G	C
GP653 (Rezhisangnuo) Imputed	Temperate GJ	HapA-2/3/4 & HapE	G	G	C	G	C	C	G	C	C	C	G		G	G	C	CTT	C	G	C	A	T	G	C	G	G	C
GP654 (Arborio) Imputed	Temperate GJ	HapA-2/3/4 & HapE	G	G	C	G	C	C	G	C	C	C	G		G	G	C	CTT	C	G	C	A	T	G	C	G	G	C
GP655 (Baizaoseng) Imputed	Temperate GJ	HapA-2/3/4 & HapE	G	G	C	G	C	C	G	C	C	C	G		G	G	C	CTT	C	G	C	A	T	G	C	G	G	C
GP656 (Nonglin-182) Imputed	Temperate GJ	HapA-2/3/4 & HapE	G	G	C	G	C	C	G	C	C	C	G		G	G	C	CTT	C	G	C	A	T	G	C	G	G	C
GP661 (Rosa_Marchetti) Imputed	Temperate GJ	HapA-2/3/4 & HapE	G	G	C	G	C	C	G	C	C	C	G		G	G	C	CTT	C	G	C	A	T	G	C	G	G	C
GP662 (Teng-747) Imputed	Temperate GJ	HapA-2/3/4 & HapE	G	G	C	G	C	C	G	C	C	C	G		G	G	C	CTT	C	G	C	A	T	G	C	G	G	C
GP663 (Teng-832) Imputed	Temperate GJ	HapA-2/3/4 & HapE	G	G	C	G	C	C	G	C	C	C	G		G	G	C	CTT	C	G	C	A	T	G	C	G	G	C
GP664 (Teng-841) Imputed	Temperate GJ	HapA-2/3/4 & HapE	G	G	C	G	C	C	G	C	C	C	G		G	G	C	CTT	C	G	C	A	T	G	C	G	G	C
GP665 (Tengnuo-852) Imputed	Temperate GJ	HapA-2/3/4 & HapE	G	G	C	G	C	C	G	C	C	C	G		G	G	C	CTT	C	G	C	A	T	G	C	G	G	C
GP666 (Teng-877) Imputed	Temperate GJ	HapA-2/3/4 & HapE	G	G	C	G	C	C	G	C	C	C	G		G	G	C	CTT	C	G	C	A	T	G	C	G	G	C
GP667 (Teng-883) Imputed	Temperate GJ	HapA-2/3/4 & HapE	G	G	C	G	C	C	G	C	C	C	G		G	G	C	CTT	C	G	C	A	T	G	C	G	G	C
GP668 (Teng-123) Imputed	Temperate GJ	HapA-2/3/4 & HapE	G	G	C	G	C	C	G	C	C	C	G		G	G	C	CTT	C	G	C	A	T	G	C	G	G	C
GP669 (Teng-870) Imputed	Temperate GJ	HapA-2/3/4 & HapE	G	G	C	G	C	C	G	C	C	C	G		G	G	C	CTT	C	G	C	A	T	G	C	G	G	C
GP671 (Teng-139) Imputed	Temperate GJ	HapA-2/3/4 & HapE	G	G	C	G	C	C	G	C	C	C	G		G	G	C	CTT	C	G	C	A	T	G	C	G	G	C
GP672 (Tengnuo-133) Imputed	Temperate GJ	HapA-2/3/4 & HapE	G	G	C	G	C	C	G	C	C	C	G		G	G	C	CTT	C	G	C	A	T	G	C	G	G	C
GP673 (Teng-136) Imputed	Temperate GJ	HapA-2/3/4 & HapE	G	G	C	G	C	C	G	C	C	C	G		G	G	C	CTT	C	G	C	A	T	G	C	G	G	C
GP675 (Teng-872) Imputed	Temperate GJ	HapA-2/3/4 & HapE	G	G	C	G	C	C	G	C	C	C	G		G	G	C	CTT	C	G	C	A	T	G	C	G	G	C
GP682 (DAMAGUM) Imputed	Temperate GJ	HapA-2/3/4 & HapE	G	G	C	G	C	C	G	C	C	C	G		G	G	C	CTT	C	G	C	A	T	G	C	G	G	C
GP691 (HURI_386) Imputed	Temperate GJ	HapA-2/3/4 & HapE	G	G	C	G	C	C	G	C	C	C	G		G	G	C	CTT	C	G	C	A	T	G	C	G	G	C
GP692 (HU_73) Imputed	Temperate GJ	HapA-2/3/4 & HapE	G	G	C	G	C	C	G	C	C	C	G		G	G	C	CTT	C	G	C	A	T	G	C	G	G	C
GP88 (Giza_159) Imputed	Temperate GJ	HapA-2/3/4 & HapE	G	G	C	G	C	C	G	C	C	C	G		G	G	C	CTT	C	G	C	A	T	G	C	G	G	C
HP10 (Tainanxuan-370) Imputed	Temperate GJ	HapA-2/3/4 & HapE	G	G	C	G	C	C	G	C	C	C	G		G	G	C	CTT	C	G	C	A	T	G	C	G	G	C
HP103 (Binxianludao) Imputed	Temperate GJ	HapA-2/3/4 & HapE	G	G	C	G	C	C	G	C	C	C	G		G	G	C	CTT	C	G	C	A	T	G	C	G	G	C
HP107 (Baibanghuinuo-2) Imputed	Temperate GJ	HapA-2/3/4 & HapE	G	G	C	G	C	C	G	C	C	C	G		G	G	C	CTT	C	G	C	A	T	G	C	G	G	C
HP108 (Hanghe) Imputed	Temperate GJ	HapA-2/3/4 & HapE	G	G	C	G	C	C	G	C	C	C	G		G	G	C	CTT	C	G	C	A	T	G	C	G	G	C
HP110 (Duandingmongbaimi) Imputed	Temperate GJ	HapA-2/3/4 & HapE	G	G	C	G	C	C	G	C	C	C	G		G	G	C	CTT	C	G	C	A	T	G	C	G	G	C
HP111 (Lengshuixian) Imputed	Temperate GJ	HapA-2/3/4 & HapE	G	G	C	G	C	C	G	C	C	C	G		G	G	C	CTT	C	G	C	A	T	G	C	G	G	C
HP116 (Baidadu) Imputed	Temperate GJ	HapA-2/3/4 & HapE	G	G	C	G	C	C	G	C	C	C	G		G	G	C	CTT	C	G	C	A	T	G	C	G	G	C
HP123 (Tangxianxiaonaoguan) Imputed	Temperate GJ	HapA-2/3/4 & HapE	G	G	C	G	C	C	G	C	C	C	G		G	G	C	CTT	C	G	C	A	T	G	C	G	G	C
HP125 (Xiatiandai-5) Imputed	Temperate GJ	HapA-2/3/4 & HapE	G	G	C	G	C	C	G	C	C	C	G		G	G	C	CTT	C	G	C	A	T	G	C	G	G	C
HP127 (Wuyishuidao) Imputed	Temperate GJ	HapA-2/3/4 & HapE	G	G	C	G	C	C	G	C	C	C	G		G	G	C	CTT	C	G	C	A	T	G	C	G	G	C
HP128 (Xiaohouerbei) Imputed	Temperate GJ	HapA-2/3/4 & HapE	G	G	C	G	C	C	G	C	C	C	G		G	G	C	CTT	C	G	C	A	T	G	C	G	G	C
HP13 (Fengrunhandaozi) Imputed	Temperate GJ	HapA-2/3/4 & HapE	G	G	C	G	C	C	G	C	C	C	G		G	G	C	CTT	C	G	C	A	T	G	C	G	G	C
HP130 (Huangchuanhuihangdao) Imputed	Temperate GJ	HapA-2/3/4 & HapE	G	G	C	G	C	C	G	C	C	C	G		G	G	C	CTT	C	G	C	A	T	G	C	G	G	C
HP132 (Qiangdaohuo) Imputed	Temperate GJ	HapA-2/3/4 & HapE	G	G	C	G	C	C	G	C	C	C	G		G	G	C	CTT	C	G	C	A	T	G	C	G	G	C
HP133 (Niushizijing) Imputed	Temperate GJ	HapA-2/3/4 & HapE	G	G	C	G	C	C	G	C	C	C	G		G	G	C	CTT	C	G	C	A	T	G	C	G	G	C
HP135 (Yangnuodao) Imputed	Temperate GJ	HapA-2/3/4 & HapE	G	G	C	G	C	C	G	C	C	C	G		G	G	C	CTT	C	G	C	A	T	G	C	G	G	C
HP137 (Huanggennuo) Imputed	Temperate GJ	HapA-2/3/4 & HapE	G	G	C	G	C	C	G	C	C	C	G		G	G	C	CTT	C	G	C	A	T	G	C	G	G	C
HP138 (Xianggennuo) Imputed	Temperate GJ	HapA-2/3/4 & HapE	G	G	C	G	C	C	G	C	C	C	G		G	G	C	CTT	C	G	C	A	T	G	C	G	G	C
HP140 (Youmangxiaobaiwang) Imputed	Temperate GJ	HapA-2/3/4 & HapE	G	G	C	G	C	C	G	C	C	C	G		G	G	C	CTT	C	G	C	A	T	G	C	G	G	C
HP142 (Zhareke) Imputed	Temperate GJ	HapA-2/3/4 & HapE	G	G	C	G	C	C	G	C	C	C	G		G	G	C	CTT	C	G	C	A	T	G	C	G	G	C
HP146 (Shangpiannian) Imputed	Temperate GJ	HapA-2/3/4 & HapE	G	G	C	G	C	C	G	C	C	C	G		G	G	C	CTT	C	G	C	A	T	G	C	G	G	C
HP147 (Dahonggu) Imputed	Temperate GJ	HapA-2/3/4 & HapE	G	G	C	G	C	C	G	C	C	C	G		G	G	C	CTT	C	G	C	A	T	G	C	G	G	C
HP15 (Changmaodao-1-1) Imputed	Temperate GJ	HapA-2/3/4 & HapE	G	G	C	G	C	C	G	C	C	C	G		G	G	C	CTT	C	G	C	A	T	G	C	G	G	C
HP156 (Dahuanggu) Imputed	Temperate GJ	HapA-2/3/4 & HapE	G	G	C	G	C	C	G	C	C	C	G		G	G	C	CTT	C	G	C	A	T	G	C	G	G	C
HP159 (Jialigen-1) Imputed	Temperate GJ	HapA-2/3/4 & HapE	G	G	C	G	C	C	G	C	C	C	G		G	G	C	CTT	C	G	C	A	T	G	C	G	G	C
HP16 (Handao-3-1) Imputed	Temperate GJ	HapA-2/3/4 & HapE	G	G	C	G	C	C	G	C	C	C	G		G	G	C	CTT	C	G	C	A	T	G	C	G	G	C
HP160 (Ernianbai) Imputed	Temperate GJ	HapA-2/3/4 & HapE	G	G	C	G	C	C	G	C	C	C	G		G	G	C	CTT	C	G	C	A	T	G	C	G	G	C
HP161 (Jiyuanhandao) Imputed	Temperate GJ	HapA-2/3/4 & HapE	G	G	C	G	C	C	G	C	C	C	G		G	G	C	CTT	C	G	C	A	T	G	C	G	G	C
HP17 (Wulongbei-3) Imputed	Temperate GJ	HapA-2/3/4 & HapE	G	G	C	G	C	C	G	C	C	C	G		G	G	C	CTT	C	G	C	A	T	G	C	G	G	C
HP170 (Zhaoshuhupihuangmangdao) Imputed	Temperate GJ	HapA-2/3/4 & HapE	G	G	C	G	C	C	G	C	C	C	G		G	G	C	CTT	C	G	C	A	T	G	C	G	G	C
HP171 (Hupiwumangnuo) Imputed	Temperate GJ	HapA-2/3/4 & HapE	G	G	C	G	C	C	G	C	C	C	G		G	G	C	CTT	C	G	C	A	T	G	C	G	G	C
HP172 (Magunuo) Imputed	Temperate GJ	HapA-2/3/4 & HapE	G	G	C	G	C	C	G	C	C	C	G		G	G	C	CTT	C	G	C	A	T	G	C	G	G	C
HP19 (Handaozi) Imputed	Temperate GJ	HapA-2/3/4 & HapE	G	G	C	G	C	C	G	C	C	C	G		G	G	C	CTT	C	G	C	A	T	G	C	G	G	C
HP21 (Luweidao) Imputed	Temperate GJ	HapA-2/3/4 & HapE	G	G	C	G	C	C	G	C	C	C	G		G	G	C	CTT	C	G	C	A	T	G	C	G	G	C
HP22 (Zhandaozi) Imputed	Temperate GJ	HapA-2/3/4 & HapE	G	G	C	G	C	C	G	C	C	C	G		G	G	C	CTT	C	G	C	A	T	G	C	G	G	C
HP241 (Dachangmanghandao) Imputed	Temperate GJ	HapA-2/3/4 & HapE	G	G	C	G	C	C	G	C	C	C	G		G	G	C	CTT	C	G	C	A	T	G	C	G	G	C
HP25 (Dalizhan) Imputed	Temperate GJ	HapA-2/3/4 & HapE	G	G	C	G	C	C	G	C	C	C	G		G	G	C	CTT	C	G	C	A	T	G	C	G	G	C
HP256 (Mifengdao) Imputed	Temperate GJ	HapA-2/3/4 & HapE	G	G	C	G	C	C	G	C	C	C	G		G	G	C	CTT	C	G	C	A	T	G	C	G	G	C
HP27 (Youmanghandao) Imputed	Temperate GJ	HapA-2/3/4 & HapE	G	G	C	G	C	C	G	C	C	C	G		G	G	C	CTT	C	G	C	A	T	G	C	G	G	C
HP272 (Zhankenuo-2) Imputed	Temperate GJ	HapA-2/3/4 & HapE	G	G	C	G	C	C	G	C	C	C	G		G	G	C	CTT	C	G	C	A	T	G	C	G	G	C
HP28 (Zaodao) Imputed	Temperate GJ	HapA-2/3/4 & HapE	G	G	C	G	C	C	G	C	C	C	G		G	G	C	CTT	C	G	C	A	T	G	C	G	G	C
HP280 (Sankecun) Imputed	Temperate GJ	HapA-2/3/4 & HapE	G	G	C	G	C	C	G	C	C	C	G		G	G	C	CTT	C	G	C	A	T	G	C	G	G	C
HP29 (Qiangdao) Imputed	Temperate GJ	HapA-2/3/4 & HapE	G	G	C	G	C	C	G	C	C	C	G		G	G	C	CTT	C	G	C	A	T	G	C	G	G	C
HP30 (Feidongtangdao) Imputed	Temperate GJ	HapA-2/3/4 & HapE	G	G	C	G	C	C	G	C	C	C	G		G	G	C	CTT	C	G	C	A	T	G	C	G	G	C
HP314 (Lengshuizhan) Imputed	Temperate GJ	HapA-2/3/4 & HapE	G	G	C	G	C	C	G	C	C	C	G		G	G	C	CTT	C	G	C	A	T	G	C	G	G	C
HP32 (Heikejiangmi) Imputed	Temperate GJ	HapA-2/3/4 & HapE	G	G	C	G	C	C	G	C	C	C	G		G	G	C	CTT	C	G	C	A	T	G	C	G	G	C
HP33 (Gaoliangdao) Imputed	Temperate GJ	HapA-2/3/4 & HapE	G	G	C	G	C	C	G	C	C	C	G		G	G	C	CTT	C	G	C	A	T	G	C	G	G	C
HP358 (Cungu) Imputed	Temperate GJ	HapA-2/3/4 & HapE	G	G	C	G	C	C	G	C	C	C	G		G	G	C	CTT	C	G	C	A	T	G	C	G	G	C
HP36 (Baishanuo) Imputed	Temperate GJ	HapA-2/3/4 & HapE	G	G	C	G	C	C	G	C	C	C	G		G	G	C	CTT	C	G	C	A	T	G	C	G	G	C
HP363 (Xishanbai) Imputed	Temperate GJ	HapA-2/3/4 & HapE	G	G	C	G	C	C	G	C	C	C	G		G	G	C	CTT	C	G	C	A	T	G	C	G	G	C
HP37 (Hongkenuoxuan) Imputed	Temperate GJ	HapA-2/3/4 & HapE	G	G	C	G	C	C	G	C	C	C	G		G	G	C	CTT	C	G	C	A	T	G	C	G	G	C
HP370 (Sanyuandao) Imputed	Temperate GJ	HapA-2/3/4 & HapE	G	G	C	G	C	C	G	C	C	C	G		G	G	C	CTT	C	G	C	A	T	G	C	G	G	C
HP371 (Gaojiaohuang) Imputed	Temperate GJ	HapA-2/3/4 & HapE	G	G	C	G	C	C	G	C	C	C	G		G	G	C	CTT	C	G	C	A	T	G	C	G	G	C
HP372 (Taohuami) Imputed	Temperate GJ	HapA-2/3/4 & HapE	G	G	C	G	C	C	G	C	C	C	G		G	G	C	CTT	C	G	C	A	T	G	C	G	G	C
HP375 (Shenxiangu) Imputed	Temperate GJ	HapA-2/3/4 & HapE	G	G	C	G	C	C	G	C	C	C	G		G	G	C	CTT	C	G	C	A	T	G	C	G	G	C
HP38 (Dabainuo) Imputed	Temperate GJ	HapA-2/3/4 & HapE	G	G	C	G	C	C	G	C	C	C	G		G	G	C	CTT	C	G	C	A	T	G	C	G	G	C
HP384 (Xiaobaimang) Imputed	Temperate GJ	HapA-2/3/4 & HapE	G	G	C	G	C	C	G	C	C	C	G		G	G	C	CTT	C	G	C	A	T	G	C	G	G	C
HP385 (Gaolihandao) Imputed	Temperate GJ	HapA-2/3/4 & HapE	G	G	C	G	C	C	G	C	C	C	G		G	G	C	CTT	C	G	C	A	T	G	C	G	G	C
HP388 (Mazhan) Imputed	Temperate GJ	HapA-2/3/4 & HapE	G	G	C	G	C	C	G	C	C	C	G		G	G	C	CTT	C	G	C	A	T	G	C	G	G	C
HP389 (Sanlicun-1) Imputed	Temperate GJ	HapA-2/3/4 & HapE	G	G	C	G	C	C	G	C	C	C	G		G	G	C	CTT	C	G	C	A	T	G	C	G	G	C
HP391 (Guanyincao) Imputed	Temperate GJ	HapA-2/3/4 & HapE	G	G	C	G	C	C	G	C	C	C	G		G	G	C	CTT	C	G	C	A	T	G	C	G	G	C
HP398 (Honggunuo) Imputed	Temperate GJ	HapA-2/3/4 & HapE	G	G	C	G	C	C	G	C	C	C	G		G	G	C	CTT	C	G	C	A	T	G	C	G	G	C
HP403 (Maweizhan) Imputed	Temperate GJ	HapA-2/3/4 & HapE	G	G	C	G	C	C	G	C	C	C	G		G	G	C	CTT	C	G	C	A	T	G	C	G	G	C
HP426 (Huangganxian) Imputed	Temperate GJ	HapA-2/3/4 & HapE	G	G	C	G	C	C	G	C	C	C	G		G	G	C	CTT	C	G	C	A	T	G	C	G	G	C
HP43 (Huajienuo-1) Imputed	Temperate GJ	HapA-2/3/4 & HapE	G	G	C	G	C	C	G	C	C	C	G		G	G	C	CTT	C	G	C	A	T	G	C	G	G	C
HP436 (Lengshuixiaobaigu) Imputed	Temperate GJ	HapA-2/3/4 & HapE	G	G	C	G	C	C	G	C	C	C	G		G	G	C	CTT	C	G	C	A	T	G	C	G	G	C
HP439 (Xiaodongdao) Imputed	Temperate GJ	HapA-2/3/4 & HapE	G	G	C	G	C	C	G	C	C	C	G		G	G	C	CTT	C	G	C	A	T	G	C	G	G	C
HP462 (Hongmangdaliuyezi) Imputed	Temperate GJ	HapA-2/3/4 & HapE	G	G	C	G	C	C	G	C	C	C	G		G	G	C	CTT	C	G	C	A	T	G	C	G	G	C
HP49 (Maguzhi) Imputed	Temperate GJ	HapA-2/3/4 & HapE	G	G	C	G	C	C	G	C	C	C	G		G	G	C	CTT	C	G	C	A	T	G	C	G	G	C
HP5 (Chiwudao) Imputed	Temperate GJ	HapA-2/3/4 & HapE	G	G	C	G	C	C	G	C	C	C	G		G	G	C	CTT	C	G	C	A	T	G	C	G	G	C
HP511 (Miandianjiugu) Imputed	Temperate GJ	HapA-2/3/4 & HapE	G	G	C	G	C	C	G	C	C	C	G		G	G	C	CTT	C	G	C	A	T	G	C	G	G	C
HP52 (Ruandaozi) Imputed	Temperate GJ	HapA-2/3/4 & HapE	G	G	C	G	C	C	G	C	C	C	G		G	G	C	CTT	C	G	C	A	T	G	C	G	G	C
HP54 (Heimangdao) Imputed	Temperate GJ	HapA-2/3/4 & HapE	G	G	C	G	C	C	G	C	C	C	G		G	G	C	CTT	C	G	C	A	T	G	C	G	G	C
HP55 (Youmangxiaohongbandao) Imputed	Temperate GJ	HapA-2/3/4 & HapE	G	G	C	G	C	C	G	C	C	C	G		G	G	C	CTT	C	G	C	A	T	G	C	G	G	C
HP554 (Huangkexianzhan-1) Imputed	Temperate GJ	HapA-2/3/4 & HapE	G	G	C	G	C	C	G	C	C	C	G		G	G	C	CTT	C	G	C	A	T	G	C	G	G	C
HP56 (Danuodao) Imputed	Temperate GJ	HapA-2/3/4 & HapE	G	G	C	G	C	C	G	C	C	C	G		G	G	C	CTT	C	G	C	A	T	G	C	G	G	C
HP568 (Hongkenuo) Imputed	Temperate GJ	HapA-2/3/4 & HapE	G	G	C	G	C	C	G	C	C	C	G		G	G	C	CTT	C	G	C	A	T	G	C	G	G	C
HP57 (Xiaozhanjiangmidao) Imputed	Temperate GJ	HapA-2/3/4 & HapE	G	G	C	G	C	C	G	C	C	C	G		G	G	C	CTT	C	G	C	A	T	G	C	G	G	C
HP58 (Hangdao) Imputed	Temperate GJ	HapA-2/3/4 & HapE	G	G	C	G	C	C	G	C	C	C	G		G	G	C	CTT	C	G	C	A	T	G	C	G	G	C
HP60 (Tumangdao) Imputed	Temperate GJ	HapA-2/3/4 & HapE	G	G	C	G	C	C	G	C	C	C	G		G	G	C	CTT	C	G	C	A	T	G	C	G	G	C
HP64 (Baikeainuo) Imputed	Temperate GJ	HapA-2/3/4 & HapE	G	G	C	G	C	C	G	C	C	C	G		G	G	C	CTT	C	G	C	A	T	G	C	G	G	C
HP65 (Baiguonuo-1) Imputed	Temperate GJ	HapA-2/3/4 & HapE	G	G	C	G	C	C	G	C	C	C	G		G	G	C	CTT	C	G	C	A	T	G	C	G	G	C
HP66 (Jizhuazi(Jing)) Imputed	Temperate GJ	HapA-2/3/4 & HapE	G	G	C	G	C	C	G	C	C	C	G		G	G	C	CTT	C	G	C	A	T	G	C	G	G	C
HP67 (Maomaogu) Imputed	Temperate GJ	HapA-2/3/4 & HapE	G	G	C	G	C	C	G	C	C	C	G		G	G	C	CTT	C	G	C	A	T	G	C	G	G	C
HP77 (Liaoyang-5) Imputed	Temperate GJ	HapA-2/3/4 & HapE	G	G	C	G	C	C	G	C	C	C	G		G	G	C	CTT	C	G	C	A	T	G	C	G	G	C
HP78 (Lengshuidao) Imputed	Temperate GJ	HapA-2/3/4 & HapE	G	G	C	G	C	C	G	C	C	C	G		G	G	C	CTT	C	G	C	A	T	G	C	G	G	C
HP79 (Wenziju) Imputed	Temperate GJ	HapA-2/3/4 & HapE	G	G	C	G	C	C	G	C	C	C	G		G	G	C	CTT	C	G	C	A	T	G	C	G	G	C
HP81 (Xiaohongguzi) Imputed	Temperate GJ	HapA-2/3/4 & HapE	G	G	C	G	C	C	G	C	C	C	G		G	G	C	CTT	C	G	C	A	T	G	C	G	G	C
HP83 (Hongguzi) Imputed	Temperate GJ	HapA-2/3/4 & HapE	G	G	C	G	C	C	G	C	C	C	G		G	G	C	CTT	C	G	C	A	T	G	C	G	G	C
HP84 (Hongkenuo(Jinkuazi)) Imputed	Temperate GJ	HapA-2/3/4 & HapE	G	G	C	G	C	C	G	C	C	C	G		G	G	C	CTT	C	G	C	A	T	G	C	G	G	C
HP85 (Gaoganbai) Imputed	Temperate GJ	HapA-2/3/4 & HapE	G	G	C	G	C	C	G	C	C	C	G		G	G	C	CTT	C	G	C	A	T	G	C	G	G	C
HP86 (Hongdao(Jingualao)) Imputed	Temperate GJ	HapA-2/3/4 & HapE	G	G	C	G	C	C	G	C	C	C	G		G	G	C	CTT	C	G	C	A	T	G	C	G	G	C
HP87 (Huangjinnuojiugu) Imputed	Temperate GJ	HapA-2/3/4 & HapE	G	G	C	G	C	C	G	C	C	C	G		G	G	C	CTT	C	G	C	A	T	G	C	G	G	C
HP88 (Xiaowujiaozhan) Imputed	Temperate GJ	HapA-2/3/4 & HapE	G	G	C	G	C	C	G	C	C	C	G		G	G	C	CTT	C	G	C	A	T	G	C	G	G	C
HP89 (Heiguzi) Imputed	Temperate GJ	HapA-2/3/4 & HapE	G	G	C	G	C	C	G	C	C	C	G		G	G	C	CTT	C	G	C	A	T	G	C	G	G	C
HP91 (Changmadao-3) Imputed	Temperate GJ	HapA-2/3/4 & HapE	G	G	C	G	C	C	G	C	C	C	G		G	G	C	CTT	C	G	C	A	T	G	C	G	G	C
HP95 (Hongjian) Imputed	Temperate GJ	HapA-2/3/4 & HapE	G	G	C	G	C	C	G	C	C	C	G		G	G	C	CTT	C	G	C	A	T	G	C	G	G	C
HP96 (Erjiedao) Imputed	Temperate GJ	HapA-2/3/4 & HapE	G	G	C	G	C	C	G	C	C	C	G		G	G	C	CTT	C	G	C	A	T	G	C	G	G	C
HP97 (Jinggou) Imputed	Temperate GJ	HapA-2/3/4 & HapE	G	G	C	G	C	C	G	C	C	C	G		G	G	C	CTT	C	G	C	A	T	G	C	G	G	C
HP990 (Zhonghua11) Imputed	Temperate GJ	HapA-2/3/4 & HapE	G	G	C	G	C	C	G	C	C	C	G		G	G	C	CTT	C	G	C	A	T	G	C	G	G	C
HP992 (Chunjian-6) Imputed	Temperate GJ	HapA-2/3/4 & HapE	G	G	C	G	C	C	G	C	C	C	G		G	G	C	CTT	C	G	C	A	T	G	C	G	G	C
HP995 (Xiushui-11) Imputed	Temperate GJ	HapA-2/3/4 & HapE	G	G	C	G	C	C	G	C	C	C	G		G	G	C	CTT	C	G	C	A	T	G	C	G	G	C
HP996 (Nongken-58) Imputed	Temperate GJ	HapA-2/3/4 & HapE	G	G	C	G	C	C	G	C	C	C	G		G	G	C	CTT	C	G	C	A	T	G	C	G	G	C
IRIS_313-10014 (SANT_ANDREA) Imputed	Temperate GJ	HapA-2/3/4 & HapE	G	G	C	G	C	C	G	C	C	C	G		G	G	C	CTT	C	G	C	A	T	G	C	G	G	C
IRIS_313-10057 (CHUGOKU_68_HEN) Imputed	Temperate GJ	HapA-2/3/4 & HapE	G	G	C	G	C	C	G	C	C	C	G		G	G	C	CTT	C	G	C	A	T	G	C	G	G	C
IRIS_313-10059 (DACHEONGBYEO) Imputed	Temperate GJ	HapA-2/3/4 & HapE	G	G	C	G	C	C	G	C	C	C	G		G	G	C	CTT	C	G	C	A	T	G	C	G	G	C
IRIS_313-10084 (SENIA) Imputed	Temperate GJ	HapA-2/3/4 & HapE	G	G	C	G	C	C	G	C	C	C	G		G	G	C	CTT	C	G	C	A	T	G	C	G	G	C
IRIS_313-10089 (KALIN) Imputed	Temperate GJ	HapA-2/3/4 & HapE	G	G	C	G	C	C	G	C	C	C	G		G	G	C	CTT	C	G	C	A	T	G	C	G	G	C
IRIS_313-10092 (CHALBYEO) Imputed	Temperate GJ	HapA-2/3/4 & HapE	G	G	C	G	C	C	G	C	C	C	G		G	G	C	CTT	C	G	C	A	T	G	C	G	G	C
IRIS_313-10097 (MAEKJO) Imputed	Temperate GJ	HapA-2/3/4 & HapE	G	G	C	G	C	C	G	C	C	C	G		G	G	C	CTT	C	G	C	A	T	G	C	G	G	C
IRIS_313-10124 (GALSAEGSSAL_SHAREI) Imputed	Temperate GJ	HapA-2/3/4 & HapE	G	G	C	G	C	C	G	C	C	C	G		G	G	C	CTT	C	G	C	A	T	G	C	G	G	C
IRIS_313-10164 (HAN_NUO) Imputed	Temperate GJ	HapA-2/3/4 & HapE	G	G	C	G	C	C	G	C	C	C	G		G	G	C	CTT	C	G	C	A	T	G	C	G	G	C
IRIS_313-10242 (H_305-84) Imputed	Temperate GJ	HapA-2/3/4 & HapE	G	G	C	G	C	C	G	C	C	C	G		G	G	C	CTT	C	G	C	A	T	G	C	G	G	C
IRIS_313-10373 (IR_68333-R-R-B-19) Imputed	Temperate GJ	HapA-2/3/4 & HapE	G	G	C	G	C	C	G	C	C	C	G		G	G	C	CTT	C	G	C	A	T	G	C	G	G	C
IRIS_313-10379 (IR_73688-57-2) Imputed	Temperate GJ	HapA-2/3/4 & HapE	G	G	C	G	C	C	G	C	C	C	G		G	G	C	CTT	C	G	C	A	T	G	C	G	G	C
IRIS_313-10430 (GINMASARI) Imputed	Temperate GJ	HapA-2/3/4 & HapE	G	G	C	G	C	C	G	C	C	C	G		G	G	C	CTT	C	G	C	A	T	G	C	G	G	C
IRIS_313-10437 (NORIN_21) Imputed	Temperate GJ	HapA-2/3/4 & HapE	G	G	C	G	C	C	G	C	C	C	G		G	G	C	CTT	C	G	C	A	T	G	C	G	G	C
IRIS_313-10440 (NAGKAYAT) Imputed	Temperate GJ	HapA-2/3/4 & HapE	G	G	C	G	C	C	G	C	C	C	G		G	G	C	CTT	C	G	C	A	T	G	C	G	G	C
IRIS_313-10469 (KINUGASAWASE) Imputed	Temperate GJ	HapA-2/3/4 & HapE	G	G	C	G	C	C	G	C	C	C	G		G	G	C	CTT	C	G	C	A	T	G	C	G	G	C
IRIS_313-10558 (LITCHIKIANG) Imputed	Temperate GJ	HapA-2/3/4 & HapE	G	G	C	G	C	C	G	C	C	C	G		G	G	C	CTT	C	G	C	A	T	G	C	G	G	C
IRIS_313-10559 (FI-LAI-FENG) Imputed	Temperate GJ	HapA-2/3/4 & HapE	G	G	C	G	C	C	G	C	C	C	G		G	G	C	CTT	C	G	C	A	T	G	C	G	G	C
IRIS_313-10563 (SHA-TIAO-TSAO) Imputed	Temperate GJ	HapA-2/3/4 & HapE	G	G	C	G	C	C	G	C	C	C	G		G	G	C	CTT	C	G	C	A	T	G	C	G	G	C
IRIS_313-10567 (AIKAWA_44) Imputed	Temperate GJ	HapA-2/3/4 & HapE	G	G	C	G	C	C	G	C	C	C	G		G	G	C	CTT	C	G	C	A	T	G	C	G	G	C
IRIS_313-10568 (OITA-MII_120) Imputed	Temperate GJ	HapA-2/3/4 & HapE	G	G	C	G	C	C	G	C	C	C	G		G	G	C	CTT	C	G	C	A	T	G	C	G	G	C
IRIS_313-10569 (BEN-KEI) Imputed	Temperate GJ	HapA-2/3/4 & HapE	G	G	C	G	C	C	G	C	C	C	G		G	G	C	CTT	C	G	C	A	T	G	C	G	G	C
IRIS_313-10570 (CHUSEI_HONEN) Imputed	Temperate GJ	HapA-2/3/4 & HapE	G	G	C	G	C	C	G	C	C	C	G		G	G	C	CTT	C	G	C	A	T	G	C	G	G	C
IRIS_313-10583 (TSAO-SIAO-PEH-TAO) Imputed	Temperate GJ	HapA-2/3/4 & HapE	G	G	C	G	C	C	G	C	C	C	G		G	G	C	CTT	C	G	C	A	T	G	C	G	G	C
IRIS_313-10617 (KARA_SHALI) Imputed	Temperate GJ	HapA-2/3/4 & HapE	G	G	C	G	C	C	G	C	C	C	G		G	G	C	CTT	C	G	C	A	T	G	C	G	G	C
IRIS_313-10618 (CHINES) Imputed	Temperate GJ	HapA-2/3/4 & HapE	G	G	C	G	C	C	G	C	C	C	G		G	G	C	CTT	C	G	C	A	T	G	C	G	G	C
IRIS_313-10642 (SACHIKAZE) Imputed	Temperate GJ	HapA-2/3/4 & HapE	G	G	C	G	C	C	G	C	C	C	G		G	G	C	CTT	C	G	C	A	T	G	C	G	G	C
IRIS_313-10677 (DEWAMINORI) Imputed	Temperate GJ	HapA-2/3/4 & HapE	G	G	C	G	C	C	G	C	C	C	G		G	G	C	CTT	C	G	C	A	T	G	C	G	G	C
IRIS_313-10837 (BACK_KYUNG_ZO) Imputed	Temperate GJ	HapA-2/3/4 & HapE	G	G	C	G	C	C	G	C	C	C	G		G	G	C	CTT	C	G	C	A	T	G	C	G	G	C
IRIS_313-10838 (SSAL_BYEO) Imputed	Temperate GJ	HapA-2/3/4 & HapE	G	G	C	G	C	C	G	C	C	C	G		G	G	C	CTT	C	G	C	A	T	G	C	G	G	C
IRIS_313-10839 (TAE_GU_NA) Imputed	Temperate GJ	HapA-2/3/4 & HapE	G	G	C	G	C	C	G	C	C	C	G		G	G	C	CTT	C	G	C	A	T	G	C	G	G	C
IRIS_313-10840 (YE_ZO) Imputed	Temperate GJ	HapA-2/3/4 & HapE	G	G	C	G	C	C	G	C	C	C	G		G	G	C	CTT	C	G	C	A	T	G	C	G	G	C
IRIS_313-10916 (SRAU_SLAP) Imputed	Temperate GJ	HapA-2/3/4 & HapE	G	G	C	G	C	C	G	C	C	C	G		G	G	C	CTT	C	G	C	A	T	G	C	G	G	C
IRIS_313-10967 (IAS22-8_PALMAR) Imputed	Temperate GJ	HapA-2/3/4 & HapE	G	G	C	G	C	C	G	C	C	C	G		G	G	C	CTT	C	G	C	A	T	G	C	G	G	C
IRIS_313-11153 (CT45) Imputed	Temperate GJ	HapA-2/3/4 & HapE	G	G	C	G	C	C	G	C	C	C	G		G	G	C	CTT	C	G	C	A	T	G	C	G	G	C
IRIS_313-11155 (K_113) Imputed	Temperate GJ	HapA-2/3/4 & HapE	G	G	C	G	C	C	G	C	C	C	G		G	G	C	CTT	C	G	C	A	T	G	C	G	G	C
IRIS_313-11198 (K_78-13) Imputed	Temperate GJ	HapA-2/3/4 & HapE	G	G	C	G	C	C	G	C	C	C	G		G	G	C	CTT	C	G	C	A	T	G	C	G	G	C
IRIS_313-11202 (4583) Imputed	Temperate GJ	HapA-2/3/4 & HapE	G	G	C	G	C	C	G	C	C	C	G		G	G	C	CTT	C	G	C	A	T	G	C	G	G	C
IRIS_313-11246 (7516-14) Imputed	Temperate GJ	HapA-2/3/4 & HapE	G	G	C	G	C	C	G	C	C	C	G		G	G	C	CTT	C	G	C	A	T	G	C	G	G	C
IRIS_313-11336 (IREQUIN) Imputed	Temperate GJ	HapA-2/3/4 & HapE	G	G	C	G	C	C	G	C	C	C	G		G	G	C	CTT	C	G	C	A	T	G	C	G	G	C
IRIS_313-11522 (XINTUAN_HEI_GU) Imputed	Temperate GJ	HapA-2/3/4 & HapE	G	G	C	G	C	C	G	C	C	C	G		G	G	C	CTT	C	G	C	A	T	G	C	G	G	C
IRIS_313-11536 (NONE) Imputed	Temperate GJ	HapA-2/3/4 & HapE	G	G	C	G	C	C	G	C	C	C	G		G	G	C	CTT	C	G	C	A	T	G	C	G	G	C
IRIS_313-11571 (BAI_MANG_AI_ZHONG) Imputed	Temperate GJ	HapA-2/3/4 & HapE	G	G	C	G	C	C	G	C	C	C	G		G	G	C	CTT	C	G	C	A	T	G	C	G	G	C
IRIS_313-11575 (HONG_PI_NUO) Imputed	Temperate GJ	HapA-2/3/4 & HapE	G	G	C	G	C	C	G	C	C	C	G		G	G	C	CTT	C	G	C	A	T	G	C	G	G	C
IRIS_313-11578 (LUAN_DAO) Imputed	Temperate GJ	HapA-2/3/4 & HapE	G	G	C	G	C	C	G	C	C	C	G		G	G	C	CTT	C	G	C	A	T	G	C	G	G	C
IRIS_313-11582 (WAN_GENG_BAI_DAO_TOU) Imputed	Temperate GJ	HapA-2/3/4 & HapE	G	G	C	G	C	C	G	C	C	C	G		G	G	C	CTT	C	G	C	A	T	G	C	G	G	C
IRIS_313-11584 (YI_SUI_QI) Imputed	Temperate GJ	HapA-2/3/4 & HapE	G	G	C	G	C	C	G	C	C	C	G		G	G	C	CTT	C	G	C	A	T	G	C	G	G	C
IRIS_313-11586 (36037-1) Imputed	Temperate GJ	HapA-2/3/4 & HapE	G	G	C	G	C	C	G	C	C	C	G		G	G	C	CTT	C	G	C	A	T	G	C	G	G	C
IRIS_313-11651 (FEI_ZHAO_12) Imputed	Temperate GJ	HapA-2/3/4 & HapE	G	G	C	G	C	C	G	C	C	C	G		G	G	C	CTT	C	G	C	A	T	G	C	G	G	C
IRIS_313-11652 (GONG_SHE_9) Imputed	Temperate GJ	HapA-2/3/4 & HapE	G	G	C	G	C	C	G	C	C	C	G		G	G	C	CTT	C	G	C	A	T	G	C	G	G	C
IRIS_313-11653 (MA_SHE_8) Imputed	Temperate GJ	HapA-2/3/4 & HapE	G	G	C	G	C	C	G	C	C	C	G		G	G	C	CTT	C	G	C	A	T	G	C	G	G	C
IRIS_313-11654 (PL_3165) Imputed	Temperate GJ	HapA-2/3/4 & HapE	G	G	C	G	C	C	G	C	C	C	G		G	G	C	CTT	C	G	C	A	T	G	C	G	G	C
IRIS_313-11655 (SI_WAN_14) Imputed	Temperate GJ	HapA-2/3/4 & HapE	G	G	C	G	C	C	G	C	C	C	G		G	G	C	CTT	C	G	C	A	T	G	C	G	G	C
IRIS_313-11661 (91-382) Imputed	Temperate GJ	HapA-2/3/4 & HapE	G	G	C	G	C	C	G	C	C	C	G		G	G	C	CTT	C	G	C	A	T	G	C	G	G	C
IRIS_313-11689 (DECHANGBYEO) Imputed	Temperate GJ	HapA-2/3/4 & HapE	G	G	C	G	C	C	G	C	C	C	G		G	G	C	CTT	C	G	C	A	T	G	C	G	G	C
IRIS_313-11702 (CN1067) Imputed	Temperate GJ	HapA-2/3/4 & HapE	G	G	C	G	C	C	G	C	C	C	G		G	G	C	CTT	C	G	C	A	T	G	C	G	G	C
IRIS_313-11725 (ZUIHOU) Imputed	Temperate GJ	HapA-2/3/4 & HapE	G	G	C	G	C	C	G	C	C	C	G		G	G	C	CTT	C	G	C	A	T	G	C	G	G	C
IRIS_313-11788 (CANLUBANG) Imputed	Temperate GJ	HapA-2/3/4 & HapE	G	G	C	G	C	C	G	C	C	C	G		G	G	C	CTT	C	G	C	A	T	G	C	G	G	C
IRIS_313-11800 (FAN_GENG_6) Imputed	Temperate GJ	HapA-2/3/4 & HapE	G	G	C	G	C	C	G	C	C	C	G		G	G	C	CTT	C	G	C	A	T	G	C	G	G	C
IRIS_313-11803 (MAO_ZHA_NUO) Imputed	Temperate GJ	HapA-2/3/4 & HapE	G	G	C	G	C	C	G	C	C	C	G		G	G	C	CTT	C	G	C	A	T	G	C	G	G	C
IRIS_313-11829 (MUNJI) Imputed	Temperate GJ	HapA-2/3/4 & HapE	G	G	C	G	C	C	G	C	C	C	G		G	G	C	CTT	C	G	C	A	T	G	C	G	G	C
IRIS_313-11890 (C_722323) Imputed	Temperate GJ	HapA-2/3/4 & HapE	G	G	C	G	C	C	G	C	C	C	G		G	G	C	CTT	C	G	C	A	T	G	C	G	G	C
IRIS_313-11908 (DUAN_SHEN_ZI) Imputed	Temperate GJ	HapA-2/3/4 & HapE	G	G	C	G	C	C	G	C	C	C	G		G	G	C	CTT	C	G	C	A	T	G	C	G	G	C
IRIS_313-11931 (PEI_ZAO_15) Imputed	Temperate GJ	HapA-2/3/4 & HapE	G	G	C	G	C	C	G	C	C	C	G		G	G	C	CTT	C	G	C	A	T	G	C	G	G	C
IRIS_313-11973 (NOINJO) Imputed	Temperate GJ	HapA-2/3/4 & HapE	G	G	C	G	C	C	G	C	C	C	G		G	G	C	CTT	C	G	C	A	T	G	C	G	G	C
IRIS_313-11984 (BLAU_BLA) Imputed	Temperate GJ	HapA-2/3/4 & HapE	G	G	C	G	C	C	G	C	C	C	G		G	G	C	CTT	C	G	C	A	T	G	C	G	G	C
IRIS_313-12003 (GYEONGSAN_1) Imputed	Temperate GJ	HapA-2/3/4 & HapE	G	G	C	G	C	C	G	C	C	C	G		G	G	C	CTT	C	G	C	A	T	G	C	G	G	C
IRIS_313-12054 (HUA_24) Imputed	Temperate GJ	HapA-2/3/4 & HapE	G	G	C	G	C	C	G	C	C	C	G		G	G	C	CTT	C	G	C	A	T	G	C	G	G	C
IRIS_313-12059 (LIGEN_2) Imputed	Temperate GJ	HapA-2/3/4 & HapE	G	G	C	G	C	C	G	C	C	C	G		G	G	C	CTT	C	G	C	A	T	G	C	G	G	C
IRIS_313-12060 (LIJIAN_942) Imputed	Temperate GJ	HapA-2/3/4 & HapE	G	G	C	G	C	C	G	C	C	C	G		G	G	C	CTT	C	G	C	A	T	G	C	G	G	C
IRIS_313-12061 (YUNLEN_13) Imputed	Temperate GJ	HapA-2/3/4 & HapE	G	G	C	G	C	C	G	C	C	C	G		G	G	C	CTT	C	G	C	A	T	G	C	G	G	C
IRIS_313-12217 (WEONJU_8) Imputed	Temperate GJ	HapA-2/3/4 & HapE	G	G	C	G	C	C	G	C	C	C	G		G	G	C	CTT	C	G	C	A	T	G	C	G	G	C
IRIS_313-15904 (JINBUBYEO) Imputed	Temperate GJ	HapA-2/3/4 & HapE	G	G	C	G	C	C	G	C	C	C	G		G	G	C	CTT	C	G	C	A	T	G	C	G	G	C
IRIS_313-8032 (PIEMONTE) Imputed	Temperate GJ	HapA-2/3/4 & HapE	G	G	C	G	C	C	G	C	C	C	G		G	G	C	CTT	C	G	C	A	T	G	C	G	G	C
IRIS_313-8033 (LOMELLINO) Imputed	Temperate GJ	HapA-2/3/4 & HapE	G	G	C	G	C	C	G	C	C	C	G		G	G	C	CTT	C	G	C	A	T	G	C	G	G	C
IRIS_313-8066 (GHIBLI) Imputed	Temperate GJ	HapA-2/3/4 & HapE	G	G	C	G	C	C	G	C	C	C	G		G	G	C	CTT	C	G	C	A	T	G	C	G	G	C
IRIS_313-8075 (HARRA) Imputed	Temperate GJ	HapA-2/3/4 & HapE	G	G	C	G	C	C	G	C	C	C	G		G	G	C	CTT	C	G	C	A	T	G	C	G	G	C
IRIS_313-8084 (CAPATAZ) Imputed	Temperate GJ	HapA-2/3/4 & HapE	G	G	C	G	C	C	G	C	C	C	G		G	G	C	CTT	C	G	C	A	T	G	C	G	G	C
IRIS_313-8085 (CLOT) Imputed	Temperate GJ	HapA-2/3/4 & HapE	G	G	C	G	C	C	G	C	C	C	G		G	G	C	CTT	C	G	C	A	T	G	C	G	G	C
IRIS_313-8087 (FRANCES) Imputed	Temperate GJ	HapA-2/3/4 & HapE	G	G	C	G	C	C	G	C	C	C	G		G	G	C	CTT	C	G	C	A	T	G	C	G	G	C
IRIS_313-8090 (MARENY) Imputed	Temperate GJ	HapA-2/3/4 & HapE	G	G	C	G	C	C	G	C	C	C	G		G	G	C	CTT	C	G	C	A	T	G	C	G	G	C
IRIS_313-8095 (SHSS_53) Imputed	Temperate GJ	HapA-2/3/4 & HapE	G	G	C	G	C	C	G	C	C	C	G		G	G	C	CTT	C	G	C	A	T	G	C	G	G	C
IRIS_313-8096 (SR_113) Imputed	Temperate GJ	HapA-2/3/4 & HapE	G	G	C	G	C	C	G	C	C	C	G		G	G	C	CTT	C	G	C	A	T	G	C	G	G	C
IRIS_313-8097 (ULLAL) Imputed	Temperate GJ	HapA-2/3/4 & HapE	G	G	C	G	C	C	G	C	C	C	G		G	G	C	CTT	C	G	C	A	T	G	C	G	G	C
IRIS_313-8099 (FLIPPER) Imputed	Temperate GJ	HapA-2/3/4 & HapE	G	G	C	G	C	C	G	C	C	C	G		G	G	C	CTT	C	G	C	A	T	G	C	G	G	C
IRIS_313-8105 (THAIPERLA) Imputed	Temperate GJ	HapA-2/3/4 & HapE	G	G	C	G	C	C	G	C	C	C	G		G	G	C	CTT	C	G	C	A	T	G	C	G	G	C
IRIS_313-8109 (CAMPINO) Imputed	Temperate GJ	HapA-2/3/4 & HapE	G	G	C	G	C	C	G	C	C	C	G		G	G	C	CTT	C	G	C	A	T	G	C	G	G	C
IRIS_313-8111 (CARRICO) Imputed	Temperate GJ	HapA-2/3/4 & HapE	G	G	C	G	C	C	G	C	C	C	G		G	G	C	CTT	C	G	C	A	T	G	C	G	G	C
IRIS_313-8112 (CHIPKA) Imputed	Temperate GJ	HapA-2/3/4 & HapE	G	G	C	G	C	C	G	C	C	C	G		G	G	C	CTT	C	G	C	A	T	G	C	G	G	C
IRIS_313-8113 (ESCARLATE) Imputed	Temperate GJ	HapA-2/3/4 & HapE	G	G	C	G	C	C	G	C	C	C	G		G	G	C	CTT	C	G	C	A	T	G	C	G	G	C
IRIS_313-8119 (JUBILIENI) Imputed	Temperate GJ	HapA-2/3/4 & HapE	G	G	C	G	C	C	G	C	C	C	G		G	G	C	CTT	C	G	C	A	T	G	C	G	G	C
IRIS_313-8123 (MUGA) Imputed	Temperate GJ	HapA-2/3/4 & HapE	G	G	C	G	C	C	G	C	C	C	G		G	G	C	CTT	C	G	C	A	T	G	C	G	G	C
IRIS_313-8124 (OTA) Imputed	Temperate GJ	HapA-2/3/4 & HapE	G	G	C	G	C	C	G	C	C	C	G		G	G	C	CTT	C	G	C	A	T	G	C	G	G	C
IRIS_313-8125 (PLOVDIV_22) Imputed	Temperate GJ	HapA-2/3/4 & HapE	G	G	C	G	C	C	G	C	C	C	G		G	G	C	CTT	C	G	C	A	T	G	C	G	G	C
IRIS_313-8126 (PLOVDIV_24) Imputed	Temperate GJ	HapA-2/3/4 & HapE	G	G	C	G	C	C	G	C	C	C	G		G	G	C	CTT	C	G	C	A	T	G	C	G	G	C
IRIS_313-8127 (POLIZESTI_28) Imputed	Temperate GJ	HapA-2/3/4 & HapE	G	G	C	G	C	C	G	C	C	C	G		G	G	C	CTT	C	G	C	A	T	G	C	G	G	C
IRIS_313-8128 (PRECOZ_2_F_A) Imputed	Temperate GJ	HapA-2/3/4 & HapE	G	G	C	G	C	C	G	C	C	C	G		G	G	C	CTT	C	G	C	A	T	G	C	G	G	C
IRIS_313-8129 (RODINA) Imputed	Temperate GJ	HapA-2/3/4 & HapE	G	G	C	G	C	C	G	C	C	C	G		G	G	C	CTT	C	G	C	A	T	G	C	G	G	C
IRIS_313-8132 (RUBI) Imputed	Temperate GJ	HapA-2/3/4 & HapE	G	G	C	G	C	C	G	C	C	C	G		G	G	C	CTT	C	G	C	A	T	G	C	G	G	C
IRIS_313-8134 (S_102-2) Imputed	Temperate GJ	HapA-2/3/4 & HapE	G	G	C	G	C	C	G	C	C	C	G		G	G	C	CTT	C	G	C	A	T	G	C	G	G	C
IRIS_313-8135 (SAEDINENIE) Imputed	Temperate GJ	HapA-2/3/4 & HapE	G	G	C	G	C	C	G	C	C	C	G		G	G	C	CTT	C	G	C	A	T	G	C	G	G	C
IRIS_313-8136 (SAFARI) Imputed	Temperate GJ	HapA-2/3/4 & HapE	G	G	C	G	C	C	G	C	C	C	G		G	G	C	CTT	C	G	C	A	T	G	C	G	G	C
IRIS_313-8137 (SAGRES) Imputed	Temperate GJ	HapA-2/3/4 & HapE	G	G	C	G	C	C	G	C	C	C	G		G	G	C	CTT	C	G	C	A	T	G	C	G	G	C
IRIS_313-8138 (SALOIO) Imputed	Temperate GJ	HapA-2/3/4 & HapE	G	G	C	G	C	C	G	C	C	C	G		G	G	C	CTT	C	G	C	A	T	G	C	G	G	C
IRIS_313-8140 (SHANGAI) Imputed	Temperate GJ	HapA-2/3/4 & HapE	G	G	C	G	C	C	G	C	C	C	G		G	G	C	CTT	C	G	C	A	T	G	C	G	G	C
IRIS_313-8141 (SELN_244_A6-20) Imputed	Temperate GJ	HapA-2/3/4 & HapE	G	G	C	G	C	C	G	C	C	C	G		G	G	C	CTT	C	G	C	A	T	G	C	G	G	C
IRIS_313-8142 (SETTANTUNO) Imputed	Temperate GJ	HapA-2/3/4 & HapE	G	G	C	G	C	C	G	C	C	C	G		G	G	C	CTT	C	G	C	A	T	G	C	G	G	C
IRIS_313-8147 (T_757) Imputed	Temperate GJ	HapA-2/3/4 & HapE	G	G	C	G	C	C	G	C	C	C	G		G	G	C	CTT	C	G	C	A	T	G	C	G	G	C
IRIS_313-8148 (TIMICH_108) Imputed	Temperate GJ	HapA-2/3/4 & HapE	G	G	C	G	C	C	G	C	C	C	G		G	G	C	CTT	C	G	C	A	T	G	C	G	G	C
IRIS_313-8149 (TOPAZIO) Imputed	Temperate GJ	HapA-2/3/4 & HapE	G	G	C	G	C	C	G	C	C	C	G		G	G	C	CTT	C	G	C	A	T	G	C	G	G	C
IRIS_313-8151 (VALTEJO) Imputed	Temperate GJ	HapA-2/3/4 & HapE	G	G	C	G	C	C	G	C	C	C	G		G	G	C	CTT	C	G	C	A	T	G	C	G	G	C
IRIS_313-8160 (CT_58) Imputed	Temperate GJ	HapA-2/3/4 & HapE	G	G	C	G	C	C	G	C	C	C	G		G	G	C	CTT	C	G	C	A	T	G	C	G	G	C
IRIS_313-8162 (RPC_12) Imputed	Temperate GJ	HapA-2/3/4 & HapE	G	G	C	G	C	C	G	C	C	C	G		G	G	C	CTT	C	G	C	A	T	G	C	G	G	C
IRIS_313-8164 (YRM_6-2) Imputed	Temperate GJ	HapA-2/3/4 & HapE	G	G	C	G	C	C	G	C	C	C	G		G	G	C	CTT	C	G	C	A	T	G	C	G	G	C
IRIS_313-8165 (CIGALON) Imputed	Temperate GJ	HapA-2/3/4 & HapE	G	G	C	G	C	C	G	C	C	C	G		G	G	C	CTT	C	G	C	A	T	G	C	G	G	C
IRIS_313-8171 (AUGUSTZA) Imputed	Temperate GJ	HapA-2/3/4 & HapE	G	G	C	G	C	C	G	C	C	C	G		G	G	C	CTT	C	G	C	A	T	G	C	G	G	C
IRIS_313-8200 (OPALE) Imputed	Temperate GJ	HapA-2/3/4 & HapE	G	G	C	G	C	C	G	C	C	C	G		G	G	C	CTT	C	G	C	A	T	G	C	G	G	C
IRIS_313-8204 (S_102) Imputed	Temperate GJ	HapA-2/3/4 & HapE	G	G	C	G	C	C	G	C	C	C	G		G	G	C	CTT	C	G	C	A	T	G	C	G	G	C
IRIS_313-8208 (LUSITO_IRRADIADO_859-85-2) Imputed	Temperate GJ	HapA-2/3/4 & HapE	G	G	C	G	C	C	G	C	C	C	G		G	G	C	CTT	C	G	C	A	T	G	C	G	G	C
IRIS_313-8216 (ROXANI) Imputed	Temperate GJ	HapA-2/3/4 & HapE	G	G	C	G	C	C	G	C	C	C	G		G	G	C	CTT	C	G	C	A	T	G	C	G	G	C
IRIS_313-8217 (SAKHA_102) Imputed	Temperate GJ	HapA-2/3/4 & HapE	G	G	C	G	C	C	G	C	C	C	G		G	G	C	CTT	C	G	C	A	T	G	C	G	G	C
IRIS_313-8218 (SAKHA_103) Imputed	Temperate GJ	HapA-2/3/4 & HapE	G	G	C	G	C	C	G	C	C	C	G		G	G	C	CTT	C	G	C	A	T	G	C	G	G	C
IRIS_313-8387 (FU_LI_HONG) Imputed	Temperate GJ	HapA-2/3/4 & HapE	G	G	C	G	C	C	G	C	C	C	G		G	G	C	CTT	C	G	C	A	T	G	C	G	G	C
IRIS_313-8399 (24869) Imputed	Temperate GJ	HapA-2/3/4 & HapE	G	G	C	G	C	C	G	C	C	C	G		G	G	C	CTT	C	G	C	A	T	G	C	G	G	C
IRIS_313-8481 (DAN-YAN-NUO) Imputed	Temperate GJ	HapA-2/3/4 & HapE	G	G	C	G	C	C	G	C	C	C	G		G	G	C	CTT	C	G	C	A	T	G	C	G	G	C
IRIS_313-8502 (M_102) Imputed	Temperate GJ	HapA-2/3/4 & HapE	G	G	C	G	C	C	G	C	C	C	G		G	G	C	CTT	C	G	C	A	T	G	C	G	G	C
IRIS_313-8665 (M_7) Imputed	Temperate GJ	HapA-2/3/4 & HapE	G	G	C	G	C	C	G	C	C	C	G		G	G	C	CTT	C	G	C	A	T	G	C	G	G	C
IRIS_313-8690 (NEP_HOA_VANG) Imputed	Temperate GJ	HapA-2/3/4 & HapE	G	G	C	G	C	C	G	C	C	C	G		G	G	C	CTT	C	G	C	A	T	G	C	G	G	C
IRIS_313-8735 (NEP_NGAU) Imputed	Temperate GJ	HapA-2/3/4 & HapE	G	G	C	G	C	C	G	C	C	C	G		G	G	C	CTT	C	G	C	A	T	G	C	G	G	C
IRIS_313-8755 (NORIN_6) Imputed	Temperate GJ	HapA-2/3/4 & HapE	G	G	C	G	C	C	G	C	C	C	G		G	G	C	CTT	C	G	C	A	T	G	C	G	G	C
IRIS_313-8856 (S_201) Imputed	Temperate GJ	HapA-2/3/4 & HapE	G	G	C	G	C	C	G	C	C	C	G		G	G	C	CTT	C	G	C	A	T	G	C	G	G	C
IRIS_313-8883 (LOMPUG) Imputed	Temperate GJ	HapA-2/3/4 & HapE	G	G	C	G	C	C	G	C	C	C	G		G	G	C	CTT	C	G	C	A	T	G	C	G	G	C
IRIS_313-8890 (WIR1072) Imputed	Temperate GJ	HapA-2/3/4 & HapE	G	G	C	G	C	C	G	C	C	C	G		G	G	C	CTT	C	G	C	A	T	G	C	G	G	C
IRIS_313-9002 (KOTOBUKI_MOCHI) Imputed	Temperate GJ	HapA-2/3/4 & HapE	G	G	C	G	C	C	G	C	C	C	G		G	G	C	CTT	C	G	C	A	T	G	C	G	G	C
IRIS_313-9081 (TAKAO_MOCHI) Imputed	Temperate GJ	HapA-2/3/4 & HapE	G	G	C	G	C	C	G	C	C	C	G		G	G	C	CTT	C	G	C	A	T	G	C	G	G	C
IRIS_313-9140 (81_A_32) Imputed	Temperate GJ	HapA-2/3/4 & HapE	G	G	C	G	C	C	G	C	C	C	G		G	G	C	CTT	C	G	C	A	T	G	C	G	G	C
IRIS_313-9228 (HOKUSETSU) Imputed	Temperate GJ	HapA-2/3/4 & HapE	G	G	C	G	C	C	G	C	C	C	G		G	G	C	CTT	C	G	C	A	T	G	C	G	G	C
IRIS_313-9233 (CHUNG_YI) Imputed	Temperate GJ	HapA-2/3/4 & HapE	G	G	C	G	C	C	G	C	C	C	G		G	G	C	CTT	C	G	C	A	T	G	C	G	G	C
IRIS_313-9249 (KANU_DAM) Imputed	Temperate GJ	HapA-2/3/4 & HapE	G	G	C	G	C	C	G	C	C	C	G		G	G	C	CTT	C	G	C	A	T	G	C	G	G	C
IRIS_313-9379 (HWANGJO) Imputed	Temperate GJ	HapA-2/3/4 & HapE	G	G	C	G	C	C	G	C	C	C	G		G	G	C	CTT	C	G	C	A	T	G	C	G	G	C
IRIS_313-9410 (CA2914A(SEL2400)/CALO) Imputed	Temperate GJ	HapA-2/3/4 & HapE	G	G	C	G	C	C	G	C	C	C	G		G	G	C	CTT	C	G	C	A	T	G	C	G	G	C
IRIS_313-9463 (CI_1600) Imputed	Temperate GJ	HapA-2/3/4 & HapE	G	G	C	G	C	C	G	C	C	C	G		G	G	C	CTT	C	G	C	A	T	G	C	G	G	C
IRIS_313-9468 (NONG_KE) Imputed	Temperate GJ	HapA-2/3/4 & HapE	G	G	C	G	C	C	G	C	C	C	G		G	G	C	CTT	C	G	C	A	T	G	C	G	G	C
IRIS_313-9523 (RIKUTO_KEMOCHI) Imputed	Temperate GJ	HapA-2/3/4 & HapE	G	G	C	G	C	C	G	C	C	C	G		G	G	C	CTT	C	G	C	A	T	G	C	G	G	C
IRIS_313-9539 (TEXAS_PATNA_49) Imputed	Temperate GJ	HapA-2/3/4 & HapE	G	G	C	G	C	C	G	C	C	C	G		G	G	C	CTT	C	G	C	A	T	G	C	G	G	C
IRIS_313-9698 (JO_SANG_DAE_YA) Imputed	Temperate GJ	HapA-2/3/4 & HapE	G	G	C	G	C	C	G	C	C	C	G		G	G	C	CTT	C	G	C	A	T	G	C	G	G	C
IRIS_313-9724 (AI_DA_ZHONG) Imputed	Temperate GJ	HapA-2/3/4 & HapE	G	G	C	G	C	C	G	C	C	C	G		G	G	C	CTT	C	G	C	A	T	G	C	G	G	C
IRIS_313-9725 (DA_DAO_TOU) Imputed	Temperate GJ	HapA-2/3/4 & HapE	G	G	C	G	C	C	G	C	C	C	G		G	G	C	CTT	C	G	C	A	T	G	C	G	G	C
IRIS_313-9759 (OEIRAS) Imputed	Temperate GJ	HapA-2/3/4 & HapE	G	G	C	G	C	C	G	C	C	C	G		G	G	C	CTT	C	G	C	A	T	G	C	G	G	C
IRIS_313-9770 (RAZZA_77) Imputed	Temperate GJ	HapA-2/3/4 & HapE	G	G	C	G	C	C	G	C	C	C	G		G	G	C	CTT	C	G	C	A	T	G	C	G	G	C
IRIS_313-9782 (BENLLOK) Imputed	Temperate GJ	HapA-2/3/4 & HapE	G	G	C	G	C	C	G	C	C	C	G		G	G	C	CTT	C	G	C	A	T	G	C	G	G	C
IRIS_313-9790 (JAPONES_BALILLA) Imputed	Temperate GJ	HapA-2/3/4 & HapE	G	G	C	G	C	C	G	C	C	C	G		G	G	C	CTT	C	G	C	A	T	G	C	G	G	C
IRIS_313-9811 (KOPANCSI_KEREK) Imputed	Temperate GJ	HapA-2/3/4 & HapE	G	G	C	G	C	C	G	C	C	C	G		G	G	C	CTT	C	G	C	A	T	G	C	G	G	C
IRIS_313-9813 (SZANISZLO_2) Imputed	Temperate GJ	HapA-2/3/4 & HapE	G	G	C	G	C	C	G	C	C	C	G		G	G	C	CTT	C	G	C	A	T	G	C	G	G	C
IRIS_313-9814 (AMARELO) Imputed	Temperate GJ	HapA-2/3/4 & HapE	G	G	C	G	C	C	G	C	C	C	G		G	G	C	CTT	C	G	C	A	T	G	C	G	G	C
IRIS_313-9838 (TEPUKE) Imputed	Temperate GJ	HapA-2/3/4 & HapE	G	G	C	G	C	C	G	C	C	C	G		G	G	C	CTT	C	G	C	A	T	G	C	G	G	C
IRIS_313-9839 (COLUSA/NANO_F_31) Imputed	Temperate GJ	HapA-2/3/4 & HapE	G	G	C	G	C	C	G	C	C	C	G		G	G	C	CTT	C	G	C	A	T	G	C	G	G	C
IRIS_313-9880 (SZEGEDI_SZAKALLAS_28) Imputed	Temperate GJ	HapA-2/3/4 & HapE	G	G	C	G	C	C	G	C	C	C	G		G	G	C	CTT	C	G	C	A	T	G	C	G	G	C
IRIS_313-9886 (HUK_ZO) Imputed	Temperate GJ	HapA-2/3/4 & HapE	G	G	C	G	C	C	G	C	C	C	G		G	G	C	CTT	C	G	C	A	T	G	C	G	G	C
IRIS_313-9887 (JEUK_DO) Imputed	Temperate GJ	HapA-2/3/4 & HapE	G	G	C	G	C	C	G	C	C	C	G		G	G	C	CTT	C	G	C	A	T	G	C	G	G	C
IRIS_313-9890 (WA_BANG) Imputed	Temperate GJ	HapA-2/3/4 & HapE	G	G	C	G	C	C	G	C	C	C	G		G	G	C	CTT	C	G	C	A	T	G	C	G	G	C
IRIS_313-9961 (WIR884) Imputed	Temperate GJ	HapA-2/3/4 & HapE	G	G	C	G	C	C	G	C	C	C	G		G	G	C	CTT	C	G	C	A	T	G	C	G	G	C
IRIS_313-9964 (WIR1951) Imputed	Temperate GJ	HapA-2/3/4 & HapE	G	G	C	G	C	C	G	C	C	C	G		G	G	C	CTT	C	G	C	A	T	G	C	G	G	C
IRIS_313-9974 (HEUKSANJO) Imputed	Temperate GJ	HapA-2/3/4 & HapE	G	G	C	G	C	C	G	C	C	C	G		G	G	C	CTT	C	G	C	A	T	G	C	G	G	C
IRIS_313-9996 (SUWEON_295) Imputed	Temperate GJ	HapA-2/3/4 & HapE	G	G	C	G	C	C	G	C	C	C	G		G	G	C	CTT	C	G	C	A	T	G	C	G	G	C
W011 (SHIMIZU_MOCHI) Imputed	Temperate GJ	HapA-2/3/4 & HapE	G	G	C	G	C	C	G	C	C	C	G		G	G	C	CTT	C	G	C	A	T	G	C	G	G	C
W012 (KRASNODARSKIJ_424) Imputed	Temperate GJ	HapA-2/3/4 & HapE	G	G	C	G	C	C	G	C	C	C	G		G	G	C	CTT	C	G	C	A	T	G	C	G	G	C
W013 (Pergonil_15) Imputed	Temperate GJ	HapA-2/3/4 & HapE	G	G	C	G	C	C	G	C	C	C	G		G	G	C	CTT	C	G	C	A	T	G	C	G	G	C
W016 (NORIN_11) Imputed	Temperate GJ	HapA-2/3/4 & HapE	G	G	C	G	C	C	G	C	C	C	G		G	G	C	CTT	C	G	C	A	T	G	C	G	G	C
W018 (UZ_ROSZ_M38) Imputed	Temperate GJ	HapA-2/3/4 & HapE	G	G	C	G	C	C	G	C	C	C	G		G	G	C	CTT	C	G	C	A	T	G	C	G	G	C
W027 (Chacareiro_Uruguay) Imputed	Temperate GJ	HapA-2/3/4 & HapE	G	G	C	G	C	C	G	C	C	C	G		G	G	C	CTT	C	G	C	A	T	G	C	G	G	C
W038 (BLUE_STICK) Imputed	Temperate GJ	HapA-2/3/4 & HapE	G	G	C	G	C	C	G	C	C	C	G		G	G	C	CTT	C	G	C	A	T	G	C	G	G	C
W045 (KUBANETS_508) Imputed	Temperate GJ	HapA-2/3/4 & HapE	G	G	C	G	C	C	G	C	C	C	G		G	G	C	CTT	C	G	C	A	T	G	C	G	G	C
W052 (HB-6-2) Imputed	Temperate GJ	HapA-2/3/4 & HapE	G	G	C	G	C	C	G	C	C	C	G		G	G	C	CTT	C	G	C	A	T	G	C	G	G	C
W056 (Tamanishiki) Imputed	Temperate GJ	HapA-2/3/4 & HapE	G	G	C	G	C	C	G	C	C	C	G		G	G	C	CTT	C	G	C	A	T	G	C	G	G	C
W059 (Niwahutaw_Mochi) Imputed	Temperate GJ	HapA-2/3/4 & HapE	G	G	C	G	C	C	G	C	C	C	G		G	G	C	CTT	C	G	C	A	T	G	C	G	G	C
W060 (Somewake) Imputed	Temperate GJ	HapA-2/3/4 & HapE	G	G	C	G	C	C	G	C	C	C	G		G	G	C	CTT	C	G	C	A	T	G	C	G	G	C
W064 (CSORNUJ) Imputed	Temperate GJ	HapA-2/3/4 & HapE	G	G	C	G	C	C	G	C	C	C	G		G	G	C	CTT	C	G	C	A	T	G	C	G	G	C
W068 (Gazan) Imputed	Temperate GJ	HapA-2/3/4 & HapE	G	G	C	G	C	C	G	C	C	C	G		G	G	C	CTT	C	G	C	A	T	G	C	G	G	C
W082 (Celiaj) Imputed	Temperate GJ	HapA-2/3/4 & HapE	G	G	C	G	C	C	G	C	C	C	G		G	G	C	CTT	C	G	C	A	T	G	C	G	G	C
W088 (CHUNJIANGZAO_NO._1) Imputed	Temperate GJ	HapA-2/3/4 & HapE	G	G	C	G	C	C	G	C	C	C	G		G	G	C	CTT	C	G	C	A	T	G	C	G	G	C
W109 (WIR_911) Imputed	Temperate GJ	HapA-2/3/4 & HapE	G	G	C	G	C	C	G	C	C	C	G		G	G	C	CTT	C	G	C	A	T	G	C	G	G	C
W117 (KRASNODARSKIJ_3352) Imputed	Temperate GJ	HapA-2/3/4 & HapE	G	G	C	G	C	C	G	C	C	C	G		G	G	C	CTT	C	G	C	A	T	G	C	G	G	C
W120 (Bombilla) Imputed	Temperate GJ	HapA-2/3/4 & HapE	G	G	C	G	C	C	G	C	C	C	G		G	G	C	CTT	C	G	C	A	T	G	C	G	G	C
W130 (LUSITANO) Imputed	Temperate GJ	HapA-2/3/4 & HapE	G	G	C	G	C	C	G	C	C	C	G		G	G	C	CTT	C	G	C	A	T	G	C	G	G	C
W139 (A_5) Imputed	Temperate GJ	HapA-2/3/4 & HapE	G	G	C	G	C	C	G	C	C	C	G		G	G	C	CTT	C	G	C	A	T	G	C	G	G	C
W160 (Shennong265) Imputed	Temperate GJ	HapA-2/3/4 & HapE	G	G	C	G	C	C	G	C	C	C	G		G	G	C	CTT	C	G	C	A	T	G	C	G	G	C
W162 (Yuanjing7) Imputed	Temperate GJ	HapA-2/3/4 & HapE	G	G	C	G	C	C	G	C	C	C	G		G	G	C	CTT	C	G	C	A	T	G	C	G	G	C
W193 (Dianjing) Imputed	Temperate GJ	HapA-2/3/4 & HapE	G	G	C	G	C	C	G	C	C	C	G		G	G	C	CTT	C	G	C	A	T	G	C	G	G	C
W207 (Yunguang8hao) Imputed	Temperate GJ	HapA-2/3/4 & HapE	G	G	C	G	C	C	G	C	C	C	G		G	G	C	CTT	C	G	C	A	T	G	C	G	G	C
W226 (M401) Imputed	Temperate GJ	HapA-2/3/4 & HapE	G	G	C	G	C	C	G	C	C	C	G		G	G	C	CTT	C	G	C	A	T	G	C	G	G	C
W232 (C71) Imputed	Temperate GJ	HapA-2/3/4 & HapE	G	G	C	G	C	C	G	C	C	C	G		G	G	C	CTT	C	G	C	A	T	G	C	G	G	C
W249 (Teksichut) Imputed	Temperate GJ	HapA-2/3/4 & HapE	G	G	C	G	C	C	G	C	C	C	G		G	G	C	CTT	C	G	C	A	T	G	C	G	G	C
W250 (Eiko) Imputed	Temperate GJ	HapA-2/3/4 & HapE	G	G	C	G	C	C	G	C	C	C	G		G	G	C	CTT	C	G	C	A	T	G	C	G	G	C
W281 (Sholay) Imputed	Temperate GJ	HapA-2/3/4 & HapE	G	G	C	G	C	C	G	C	C	C	G		G	G	C	CTT	C	G	C	A	T	G	C	G	G	C
W283 (Daegujo) Imputed	Temperate GJ	HapA-2/3/4 & HapE	G	G	C	G	C	C	G	C	C	C	G		G	G	C	CTT	C	G	C	A	T	G	C	G	G	C
W290 (Aichi_Asahi) Imputed	Temperate GJ	HapA-2/3/4 & HapE	G	G	C	G	C	C	G	C	C	C	G		G	G	C	CTT	C	G	C	A	T	G	C	G	G	C
W305 (AKITAKOMACHI) Imputed	Temperate GJ	HapA-2/3/4 & HapE	G	G	C	G	C	C	G	C	C	C	G		G	G	C	CTT	C	G	C	A	T	G	C	G	G	C
W319 (Guangkexiangnuo) Imputed	Temperate GJ	HapA-2/3/4 & HapE	G	G	C	G	C	C	G	C	C	C	G		G	G	C	CTT	C	G	C	A	T	G	C	G	G	C
W325 (Guantuibaihe) Imputed	Temperate GJ	HapA-2/3/4 & HapE	G	G	C	G	C	C	G	C	C	C	G		G	G	C	CTT	C	G	C	A	T	G	C	G	G	C
W327 (JinghuB) Imputed	Temperate GJ	HapA-2/3/4 & HapE	G	G	C	G	C	C	G	C	C	C	G		G	G	C	CTT	C	G	C	A	T	G	C	G	G	C
B018 (American_Huangkedao_) Imputed	Tropical GJ	HapA-2/3/4 & HapE	G	G	C	G	C	C	G	C	C	C	G		G	G	C	CTT	C	G	C	A	T	G	C	G	G	C
B025 (Djanda_Mandja) Imputed	Tropical GJ	HapA-2/3/4 & HapE	G	G	C	G	C	C	G	C	C	C	G		G	G	C	CTT	C	G	C	A	T	G	C	G	G	C
B037 (Nanoay_P.A) Imputed	Tropical GJ	HapA-2/3/4 & HapE	G	G	C	G	C	C	G	C	C	C	G		G	G	C	CTT	C	G	C	A	T	G	C	G	G	C
B043 (YR_83-23-11) Imputed	Tropical GJ	HapA-2/3/4 & HapE	G	G	C	G	C	C	G	C	C	C	G		G	G	C	CTT	C	G	C	A	T	G	C	G	G	C
B053 (80A97YR303-304-1-3) Imputed	Tropical GJ	HapA-2/3/4 & HapE	G	G	C	G	C	C	G	C	C	C	G		G	G	C	CTT	C	G	C	A	T	G	C	G	G	C
B054 (80050YR72136-43) Imputed	Tropical GJ	HapA-2/3/4 & HapE	G	G	C	G	C	C	G	C	C	C	G		G	G	C	CTT	C	G	C	A	T	G	C	G	G	C
B189 (IRAT_669) Imputed	Tropical GJ	HapA-2/3/4 & HapE	G	G	C	G	C	C	G	C	C	C	G		G	G	C	CTT	C	G	C	A	T	G	C	G	G	C
B190 (ITA_221) Imputed	Tropical GJ	HapA-2/3/4 & HapE	G	G	C	G	C	C	G	C	C	C	G		G	G	C	CTT	C	G	C	A	T	G	C	G	G	C
C005 (AZUCENA) Imputed	Tropical GJ	HapA-2/3/4 & HapE	G	G	C	G	C	C	G	C	C	C	G		G	G	C	CTT	C	G	C	A	T	G	C	G	G	C
C010 (CYPRESS) Imputed	Tropical GJ	HapA-2/3/4 & HapE	G	G	C	G	C	C	G	C	C	C	G		G	G	C	CTT	C	G	C	A	T	G	C	G	G	C
C153 (IRAT109) Imputed	Tropical GJ	HapA-2/3/4 & HapE	G	G	C	G	C	C	G	C	C	C	G		G	G	C	CTT	C	G	C	A	T	G	C	G	G	C
CX106 (SAL_BUI_BAO) Imputed	Tropical GJ	HapA-2/3/4 & HapE	G	G	C	G	C	C	G	C	C	C	G		G	G	C	CTT	C	G	C	A	T	G	C	G	G	C
CX111 (Giza14) Imputed	Tropical GJ	HapA-2/3/4 & HapE	G	G	C	G	C	C	G	C	C	C	G		G	G	C	CTT	C	G	C	A	T	G	C	G	G	C
CX113 (Biniapan) Imputed	Tropical GJ	HapA-2/3/4 & HapE	G	G	C	G	C	C	G	C	C	C	G		G	G	C	CTT	C	G	C	A	T	G	C	G	G	C
CX129 (MOLOK) Imputed	Tropical GJ	HapA-2/3/4 & HapE	G	G	C	G	C	C	G	C	C	C	G		G	G	C	CTT	C	G	C	A	T	G	C	G	G	C
CX132 (AP423) Imputed	Tropical GJ	HapA-2/3/4 & HapE	G	G	C	G	C	C	G	C	C	C	G		G	G	C	CTT	C	G	C	A	T	G	C	G	G	C
CX151 (AZUCENA) Imputed	Tropical GJ	HapA-2/3/4 & HapE	G	G	C	G	C	C	G	C	C	C	G		G	G	C	CTT	C	G	C	A	T	G	C	G	G	C
CX243 (IR47686-6-2-1-1) Imputed	Tropical GJ	HapA-2/3/4 & HapE	G	G	C	G	C	C	G	C	C	C	G		G	G	C	CTT	C	G	C	A	T	G	C	G	G	C
CX266 (DINORADO) Imputed	Tropical GJ	HapA-2/3/4 & HapE	G	G	C	G	C	C	G	C	C	C	G		G	G	C	CTT	C	G	C	A	T	G	C	G	G	C
CX280 (Maravilha) Imputed	Tropical GJ	HapA-2/3/4 & HapE	G	G	C	G	C	C	G	C	C	C	G		G	G	C	CTT	C	G	C	A	T	G	C	G	G	C
CX285 (Nonglinnuo_) Imputed	Tropical GJ	HapA-2/3/4 & HapE	G	G	C	G	C	C	G	C	C	C	G		G	G	C	CTT	C	G	C	A	T	G	C	G	G	C
CX355 (Yunlu_102) Imputed	Tropical GJ	HapA-2/3/4 & HapE	G	G	C	G	C	C	G	C	C	C	G		G	G	C	CTT	C	G	C	A	T	G	C	G	G	C
CX359 (Yunlu_103) Imputed	Tropical GJ	HapA-2/3/4 & HapE	G	G	C	G	C	C	G	C	C	C	G		G	G	C	CTT	C	G	C	A	T	G	C	G	G	C
CX371 (NERICA_1) Imputed	Tropical GJ	HapA-2/3/4 & HapE	G	G	C	G	C	C	G	C	C	C	G		G	G	C	CTT	C	G	C	A	T	G	C	G	G	C
CX372 (NERICA_2) Imputed	Tropical GJ	HapA-2/3/4 & HapE	G	G	C	G	C	C	G	C	C	C	G		G	G	C	CTT	C	G	C	A	T	G	C	G	G	C
CX373 (NERICA_8) Imputed	Tropical GJ	HapA-2/3/4 & HapE	G	G	C	G	C	C	G	C	C	C	G		G	G	C	CTT	C	G	C	A	T	G	C	G	G	C
CX374 (NERICA_9) Imputed	Tropical GJ	HapA-2/3/4 & HapE	G	G	C	G	C	C	G	C	C	C	G		G	G	C	CTT	C	G	C	A	T	G	C	G	G	C
CX77 (Lemont) Imputed	Tropical GJ	HapA-2/3/4 & HapE	G	G	C	G	C	C	G	C	C	C	G		G	G	C	CTT	C	G	C	A	T	G	C	G	G	C
GP117 (Vista) Imputed	Tropical GJ	HapA-2/3/4 & HapE	G	G	C	G	C	C	G	C	C	C	G		G	G	C	CTT	C	G	C	A	T	G	C	G	G	C
GP515 (Sipde-k) Imputed	Tropical GJ	HapA-2/3/4 & HapE	G	G	C	G	C	C	G	C	C	C	G		G	G	C	CTT	C	G	C	A	T	G	C	G	G	C
GP516 (Meranay) Imputed	Tropical GJ	HapA-2/3/4 & HapE	G	G	C	G	C	C	G	C	C	C	G		G	G	C	CTT	C	G	C	A	T	G	C	G	G	C
GP517 (Yanayanan_(3)) Imputed	Tropical GJ	HapA-2/3/4 & HapE	G	G	C	G	C	C	G	C	C	C	G		G	G	C	CTT	C	G	C	A	T	G	C	G	G	C
GP518 (Payakan) Imputed	Tropical GJ	HapA-2/3/4 & HapE	G	G	C	G	C	C	G	C	C	C	G		G	G	C	CTT	C	G	C	A	T	G	C	G	G	C
GP521 (Manik) Imputed	Tropical GJ	HapA-2/3/4 & HapE	G	G	C	G	C	C	G	C	C	C	G		G	G	C	CTT	C	G	C	A	T	G	C	G	G	C
GP528 (Kenteng) Imputed	Tropical GJ	HapA-2/3/4 & HapE	G	G	C	G	C	C	G	C	C	C	G		G	G	C	CTT	C	G	C	A	T	G	C	G	G	C
GP532 (Catatao) Imputed	Tropical GJ	HapA-2/3/4 & HapE	G	G	C	G	C	C	G	C	C	C	G		G	G	C	CTT	C	G	C	A	T	G	C	G	G	C
GP536 (Minanok_(glut)) Imputed	Tropical GJ	HapA-2/3/4 & HapE	G	G	C	G	C	C	G	C	C	C	G		G	G	C	CTT	C	G	C	A	T	G	C	G	G	C
GP544 (Blue_Belle_CI9544) Imputed	Tropical GJ	HapA-2/3/4 & HapE	G	G	C	G	C	C	G	C	C	C	G		G	G	C	CTT	C	G	C	A	T	G	C	G	G	C
GP55 (63-83(Acc.14725)) Imputed	Tropical GJ	HapA-2/3/4 & HapE	G	G	C	G	C	C	G	C	C	C	G		G	G	C	CTT	C	G	C	A	T	G	C	G	G	C
GP578 (Mengieig) Imputed	Tropical GJ	HapA-2/3/4 & HapE	G	G	C	G	C	C	G	C	C	C	G		G	G	C	CTT	C	G	C	A	T	G	C	G	G	C
GP626 (Berong) Imputed	Tropical GJ	HapA-2/3/4 & HapE	G	G	C	G	C	C	G	C	C	C	G		G	G	C	CTT	C	G	C	A	T	G	C	G	G	C
GP629 (Aen_Petu) Imputed	Tropical GJ	HapA-2/3/4 & HapE	G	G	C	G	C	C	G	C	C	C	G		G	G	C	CTT	C	G	C	A	T	G	C	G	G	C
GP640 (Tebonnet) Imputed	Tropical GJ	HapA-2/3/4 & HapE	G	G	C	G	C	C	G	C	C	C	G		G	G	C	CTT	C	G	C	A	T	G	C	G	G	C
GP642 (Sky_bonnet) Imputed	Tropical GJ	HapA-2/3/4 & HapE	G	G	C	G	C	C	G	C	C	C	G		G	G	C	CTT	C	G	C	A	T	G	C	G	G	C
GP643 (IRAT_112) Imputed	Tropical GJ	HapA-2/3/4 & HapE	G	G	C	G	C	C	G	C	C	C	G		G	G	C	CTT	C	G	C	A	T	G	C	G	G	C
GP644 (IRAT_170) Imputed	Tropical GJ	HapA-2/3/4 & HapE	G	G	C	G	C	C	G	C	C	C	G		G	G	C	CTT	C	G	C	A	T	G	C	G	G	C
GP658 (IAC_150/76) Imputed	Tropical GJ	HapA-2/3/4 & HapE	G	G	C	G	C	C	G	C	C	C	G		G	G	C	CTT	C	G	C	A	T	G	C	G	G	C
GP659 (CNA_762069) Imputed	Tropical GJ	HapA-2/3/4 & HapE	G	G	C	G	C	C	G	C	C	C	G		G	G	C	CTT	C	G	C	A	T	G	C	G	G	C
GP679 (B5517A-15-4-9-1) Imputed	Tropical GJ	HapA-2/3/4 & HapE	G	G	C	G	C	C	G	C	C	C	G		G	G	C	CTT	C	G	C	A	T	G	C	G	G	C
GP684 (ITALPATNA_640) Imputed	Tropical GJ	HapA-2/3/4 & HapE	G	G	C	G	C	C	G	C	C	C	G		G	G	C	CTT	C	G	C	A	T	G	C	G	G	C
GP686 (H32) Imputed	Tropical GJ	HapA-2/3/4 & HapE	G	G	C	G	C	C	G	C	C	C	G		G	G	C	CTT	C	G	C	A	T	G	C	G	G	C
GP687 (KETAN_DUNI) Imputed	Tropical GJ	HapA-2/3/4 & HapE	G	G	C	G	C	C	G	C	C	C	G		G	G	C	CTT	C	G	C	A	T	G	C	G	G	C
GP690 (R.S) Imputed	Tropical GJ	HapA-2/3/4 & HapE	G	G	C	G	C	C	G	C	C	C	G		G	G	C	CTT	C	G	C	A	T	G	C	G	G	C
GP7 (Pate_Blanc_S3) Imputed	Tropical GJ	HapA-2/3/4 & HapE	G	G	C	G	C	C	G	C	C	C	G		G	G	C	CTT	C	G	C	A	T	G	C	G	G	C
GP86 (Saturn_CI9540) Imputed	Tropical GJ	HapA-2/3/4 & HapE	G	G	C	G	C	C	G	C	C	C	G		G	G	C	CTT	C	G	C	A	T	G	C	G	G	C
IRIS_313-10041 (BOTOHAVANA_MENA) Imputed	Tropical GJ	HapA-2/3/4 & HapE	G	G	C	G	C	C	G	C	C	C	G		G	G	C	CTT	C	G	C	A	T	G	C	G	G	C
IRIS_313-10051 (TSIVIMBININA) Imputed	Tropical GJ	HapA-2/3/4 & HapE	G	G	C	G	C	C	G	C	C	C	G		G	G	C	CTT	C	G	C	A	T	G	C	G	G	C
IRIS_313-10056 (HOKURIKU_52) Imputed	Tropical GJ	HapA-2/3/4 & HapE	G	G	C	G	C	C	G	C	C	C	G		G	G	C	CTT	C	G	C	A	T	G	C	G	G	C
IRIS_313-10082 (KYUUSHUU) Imputed	Tropical GJ	HapA-2/3/4 & HapE	G	G	C	G	C	C	G	C	C	C	G		G	G	C	CTT	C	G	C	A	T	G	C	G	G	C
IRIS_313-10099 (MANONGAZATO) Imputed	Tropical GJ	HapA-2/3/4 & HapE	G	G	C	G	C	C	G	C	C	C	G		G	G	C	CTT	C	G	C	A	T	G	C	G	G	C
IRIS_313-10152 (KETAN_MENAH) Imputed	Tropical GJ	HapA-2/3/4 & HapE	G	G	C	G	C	C	G	C	C	C	G		G	G	C	CTT	C	G	C	A	T	G	C	G	G	C
IRIS_313-10196 (GUO_DI_HEI) Imputed	Tropical GJ	HapA-2/3/4 & HapE	G	G	C	G	C	C	G	C	C	C	G		G	G	C	CTT	C	G	C	A	T	G	C	G	G	C
IRIS_313-10272 (COLOMBIA_1) Imputed	Tropical GJ	HapA-2/3/4 & HapE	G	G	C	G	C	C	G	C	C	C	G		G	G	C	CTT	C	G	C	A	T	G	C	G	G	C
IRIS_313-10327 (CAROLINO_BLANCO) Imputed	Tropical GJ	HapA-2/3/4 & HapE	G	G	C	G	C	C	G	C	C	C	G		G	G	C	CTT	C	G	C	A	T	G	C	G	G	C
IRIS_313-10336 (B_6144-MR-6-0-0) Imputed	Tropical GJ	HapA-2/3/4 & HapE	G	G	C	G	C	C	G	C	C	C	G		G	G	C	CTT	C	G	C	A	T	G	C	G	G	C
IRIS_313-10489 (MOROPOTOL) Imputed	Tropical GJ	HapA-2/3/4 & HapE	G	G	C	G	C	C	G	C	C	C	G		G	G	C	CTT	C	G	C	A	T	G	C	G	G	C
IRIS_313-10541 (IACA_ESCURO) Imputed	Tropical GJ	HapA-2/3/4 & HapE	G	G	C	G	C	C	G	C	C	C	G		G	G	C	CTT	C	G	C	A	T	G	C	G	G	C
IRIS_313-10552 (RL_GOPHER) Imputed	Tropical GJ	HapA-2/3/4 & HapE	G	G	C	G	C	C	G	C	C	C	G		G	G	C	CTT	C	G	C	A	T	G	C	G	G	C
IRIS_313-10577 (IFUGAO_RICE) Imputed	Tropical GJ	HapA-2/3/4 & HapE	G	G	C	G	C	C	G	C	C	C	G		G	G	C	CTT	C	G	C	A	T	G	C	G	G	C
IRIS_313-10581 (P-PEY_SIQAT) Imputed	Tropical GJ	HapA-2/3/4 & HapE	G	G	C	G	C	C	G	C	C	C	G		G	G	C	CTT	C	G	C	A	T	G	C	G	G	C
IRIS_313-10582 (QINOGNAS) Imputed	Tropical GJ	HapA-2/3/4 & HapE	G	G	C	G	C	C	G	C	C	C	G		G	G	C	CTT	C	G	C	A	T	G	C	G	G	C
IRIS_313-10619 (BICCO_BRANCO) Imputed	Tropical GJ	HapA-2/3/4 & HapE	G	G	C	G	C	C	G	C	C	C	G		G	G	C	CTT	C	G	C	A	T	G	C	G	G	C
IRIS_313-10620 (R_27) Imputed	Tropical GJ	HapA-2/3/4 & HapE	G	G	C	G	C	C	G	C	C	C	G		G	G	C	CTT	C	G	C	A	T	G	C	G	G	C
IRIS_313-10645 (LENKIBE-N) Imputed	Tropical GJ	HapA-2/3/4 & HapE	G	G	C	G	C	C	G	C	C	C	G		G	G	C	CTT	C	G	C	A	T	G	C	G	G	C
IRIS_313-10649 (RACION_1) Imputed	Tropical GJ	HapA-2/3/4 & HapE	G	G	C	G	C	C	G	C	C	C	G		G	G	C	CTT	C	G	C	A	T	G	C	G	G	C
IRIS_313-10653 (Mak_kheua) Imputed	Tropical GJ	HapA-2/3/4 & HapE	G	G	C	G	C	C	G	C	C	C	G		G	G	C	CTT	C	G	C	A	T	G	C	G	G	C
IRIS_313-10656 (Nok_kod) Imputed	Tropical GJ	HapA-2/3/4 & HapE	G	G	C	G	C	C	G	C	C	C	G		G	G	C	CTT	C	G	C	A	T	G	C	G	G	C
IRIS_313-10689 (SIKEP_BATU) Imputed	Tropical GJ	HapA-2/3/4 & HapE	G	G	C	G	C	C	G	C	C	C	G		G	G	C	CTT	C	G	C	A	T	G	C	G	G	C
IRIS_313-10693 (SEREH) Imputed	Tropical GJ	HapA-2/3/4 & HapE	G	G	C	G	C	C	G	C	C	C	G		G	G	C	CTT	C	G	C	A	T	G	C	G	G	C
IRIS_313-10703 (PADI_ADONG_DUMARAT) Imputed	Tropical GJ	HapA-2/3/4 & HapE	G	G	C	G	C	C	G	C	C	C	G		G	G	C	CTT	C	G	C	A	T	G	C	G	G	C
IRIS_313-10704 (PADI_DARAWAL) Imputed	Tropical GJ	HapA-2/3/4 & HapE	G	G	C	G	C	C	G	C	C	C	G		G	G	C	CTT	C	G	C	A	T	G	C	G	G	C
IRIS_313-10708 (B_6311_A_5553-16-2) Imputed	Tropical GJ	HapA-2/3/4 & HapE	G	G	C	G	C	C	G	C	C	C	G		G	G	C	CTT	C	G	C	A	T	G	C	G	G	C
IRIS_313-10710 (PINDE_GOGO_WIERIE) Imputed	Tropical GJ	HapA-2/3/4 & HapE	G	G	C	G	C	C	G	C	C	C	G		G	G	C	CTT	C	G	C	A	T	G	C	G	G	C
IRIS_313-10711 (7_AC) Imputed	Tropical GJ	HapA-2/3/4 & HapE	G	G	C	G	C	C	G	C	C	C	G		G	G	C	CTT	C	G	C	A	T	G	C	G	G	C
IRIS_313-10712 (KOTO_OURA_S_5) Imputed	Tropical GJ	HapA-2/3/4 & HapE	G	G	C	G	C	C	G	C	C	C	G		G	G	C	CTT	C	G	C	A	T	G	C	G	G	C
IRIS_313-10722 (GODAWEL) Imputed	Tropical GJ	HapA-2/3/4 & HapE	G	G	C	G	C	C	G	C	C	C	G		G	G	C	CTT	C	G	C	A	T	G	C	G	G	C
IRIS_313-10730 (NANIBRE) Imputed	Tropical GJ	HapA-2/3/4 & HapE	G	G	C	G	C	C	G	C	C	C	G		G	G	C	CTT	C	G	C	A	T	G	C	G	G	C
IRIS_313-10740 (KETAN_PAPAH_AREN) Imputed	Tropical GJ	HapA-2/3/4 & HapE	G	G	C	G	C	C	G	C	C	C	G		G	G	C	CTT	C	G	C	A	T	G	C	G	G	C
IRIS_313-10741 (KETAN_PELERN) Imputed	Tropical GJ	HapA-2/3/4 & HapE	G	G	C	G	C	C	G	C	C	C	G		G	G	C	CTT	C	G	C	A	T	G	C	G	G	C
IRIS_313-10743 (SERAJU) Imputed	Tropical GJ	HapA-2/3/4 & HapE	G	G	C	G	C	C	G	C	C	C	G		G	G	C	CTT	C	G	C	A	T	G	C	G	G	C
IRIS_313-10744 (SIPON) Imputed	Tropical GJ	HapA-2/3/4 & HapE	G	G	C	G	C	C	G	C	C	C	G		G	G	C	CTT	C	G	C	A	T	G	C	G	G	C
IRIS_313-10745 (SLOBOK) Imputed	Tropical GJ	HapA-2/3/4 & HapE	G	G	C	G	C	C	G	C	C	C	G		G	G	C	CTT	C	G	C	A	T	G	C	G	G	C
IRIS_313-10746 (TJEMPO_KREMBUNG) Imputed	Tropical GJ	HapA-2/3/4 & HapE	G	G	C	G	C	C	G	C	C	C	G		G	G	C	CTT	C	G	C	A	T	G	C	G	G	C
IRIS_313-10747 (TJOKRON) Imputed	Tropical GJ	HapA-2/3/4 & HapE	G	G	C	G	C	C	G	C	C	C	G		G	G	C	CTT	C	G	C	A	T	G	C	G	G	C
IRIS_313-10752 (NONE) Imputed	Tropical GJ	HapA-2/3/4 & HapE	G	G	C	G	C	C	G	C	C	C	G		G	G	C	CTT	C	G	C	A	T	G	C	G	G	C
IRIS_313-10758 (AEN_METAN) Imputed	Tropical GJ	HapA-2/3/4 & HapE	G	G	C	G	C	C	G	C	C	C	G		G	G	C	CTT	C	G	C	A	T	G	C	G	G	C
IRIS_313-10759 (ANDEL) Imputed	Tropical GJ	HapA-2/3/4 & HapE	G	G	C	G	C	C	G	C	C	C	G		G	G	C	CTT	C	G	C	A	T	G	C	G	G	C
IRIS_313-10761 (BALIK_SEMAH) Imputed	Tropical GJ	HapA-2/3/4 & HapE	G	G	C	G	C	C	G	C	C	C	G		G	G	C	CTT	C	G	C	A	T	G	C	G	G	C
IRIS_313-10765 (CERE_KAWAT) Imputed	Tropical GJ	HapA-2/3/4 & HapE	G	G	C	G	C	C	G	C	C	C	G		G	G	C	CTT	C	G	C	A	T	G	C	G	G	C
IRIS_313-10766 (DJALAWARA) Imputed	Tropical GJ	HapA-2/3/4 & HapE	G	G	C	G	C	C	G	C	C	C	G		G	G	C	CTT	C	G	C	A	T	G	C	G	G	C
IRIS_313-10767 (DJANGGOT) Imputed	Tropical GJ	HapA-2/3/4 & HapE	G	G	C	G	C	C	G	C	C	C	G		G	G	C	CTT	C	G	C	A	T	G	C	G	G	C
IRIS_313-10770 (GANDAMANA) Imputed	Tropical GJ	HapA-2/3/4 & HapE	G	G	C	G	C	C	G	C	C	C	G		G	G	C	CTT	C	G	C	A	T	G	C	G	G	C
IRIS_313-10771 (GOGO_RAJAPAN) Imputed	Tropical GJ	HapA-2/3/4 & HapE	G	G	C	G	C	C	G	C	C	C	G		G	G	C	CTT	C	G	C	A	T	G	C	G	G	C
IRIS_313-10773 (HAWARA_DJEDAH) Imputed	Tropical GJ	HapA-2/3/4 & HapE	G	G	C	G	C	C	G	C	C	C	G		G	G	C	CTT	C	G	C	A	T	G	C	G	G	C
IRIS_313-10776 (KABADOKA) Imputed	Tropical GJ	HapA-2/3/4 & HapE	G	G	C	G	C	C	G	C	C	C	G		G	G	C	CTT	C	G	C	A	T	G	C	G	G	C
IRIS_313-10780 (KETAN_LALER) Imputed	Tropical GJ	HapA-2/3/4 & HapE	G	G	C	G	C	C	G	C	C	C	G		G	G	C	CTT	C	G	C	A	T	G	C	G	G	C
IRIS_313-10781 (KETAN_MLANTING) Imputed	Tropical GJ	HapA-2/3/4 & HapE	G	G	C	G	C	C	G	C	C	C	G		G	G	C	CTT	C	G	C	A	T	G	C	G	G	C
IRIS_313-10783 (KETAN_OSOG) Imputed	Tropical GJ	HapA-2/3/4 & HapE	G	G	C	G	C	C	G	C	C	C	G		G	G	C	CTT	C	G	C	A	T	G	C	G	G	C
IRIS_313-10784 (KETAN_SAPI) Imputed	Tropical GJ	HapA-2/3/4 & HapE	G	G	C	G	C	C	G	C	C	C	G		G	G	C	CTT	C	G	C	A	T	G	C	G	G	C
IRIS_313-10785 (KETAN_SLAWI) Imputed	Tropical GJ	HapA-2/3/4 & HapE	G	G	C	G	C	C	G	C	C	C	G		G	G	C	CTT	C	G	C	A	T	G	C	G	G	C
IRIS_313-10788 (LEMUNGSIR) Imputed	Tropical GJ	HapA-2/3/4 & HapE	G	G	C	G	C	C	G	C	C	C	G		G	G	C	CTT	C	G	C	A	T	G	C	G	G	C
IRIS_313-10789 (LENGGANG_GENUK_BULU) Imputed	Tropical GJ	HapA-2/3/4 & HapE	G	G	C	G	C	C	G	C	C	C	G		G	G	C	CTT	C	G	C	A	T	G	C	G	G	C
IRIS_313-10793 (MELIK) Imputed	Tropical GJ	HapA-2/3/4 & HapE	G	G	C	G	C	C	G	C	C	C	G		G	G	C	CTT	C	G	C	A	T	G	C	G	G	C
IRIS_313-10794 (MENDUNGAN) Imputed	Tropical GJ	HapA-2/3/4 & HapE	G	G	C	G	C	C	G	C	C	C	G		G	G	C	CTT	C	G	C	A	T	G	C	G	G	C
IRIS_313-10795 (MLATI) Imputed	Tropical GJ	HapA-2/3/4 & HapE	G	G	C	G	C	C	G	C	C	C	G		G	G	C	CTT	C	G	C	A	T	G	C	G	G	C
IRIS_313-10796 (MOLOG) Imputed	Tropical GJ	HapA-2/3/4 & HapE	G	G	C	G	C	C	G	C	C	C	G		G	G	C	CTT	C	G	C	A	T	G	C	G	G	C
IRIS_313-10798 (NOGO-BELE_2) Imputed	Tropical GJ	HapA-2/3/4 & HapE	G	G	C	G	C	C	G	C	C	C	G		G	G	C	CTT	C	G	C	A	T	G	C	G	G	C
IRIS_313-10799 (PAE_ONGGA) Imputed	Tropical GJ	HapA-2/3/4 & HapE	G	G	C	G	C	C	G	C	C	C	G		G	G	C	CTT	C	G	C	A	T	G	C	G	G	C
IRIS_313-10800 (PALOTAN_MELATI) Imputed	Tropical GJ	HapA-2/3/4 & HapE	G	G	C	G	C	C	G	C	C	C	G		G	G	C	CTT	C	G	C	A	T	G	C	G	G	C
IRIS_313-10801 (PARE_BUWUN) Imputed	Tropical GJ	HapA-2/3/4 & HapE	G	G	C	G	C	C	G	C	C	C	G		G	G	C	CTT	C	G	C	A	T	G	C	G	G	C
IRIS_313-10802 (PEUTEUJ) Imputed	Tropical GJ	HapA-2/3/4 & HapE	G	G	C	G	C	C	G	C	C	C	G		G	G	C	CTT	C	G	C	A	T	G	C	G	G	C
IRIS_313-10803 (PLAMPEYAN) Imputed	Tropical GJ	HapA-2/3/4 & HapE	G	G	C	G	C	C	G	C	C	C	G		G	G	C	CTT	C	G	C	A	T	G	C	G	G	C
IRIS_313-10805 (PULO) Imputed	Tropical GJ	HapA-2/3/4 & HapE	G	G	C	G	C	C	G	C	C	C	G		G	G	C	CTT	C	G	C	A	T	G	C	G	G	C
IRIS_313-10808 (RANTE) Imputed	Tropical GJ	HapA-2/3/4 & HapE	G	G	C	G	C	C	G	C	C	C	G		G	G	C	CTT	C	G	C	A	T	G	C	G	G	C
IRIS_313-10809 (SAMPANG_KUNING) Imputed	Tropical GJ	HapA-2/3/4 & HapE	G	G	C	G	C	C	G	C	C	C	G		G	G	C	CTT	C	G	C	A	T	G	C	G	G	C
IRIS_313-10815 (SIDJANGGUK) Imputed	Tropical GJ	HapA-2/3/4 & HapE	G	G	C	G	C	C	G	C	C	C	G		G	G	C	CTT	C	G	C	A	T	G	C	G	G	C
IRIS_313-10816 (SIDJERO_GUNDIL) Imputed	Tropical GJ	HapA-2/3/4 & HapE	G	G	C	G	C	C	G	C	C	C	G		G	G	C	CTT	C	G	C	A	T	G	C	G	G	C
IRIS_313-10817 (SLAMET) Imputed	Tropical GJ	HapA-2/3/4 & HapE	G	G	C	G	C	C	G	C	C	C	G		G	G	C	CTT	C	G	C	A	T	G	C	G	G	C
IRIS_313-10829 (INAMBOG) Imputed	Tropical GJ	HapA-2/3/4 & HapE	G	G	C	G	C	C	G	C	C	C	G		G	G	C	CTT	C	G	C	A	T	G	C	G	G	C
IRIS_313-10831 (MALANDI_2) Imputed	Tropical GJ	HapA-2/3/4 & HapE	G	G	C	G	C	C	G	C	C	C	G		G	G	C	CTT	C	G	C	A	T	G	C	G	G	C
IRIS_313-10841 (KETAN_NANGKA) Imputed	Tropical GJ	HapA-2/3/4 & HapE	G	G	C	G	C	C	G	C	C	C	G		G	G	C	CTT	C	G	C	A	T	G	C	G	G	C
IRIS_313-10850 (ARC_7263) Imputed	Tropical GJ	HapA-2/3/4 & HapE	G	G	C	G	C	C	G	C	C	C	G		G	G	C	CTT	C	G	C	A	T	G	C	G	G	C
IRIS_313-10853 (ARC_10028) Imputed	Tropical GJ	HapA-2/3/4 & HapE	G	G	C	G	C	C	G	C	C	C	G		G	G	C	CTT	C	G	C	A	T	G	C	G	G	C
IRIS_313-10862 (ARC_11281) Imputed	Tropical GJ	HapA-2/3/4 & HapE	G	G	C	G	C	C	G	C	C	C	G		G	G	C	CTT	C	G	C	A	T	G	C	G	G	C
IRIS_313-10866 (ARC_11478) Imputed	Tropical GJ	HapA-2/3/4 & HapE	G	G	C	G	C	C	G	C	C	C	G		G	G	C	CTT	C	G	C	A	T	G	C	G	G	C
IRIS_313-10867 (ARC_11538) Imputed	Tropical GJ	HapA-2/3/4 & HapE	G	G	C	G	C	C	G	C	C	C	G		G	G	C	CTT	C	G	C	A	T	G	C	G	G	C
IRIS_313-10870 (ARC_11768) Imputed	Tropical GJ	HapA-2/3/4 & HapE	G	G	C	G	C	C	G	C	C	C	G		G	G	C	CTT	C	G	C	A	T	G	C	G	G	C
IRIS_313-10874 (ARC_11946) Imputed	Tropical GJ	HapA-2/3/4 & HapE	G	G	C	G	C	C	G	C	C	C	G		G	G	C	CTT	C	G	C	A	T	G	C	G	G	C
IRIS_313-10884 (ARC_12493) Imputed	Tropical GJ	HapA-2/3/4 & HapE	G	G	C	G	C	C	G	C	C	C	G		G	G	C	CTT	C	G	C	A	T	G	C	G	G	C
IRIS_313-10886 (ARC_12655) Imputed	Tropical GJ	HapA-2/3/4 & HapE	G	G	C	G	C	C	G	C	C	C	G		G	G	C	CTT	C	G	C	A	T	G	C	G	G	C
IRIS_313-10888 (ARC_12726) Imputed	Tropical GJ	HapA-2/3/4 & HapE	G	G	C	G	C	C	G	C	C	C	G		G	G	C	CTT	C	G	C	A	T	G	C	G	G	C
IRIS_313-10889 (ARC_12730) Imputed	Tropical GJ	HapA-2/3/4 & HapE	G	G	C	G	C	C	G	C	C	C	G		G	G	C	CTT	C	G	C	A	T	G	C	G	G	C
IRIS_313-10893 (ARC_13156) Imputed	Tropical GJ	HapA-2/3/4 & HapE	G	G	C	G	C	C	G	C	C	C	G		G	G	C	CTT	C	G	C	A	T	G	C	G	G	C
IRIS_313-10895 (ARC_13257) Imputed	Tropical GJ	HapA-2/3/4 & HapE	G	G	C	G	C	C	G	C	C	C	G		G	G	C	CTT	C	G	C	A	T	G	C	G	G	C
IRIS_313-10918 (T.Q.QI._QINYUHAYUHA) Imputed	Tropical GJ	HapA-2/3/4 & HapE	G	G	C	G	C	C	G	C	C	C	G		G	G	C	CTT	C	G	C	A	T	G	C	G	G	C
IRIS_313-10919 (PINIDWA_QAN_QIPUGO_PINGKITAN) Imputed	Tropical GJ	HapA-2/3/4 & HapE	G	G	C	G	C	C	G	C	C	C	G		G	G	C	CTT	C	G	C	A	T	G	C	G	G	C
IRIS_313-10920 (PINIDWA_QAN_QIPUGO_QELEK) Imputed	Tropical GJ	HapA-2/3/4 & HapE	G	G	C	G	C	C	G	C	C	C	G		G	G	C	CTT	C	G	C	A	T	G	C	G	G	C
IRIS_313-10922 (R_258) Imputed	Tropical GJ	HapA-2/3/4 & HapE	G	G	C	G	C	C	G	C	C	C	G		G	G	C	CTT	C	G	C	A	T	G	C	G	G	C
IRIS_313-10931 (PAKWALAN) Imputed	Tropical GJ	HapA-2/3/4 & HapE	G	G	C	G	C	C	G	C	C	C	G		G	G	C	CTT	C	G	C	A	T	G	C	G	G	C
IRIS_313-10936 (KETAN_GUNDIL) Imputed	Tropical GJ	HapA-2/3/4 & HapE	G	G	C	G	C	C	G	C	C	C	G		G	G	C	CTT	C	G	C	A	T	G	C	G	G	C
IRIS_313-10945 (BULAK) Imputed	Tropical GJ	HapA-2/3/4 & HapE	G	G	C	G	C	C	G	C	C	C	G		G	G	C	CTT	C	G	C	A	T	G	C	G	G	C
IRIS_313-10946 (MANGGE) Imputed	Tropical GJ	HapA-2/3/4 & HapE	G	G	C	G	C	C	G	C	C	C	G		G	G	C	CTT	C	G	C	A	T	G	C	G	G	C
IRIS_313-10949 (TEKALAK) Imputed	Tropical GJ	HapA-2/3/4 & HapE	G	G	C	G	C	C	G	C	C	C	G		G	G	C	CTT	C	G	C	A	T	G	C	G	G	C
IRIS_313-10952 (KILANG_MEDU) Imputed	Tropical GJ	HapA-2/3/4 & HapE	G	G	C	G	C	C	G	C	C	C	G		G	G	C	CTT	C	G	C	A	T	G	C	G	G	C
IRIS_313-10953 (PADI_ABUNG_KUNING) Imputed	Tropical GJ	HapA-2/3/4 & HapE	G	G	C	G	C	C	G	C	C	C	G		G	G	C	CTT	C	G	C	A	T	G	C	G	G	C
IRIS_313-10956 (PUTUS_TOLO) Imputed	Tropical GJ	HapA-2/3/4 & HapE	G	G	C	G	C	C	G	C	C	C	G		G	G	C	CTT	C	G	C	A	T	G	C	G	G	C
IRIS_313-10957 (RANGKAI_KEPEL) Imputed	Tropical GJ	HapA-2/3/4 & HapE	G	G	C	G	C	C	G	C	C	C	G		G	G	C	CTT	C	G	C	A	T	G	C	G	G	C
IRIS_313-10958 (RENIK_BELITI) Imputed	Tropical GJ	HapA-2/3/4 & HapE	G	G	C	G	C	C	G	C	C	C	G		G	G	C	CTT	C	G	C	A	T	G	C	G	G	C
IRIS_313-10959 (SITABO-TABO) Imputed	Tropical GJ	HapA-2/3/4 & HapE	G	G	C	G	C	C	G	C	C	C	G		G	G	C	CTT	C	G	C	A	T	G	C	G	G	C
IRIS_313-10960 (SUNGKAI) Imputed	Tropical GJ	HapA-2/3/4 & HapE	G	G	C	G	C	C	G	C	C	C	G		G	G	C	CTT	C	G	C	A	T	G	C	G	G	C
IRIS_313-10992 (PILIT_TAPUL) Imputed	Tropical GJ	HapA-2/3/4 & HapE	G	G	C	G	C	C	G	C	C	C	G		G	G	C	CTT	C	G	C	A	T	G	C	G	G	C
IRIS_313-10993 (LANNAB) Imputed	Tropical GJ	HapA-2/3/4 & HapE	G	G	C	G	C	C	G	C	C	C	G		G	G	C	CTT	C	G	C	A	T	G	C	G	G	C
IRIS_313-10994 (PANGETAN) Imputed	Tropical GJ	HapA-2/3/4 & HapE	G	G	C	G	C	C	G	C	C	C	G		G	G	C	CTT	C	G	C	A	T	G	C	G	G	C
IRIS_313-11001 (PAEDAI_SOBUDI) Imputed	Tropical GJ	HapA-2/3/4 & HapE	G	G	C	G	C	C	G	C	C	C	G		G	G	C	CTT	C	G	C	A	T	G	C	G	G	C
IRIS_313-11003 (PAE_MEETO) Imputed	Tropical GJ	HapA-2/3/4 & HapE	G	G	C	G	C	C	G	C	C	C	G		G	G	C	CTT	C	G	C	A	T	G	C	G	G	C
IRIS_313-11004 (PAE_SANGGULA) Imputed	Tropical GJ	HapA-2/3/4 & HapE	G	G	C	G	C	C	G	C	C	C	G		G	G	C	CTT	C	G	C	A	T	G	C	G	G	C
IRIS_313-11007 (PULUT_BONGO) Imputed	Tropical GJ	HapA-2/3/4 & HapE	G	G	C	G	C	C	G	C	C	C	G		G	G	C	CTT	C	G	C	A	T	G	C	G	G	C
IRIS_313-11008 (PULUT_CENRANA) Imputed	Tropical GJ	HapA-2/3/4 & HapE	G	G	C	G	C	C	G	C	C	C	G		G	G	C	CTT	C	G	C	A	T	G	C	G	G	C
IRIS_313-11009 (PULUT_HALAPA) Imputed	Tropical GJ	HapA-2/3/4 & HapE	G	G	C	G	C	C	G	C	C	C	G		G	G	C	CTT	C	G	C	A	T	G	C	G	G	C
IRIS_313-11044 (BUKU) Imputed	Tropical GJ	HapA-2/3/4 & HapE	G	G	C	G	C	C	G	C	C	C	G		G	G	C	CTT	C	G	C	A	T	G	C	G	G	C
IRIS_313-11045 (ENGKABANG) Imputed	Tropical GJ	HapA-2/3/4 & HapE	G	G	C	G	C	C	G	C	C	C	G		G	G	C	CTT	C	G	C	A	T	G	C	G	G	C
IRIS_313-11046 (LALANGIT) Imputed	Tropical GJ	HapA-2/3/4 & HapE	G	G	C	G	C	C	G	C	C	C	G		G	G	C	CTT	C	G	C	A	T	G	C	G	G	C
IRIS_313-11093 (KHAO_TAM) Imputed	Tropical GJ	HapA-2/3/4 & HapE	G	G	C	G	C	C	G	C	C	C	G		G	G	C	CTT	C	G	C	A	T	G	C	G	G	C
IRIS_313-11094 (MAK_BOUAP) Imputed	Tropical GJ	HapA-2/3/4 & HapE	G	G	C	G	C	C	G	C	C	C	G		G	G	C	CTT	C	G	C	A	T	G	C	G	G	C
IRIS_313-11100 (MAMON) Imputed	Tropical GJ	HapA-2/3/4 & HapE	G	G	C	G	C	C	G	C	C	C	G		G	G	C	CTT	C	G	C	A	T	G	C	G	G	C
IRIS_313-11102 (NONE) Imputed	Tropical GJ	HapA-2/3/4 & HapE	G	G	C	G	C	C	G	C	C	C	G		G	G	C	CTT	C	G	C	A	T	G	C	G	G	C
IRIS_313-11103 (NONE) Imputed	Tropical GJ	HapA-2/3/4 & HapE	G	G	C	G	C	C	G	C	C	C	G		G	G	C	CTT	C	G	C	A	T	G	C	G	G	C
IRIS_313-11104 (NONE) Imputed	Tropical GJ	HapA-2/3/4 & HapE	G	G	C	G	C	C	G	C	C	C	G		G	G	C	CTT	C	G	C	A	T	G	C	G	G	C
IRIS_313-11105 (NONE) Imputed	Tropical GJ	HapA-2/3/4 & HapE	G	G	C	G	C	C	G	C	C	C	G		G	G	C	CTT	C	G	C	A	T	G	C	G	G	C
IRIS_313-11106 (NONE) Imputed	Tropical GJ	HapA-2/3/4 & HapE	G	G	C	G	C	C	G	C	C	C	G		G	G	C	CTT	C	G	C	A	T	G	C	G	G	C
IRIS_313-11107 (ZANTON) Imputed	Tropical GJ	HapA-2/3/4 & HapE	G	G	C	G	C	C	G	C	C	C	G		G	G	C	CTT	C	G	C	A	T	G	C	G	G	C
IRIS_313-11109 (NONE) Imputed	Tropical GJ	HapA-2/3/4 & HapE	G	G	C	G	C	C	G	C	C	C	G		G	G	C	CTT	C	G	C	A	T	G	C	G	G	C
IRIS_313-11117 (KAYELI_KUNING) Imputed	Tropical GJ	HapA-2/3/4 & HapE	G	G	C	G	C	C	G	C	C	C	G		G	G	C	CTT	C	G	C	A	T	G	C	G	G	C
IRIS_313-11121 (GBRA) Imputed	Tropical GJ	HapA-2/3/4 & HapE	G	G	C	G	C	C	G	C	C	C	G		G	G	C	CTT	C	G	C	A	T	G	C	G	G	C
IRIS_313-11159 (HYB-5-2-1-1-4) Imputed	Tropical GJ	HapA-2/3/4 & HapE	G	G	C	G	C	C	G	C	C	C	G		G	G	C	CTT	C	G	C	A	T	G	C	G	G	C
IRIS_313-11161 (SADU) Imputed	Tropical GJ	HapA-2/3/4 & HapE	G	G	C	G	C	C	G	C	C	C	G		G	G	C	CTT	C	G	C	A	T	G	C	G	G	C
IRIS_313-11183 (KETAN_LEMBAYUNGAN) Imputed	Tropical GJ	HapA-2/3/4 & HapE	G	G	C	G	C	C	G	C	C	C	G		G	G	C	CTT	C	G	C	A	T	G	C	G	G	C
IRIS_313-11248 (NIAW_KHAMIN) Imputed	Tropical GJ	HapA-2/3/4 & HapE	G	G	C	G	C	C	G	C	C	C	G		G	G	C	CTT	C	G	C	A	T	G	C	G	G	C
IRIS_313-11311 (CICIH_KAPUK) Imputed	Tropical GJ	HapA-2/3/4 & HapE	G	G	C	G	C	C	G	C	C	C	G		G	G	C	CTT	C	G	C	A	T	G	C	G	G	C
IRIS_313-11313 (PADI_RENDAH) Imputed	Tropical GJ	HapA-2/3/4 & HapE	G	G	C	G	C	C	G	C	C	C	G		G	G	C	CTT	C	G	C	A	T	G	C	G	G	C
IRIS_313-11314 (PELAU) Imputed	Tropical GJ	HapA-2/3/4 & HapE	G	G	C	G	C	C	G	C	C	C	G		G	G	C	CTT	C	G	C	A	T	G	C	G	G	C
IRIS_313-11328 (PADI_BURIH) Imputed	Tropical GJ	HapA-2/3/4 & HapE	G	G	C	G	C	C	G	C	C	C	G		G	G	C	CTT	C	G	C	A	T	G	C	G	G	C
IRIS_313-11329 (PADI_JALAI_BELA) Imputed	Tropical GJ	HapA-2/3/4 & HapE	G	G	C	G	C	C	G	C	C	C	G		G	G	C	CTT	C	G	C	A	T	G	C	G	G	C
IRIS_313-11337 (LAWA-AN) Imputed	Tropical GJ	HapA-2/3/4 & HapE	G	G	C	G	C	C	G	C	C	C	G		G	G	C	CTT	C	G	C	A	T	G	C	G	G	C
IRIS_313-11340 (MINANOK) Imputed	Tropical GJ	HapA-2/3/4 & HapE	G	G	C	G	C	C	G	C	C	C	G		G	G	C	CTT	C	G	C	A	T	G	C	G	G	C
IRIS_313-11376 (NONE) Imputed	Tropical GJ	HapA-2/3/4 & HapE	G	G	C	G	C	C	G	C	C	C	G		G	G	C	CTT	C	G	C	A	T	G	C	G	G	C
IRIS_313-11379 (CADIDIT(GLUT.)) Imputed	Tropical GJ	HapA-2/3/4 & HapE	G	G	C	G	C	C	G	C	C	C	G		G	G	C	CTT	C	G	C	A	T	G	C	G	G	C
IRIS_313-11380 (CA-ONG(WHITE)) Imputed	Tropical GJ	HapA-2/3/4 & HapE	G	G	C	G	C	C	G	C	C	C	G		G	G	C	CTT	C	G	C	A	T	G	C	G	G	C
IRIS_313-11396 (MAS) Imputed	Tropical GJ	HapA-2/3/4 & HapE	G	G	C	G	C	C	G	C	C	C	G		G	G	C	CTT	C	G	C	A	T	G	C	G	G	C
IRIS_313-11397 (TAMBU) Imputed	Tropical GJ	HapA-2/3/4 & HapE	G	G	C	G	C	C	G	C	C	C	G		G	G	C	CTT	C	G	C	A	T	G	C	G	G	C
IRIS_313-11425 (BRANCO_PRECOCE) Imputed	Tropical GJ	HapA-2/3/4 & HapE	G	G	C	G	C	C	G	C	C	C	G		G	G	C	CTT	C	G	C	A	T	G	C	G	G	C
IRIS_313-11434 (FORTUNA_BLANCO(SAN_MARCOS)) Imputed	Tropical GJ	HapA-2/3/4 & HapE	G	G	C	G	C	C	G	C	C	C	G		G	G	C	CTT	C	G	C	A	T	G	C	G	G	C
IRIS_313-11435 (MONMINEUPLEU) Imputed	Tropical GJ	HapA-2/3/4 & HapE	G	G	C	G	C	C	G	C	C	C	G		G	G	C	CTT	C	G	C	A	T	G	C	G	G	C
IRIS_313-11436 (SAKAZELE(538)) Imputed	Tropical GJ	HapA-2/3/4 & HapE	G	G	C	G	C	C	G	C	C	C	G		G	G	C	CTT	C	G	C	A	T	G	C	G	G	C
IRIS_313-11441 (NALA) Imputed	Tropical GJ	HapA-2/3/4 & HapE	G	G	C	G	C	C	G	C	C	C	G		G	G	C	CTT	C	G	C	A	T	G	C	G	G	C
IRIS_313-11464 (CARAWI) Imputed	Tropical GJ	HapA-2/3/4 & HapE	G	G	C	G	C	C	G	C	C	C	G		G	G	C	CTT	C	G	C	A	T	G	C	G	G	C
IRIS_313-11465 (DINORADO) Imputed	Tropical GJ	HapA-2/3/4 & HapE	G	G	C	G	C	C	G	C	C	C	G		G	G	C	CTT	C	G	C	A	T	G	C	G	G	C
IRIS_313-11473 (KINTOMAN(TOD-DOY)) Imputed	Tropical GJ	HapA-2/3/4 & HapE	G	G	C	G	C	C	G	C	C	C	G		G	G	C	CTT	C	G	C	A	T	G	C	G	G	C
IRIS_313-11479 (VANKALI) Imputed	Tropical GJ	HapA-2/3/4 & HapE	G	G	C	G	C	C	G	C	C	C	G		G	G	C	CTT	C	G	C	A	T	G	C	G	G	C
IRIS_313-11494 (IC25690) Imputed	Tropical GJ	HapA-2/3/4 & HapE	G	G	C	G	C	C	G	C	C	C	G		G	G	C	CTT	C	G	C	A	T	G	C	G	G	C
IRIS_313-11495 (ANENOE) Imputed	Tropical GJ	HapA-2/3/4 & HapE	G	G	C	G	C	C	G	C	C	C	G		G	G	C	CTT	C	G	C	A	T	G	C	G	G	C
IRIS_313-11496 (BALU_PRIA) Imputed	Tropical GJ	HapA-2/3/4 & HapE	G	G	C	G	C	C	G	C	C	C	G		G	G	C	CTT	C	G	C	A	T	G	C	G	G	C
IRIS_313-11498 (PADI_HEDENG(REKET_HEDENG)) Imputed	Tropical GJ	HapA-2/3/4 & HapE	G	G	C	G	C	C	G	C	C	C	G		G	G	C	CTT	C	G	C	A	T	G	C	G	G	C
IRIS_313-11499 (PADI_UDANG) Imputed	Tropical GJ	HapA-2/3/4 & HapE	G	G	C	G	C	C	G	C	C	C	G		G	G	C	CTT	C	G	C	A	T	G	C	G	G	C
IRIS_313-11524 (KOUINONEPOU) Imputed	Tropical GJ	HapA-2/3/4 & HapE	G	G	C	G	C	C	G	C	C	C	G		G	G	C	CTT	C	G	C	A	T	G	C	G	G	C
IRIS_313-11526 (FOSSA(GBE)) Imputed	Tropical GJ	HapA-2/3/4 & HapE	G	G	C	G	C	C	G	C	C	C	G		G	G	C	CTT	C	G	C	A	T	G	C	G	G	C
IRIS_313-11527 (GOLO) Imputed	Tropical GJ	HapA-2/3/4 & HapE	G	G	C	G	C	C	G	C	C	C	G		G	G	C	CTT	C	G	C	A	T	G	C	G	G	C
IRIS_313-11532 (MARIA_GAKIT) Imputed	Tropical GJ	HapA-2/3/4 & HapE	G	G	C	G	C	C	G	C	C	C	G		G	G	C	CTT	C	G	C	A	T	G	C	G	G	C
IRIS_313-11537 (J_6_IR438(WC694)) Imputed	Tropical GJ	HapA-2/3/4 & HapE	G	G	C	G	C	C	G	C	C	C	G		G	G	C	CTT	C	G	C	A	T	G	C	G	G	C
IRIS_313-11539 (SP6(WC836)) Imputed	Tropical GJ	HapA-2/3/4 & HapE	G	G	C	G	C	C	G	C	C	C	G		G	G	C	CTT	C	G	C	A	T	G	C	G	G	C
IRIS_313-11540 (PATIE_ROUGE) Imputed	Tropical GJ	HapA-2/3/4 & HapE	G	G	C	G	C	C	G	C	C	C	G		G	G	C	CTT	C	G	C	A	T	G	C	G	G	C
IRIS_313-11611 (YAH_YAW) Imputed	Tropical GJ	HapA-2/3/4 & HapE	G	G	C	G	C	C	G	C	C	C	G		G	G	C	CTT	C	G	C	A	T	G	C	G	G	C
IRIS_313-11623 (KAO_SONG_HAI) Imputed	Tropical GJ	HapA-2/3/4 & HapE	G	G	C	G	C	C	G	C	C	C	G		G	G	C	CTT	C	G	C	A	T	G	C	G	G	C
IRIS_313-11658 (MANYALOJOPOIHUN) Imputed	Tropical GJ	HapA-2/3/4 & HapE	G	G	C	G	C	C	G	C	C	C	G		G	G	C	CTT	C	G	C	A	T	G	C	G	G	C
IRIS_313-11659 (TOBOHUN) Imputed	Tropical GJ	HapA-2/3/4 & HapE	G	G	C	G	C	C	G	C	C	C	G		G	G	C	CTT	C	G	C	A	T	G	C	G	G	C
IRIS_313-11660 (WULE_DASIMA) Imputed	Tropical GJ	HapA-2/3/4 & HapE	G	G	C	G	C	C	G	C	C	C	G		G	G	C	CTT	C	G	C	A	T	G	C	G	G	C
IRIS_313-11673 (BURI-BURING) Imputed	Tropical GJ	HapA-2/3/4 & HapE	G	G	C	G	C	C	G	C	C	C	G		G	G	C	CTT	C	G	C	A	T	G	C	G	G	C
IRIS_313-11736 (MALAGKIT(PINELIPE)) Imputed	Tropical GJ	HapA-2/3/4 & HapE	G	G	C	G	C	C	G	C	C	C	G		G	G	C	CTT	C	G	C	A	T	G	C	G	G	C
IRIS_313-11739 (NAKPUI) Imputed	Tropical GJ	HapA-2/3/4 & HapE	G	G	C	G	C	C	G	C	C	C	G		G	G	C	CTT	C	G	C	A	T	G	C	G	G	C
IRIS_313-11755 (A_2-257) Imputed	Tropical GJ	HapA-2/3/4 & HapE	G	G	C	G	C	C	G	C	C	C	G		G	G	C	CTT	C	G	C	A	T	G	C	G	G	C
IRIS_313-11756 (BENGALI_VAKAHANA_1448) Imputed	Tropical GJ	HapA-2/3/4 & HapE	G	G	C	G	C	C	G	C	C	C	G		G	G	C	CTT	C	G	C	A	T	G	C	G	G	C
IRIS_313-11759 (K_2_C_45) Imputed	Tropical GJ	HapA-2/3/4 & HapE	G	G	C	G	C	C	G	C	C	C	G		G	G	C	CTT	C	G	C	A	T	G	C	G	G	C
IRIS_313-11792 (VONBOANGY) Imputed	Tropical GJ	HapA-2/3/4 & HapE	G	G	C	G	C	C	G	C	C	C	G		G	G	C	CTT	C	G	C	A	T	G	C	G	G	C
IRIS_313-11832 (AE_WAWNG_POO_DOO) Imputed	Tropical GJ	HapA-2/3/4 & HapE	G	G	C	G	C	C	G	C	C	C	G		G	G	C	CTT	C	G	C	A	T	G	C	G	G	C
IRIS_313-11834 (BUENG_MONG_LENG_WE) Imputed	Tropical GJ	HapA-2/3/4 & HapE	G	G	C	G	C	C	G	C	C	C	G		G	G	C	CTT	C	G	C	A	T	G	C	G	G	C
IRIS_313-11846 (TON_TIA_GUAY_NU) Imputed	Tropical GJ	HapA-2/3/4 & HapE	G	G	C	G	C	C	G	C	C	C	G		G	G	C	CTT	C	G	C	A	T	G	C	G	G	C
IRIS_313-11851 (DUNA-AL) Imputed	Tropical GJ	HapA-2/3/4 & HapE	G	G	C	G	C	C	G	C	C	C	G		G	G	C	CTT	C	G	C	A	T	G	C	G	G	C
IRIS_313-11892 (HO_MOK) Imputed	Tropical GJ	HapA-2/3/4 & HapE	G	G	C	G	C	C	G	C	C	C	G		G	G	C	CTT	C	G	C	A	T	G	C	G	G	C
IRIS_313-11903 (KOMPIT) Imputed	Tropical GJ	HapA-2/3/4 & HapE	G	G	C	G	C	C	G	C	C	C	G		G	G	C	CTT	C	G	C	A	T	G	C	G	G	C
IRIS_313-11906 (SULUS_BALOK) Imputed	Tropical GJ	HapA-2/3/4 & HapE	G	G	C	G	C	C	G	C	C	C	G		G	G	C	CTT	C	G	C	A	T	G	C	G	G	C
IRIS_313-11907 (TINAROH) Imputed	Tropical GJ	HapA-2/3/4 & HapE	G	G	C	G	C	C	G	C	C	C	G		G	G	C	CTT	C	G	C	A	T	G	C	G	G	C
IRIS_313-11913 (BUAGKOG) Imputed	Tropical GJ	HapA-2/3/4 & HapE	G	G	C	G	C	C	G	C	C	C	G		G	G	C	CTT	C	G	C	A	T	G	C	G	G	C
IRIS_313-11915 (IB95) Imputed	Tropical GJ	HapA-2/3/4 & HapE	G	G	C	G	C	C	G	C	C	C	G		G	G	C	CTT	C	G	C	A	T	G	C	G	G	C
IRIS_313-11928 (DAYRON_MARANGRAS) Imputed	Tropical GJ	HapA-2/3/4 & HapE	G	G	C	G	C	C	G	C	C	C	G		G	G	C	CTT	C	G	C	A	T	G	C	G	G	C
IRIS_313-11946 (BWANGA_MOUI) Imputed	Tropical GJ	HapA-2/3/4 & HapE	G	G	C	G	C	C	G	C	C	C	G		G	G	C	CTT	C	G	C	A	T	G	C	G	G	C
IRIS_313-11970 (BUNTU_DOMBA_1) Imputed	Tropical GJ	HapA-2/3/4 & HapE	G	G	C	G	C	C	G	C	C	C	G		G	G	C	CTT	C	G	C	A	T	G	C	G	G	C
IRIS_313-11971 (PARE_LAMBAN_BINGKA) Imputed	Tropical GJ	HapA-2/3/4 & HapE	G	G	C	G	C	C	G	C	C	C	G		G	G	C	CTT	C	G	C	A	T	G	C	G	G	C
IRIS_313-11994 (KALINDIG) Imputed	Tropical GJ	HapA-2/3/4 & HapE	G	G	C	G	C	C	G	C	C	C	G		G	G	C	CTT	C	G	C	A	T	G	C	G	G	C
IRIS_313-11995 (PINUTYUKAN) Imputed	Tropical GJ	HapA-2/3/4 & HapE	G	G	C	G	C	C	G	C	C	C	G		G	G	C	CTT	C	G	C	A	T	G	C	G	G	C
IRIS_313-12006 (PADI_HANGIR) Imputed	Tropical GJ	HapA-2/3/4 & HapE	G	G	C	G	C	C	G	C	C	C	G		G	G	C	CTT	C	G	C	A	T	G	C	G	G	C
IRIS_313-12018 (FRENSI_GBOI) Imputed	Tropical GJ	HapA-2/3/4 & HapE	G	G	C	G	C	C	G	C	C	C	G		G	G	C	CTT	C	G	C	A	T	G	C	G	G	C
IRIS_313-12021 (ITA_131) Imputed	Tropical GJ	HapA-2/3/4 & HapE	G	G	C	G	C	C	G	C	C	C	G		G	G	C	CTT	C	G	C	A	T	G	C	G	G	C
IRIS_313-12031 (P.T.Q._QINDONAAL) Imputed	Tropical GJ	HapA-2/3/4 & HapE	G	G	C	G	C	C	G	C	C	C	G		G	G	C	CTT	C	G	C	A	T	G	C	G	G	C
IRIS_313-12045 (BUYAN) Imputed	Tropical GJ	HapA-2/3/4 & HapE	G	G	C	G	C	C	G	C	C	C	G		G	G	C	CTT	C	G	C	A	T	G	C	G	G	C
IRIS_313-12051 (TINOLDO_MARANGRAS) Imputed	Tropical GJ	HapA-2/3/4 & HapE	G	G	C	G	C	C	G	C	C	C	G		G	G	C	CTT	C	G	C	A	T	G	C	G	G	C
IRIS_313-12068 (PULUT_KETAN) Imputed	Tropical GJ	HapA-2/3/4 & HapE	G	G	C	G	C	C	G	C	C	C	G		G	G	C	CTT	C	G	C	A	T	G	C	G	G	C
IRIS_313-12069 (PULUT_MAS) Imputed	Tropical GJ	HapA-2/3/4 & HapE	G	G	C	G	C	C	G	C	C	C	G		G	G	C	CTT	C	G	C	A	T	G	C	G	G	C
IRIS_313-12073 (KASIGNAYAN) Imputed	Tropical GJ	HapA-2/3/4 & HapE	G	G	C	G	C	C	G	C	C	C	G		G	G	C	CTT	C	G	C	A	T	G	C	G	G	C
IRIS_313-12108 (PARAI_JALEY_MASIK) Imputed	Tropical GJ	HapA-2/3/4 & HapE	G	G	C	G	C	C	G	C	C	C	G		G	G	C	CTT	C	G	C	A	T	G	C	G	G	C
IRIS_313-12129 (Mon_Lai) Imputed	Tropical GJ	HapA-2/3/4 & HapE	G	G	C	G	C	C	G	C	C	C	G		G	G	C	CTT	C	G	C	A	T	G	C	G	G	C
IRIS_313-12134 (THATENG) Imputed	Tropical GJ	HapA-2/3/4 & HapE	G	G	C	G	C	C	G	C	C	C	G		G	G	C	CTT	C	G	C	A	T	G	C	G	G	C
IRIS_313-12144 (GINAYANGGANG) Imputed	Tropical GJ	HapA-2/3/4 & HapE	G	G	C	G	C	C	G	C	C	C	G		G	G	C	CTT	C	G	C	A	T	G	C	G	G	C
IRIS_313-12164 (PA_YANG_NOEUGN) Imputed	Tropical GJ	HapA-2/3/4 & HapE	G	G	C	G	C	C	G	C	C	C	G		G	G	C	CTT	C	G	C	A	T	G	C	G	G	C
IRIS_313-12241 (SEMENDANG) Imputed	Tropical GJ	HapA-2/3/4 & HapE	G	G	C	G	C	C	G	C	C	C	G		G	G	C	CTT	C	G	C	A	T	G	C	G	G	C
IRIS_313-12252 (A_MOUK) Imputed	Tropical GJ	HapA-2/3/4 & HapE	G	G	C	G	C	C	G	C	C	C	G		G	G	C	CTT	C	G	C	A	T	G	C	G	G	C
IRIS_313-12271 (BATIBATIKAN) Imputed	Tropical GJ	HapA-2/3/4 & HapE	G	G	C	G	C	C	G	C	C	C	G		G	G	C	CTT	C	G	C	A	T	G	C	G	G	C
IRIS_313-12272 (MALAGKIT_(ITIM)) Imputed	Tropical GJ	HapA-2/3/4 & HapE	G	G	C	G	C	C	G	C	C	C	G		G	G	C	CTT	C	G	C	A	T	G	C	G	G	C
IRIS_313-12279 (RAMADITRA) Imputed	Tropical GJ	HapA-2/3/4 & HapE	G	G	C	G	C	C	G	C	C	C	G		G	G	C	CTT	C	G	C	A	T	G	C	G	G	C
IRIS_313-12281 (SALAZANA) Imputed	Tropical GJ	HapA-2/3/4 & HapE	G	G	C	G	C	C	G	C	C	C	G		G	G	C	CTT	C	G	C	A	T	G	C	G	G	C
IRIS_313-12285 (PADI_MIAT_(KECIL)) Imputed	Tropical GJ	HapA-2/3/4 & HapE	G	G	C	G	C	C	G	C	C	C	G		G	G	C	CTT	C	G	C	A	T	G	C	G	G	C
IRIS_313-12299 (MUANG_TAY) Imputed	Tropical GJ	HapA-2/3/4 & HapE	G	G	C	G	C	C	G	C	C	C	G		G	G	C	CTT	C	G	C	A	T	G	C	G	G	C
IRIS_313-12321 (NONE) Imputed	Tropical GJ	HapA-2/3/4 & HapE	G	G	C	G	C	C	G	C	C	C	G		G	G	C	CTT	C	G	C	A	T	G	C	G	G	C
IRIS_313-12345 (Vieng) Imputed	Tropical GJ	HapA-2/3/4 & HapE	G	G	C	G	C	C	G	C	C	C	G		G	G	C	CTT	C	G	C	A	T	G	C	G	G	C
IRIS_313-15905 (WAB_56-125) Imputed	Tropical GJ	HapA-2/3/4 & HapE	G	G	C	G	C	C	G	C	C	C	G		G	G	C	CTT	C	G	C	A	T	G	C	G	G	C
IRIS_313-15907 (INIA_TACUARI) Imputed	Tropical GJ	HapA-2/3/4 & HapE	G	G	C	G	C	C	G	C	C	C	G		G	G	C	CTT	C	G	C	A	T	G	C	G	G	C
IRIS_313-15910 (CYPRESS) Imputed	Tropical GJ	HapA-2/3/4 & HapE	G	G	C	G	C	C	G	C	C	C	G		G	G	C	CTT	C	G	C	A	T	G	C	G	G	C
IRIS_313-7838 (62667) Imputed	Tropical GJ	HapA-2/3/4 & HapE	G	G	C	G	C	C	G	C	C	C	G		G	G	C	CTT	C	G	C	A	T	G	C	G	G	C
IRIS_313-7856 (CHA_LOY_OE) Imputed	Tropical GJ	HapA-2/3/4 & HapE	G	G	C	G	C	C	G	C	C	C	G		G	G	C	CTT	C	G	C	A	T	G	C	G	G	C
IRIS_313-7859 (CIRAD_358) Imputed	Tropical GJ	HapA-2/3/4 & HapE	G	G	C	G	C	C	G	C	C	C	G		G	G	C	CTT	C	G	C	A	T	G	C	G	G	C
IRIS_313-7863 (CIRAD_403) Imputed	Tropical GJ	HapA-2/3/4 & HapE	G	G	C	G	C	C	G	C	C	C	G		G	G	C	CTT	C	G	C	A	T	G	C	G	G	C
IRIS_313-7866 (CNA-7BO11>33-13-6-1) Imputed	Tropical GJ	HapA-2/3/4 & HapE	G	G	C	G	C	C	G	C	C	C	G		G	G	C	CTT	C	G	C	A	T	G	C	G	G	C
IRIS_313-7868 (CT13582-15-5-M) Imputed	Tropical GJ	HapA-2/3/4 & HapE	G	G	C	G	C	C	G	C	C	C	G		G	G	C	CTT	C	G	C	A	T	G	C	G	G	C
IRIS_313-7870 (CUIABANA) Imputed	Tropical GJ	HapA-2/3/4 & HapE	G	G	C	G	C	C	G	C	C	C	G		G	G	C	CTT	C	G	C	A	T	G	C	G	G	C
IRIS_313-7876 (DINORADO) Imputed	Tropical GJ	HapA-2/3/4 & HapE	G	G	C	G	C	C	G	C	C	C	G		G	G	C	CTT	C	G	C	A	T	G	C	G	G	C
IRIS_313-7883 (GANIGI) Imputed	Tropical GJ	HapA-2/3/4 & HapE	G	G	C	G	C	C	G	C	C	C	G		G	G	C	CTT	C	G	C	A	T	G	C	G	G	C
IRIS_313-7885 (GOGO) Imputed	Tropical GJ	HapA-2/3/4 & HapE	G	G	C	G	C	C	G	C	C	C	G		G	G	C	CTT	C	G	C	A	T	G	C	G	G	C
IRIS_313-7902 (IR_63380-16) Imputed	Tropical GJ	HapA-2/3/4 & HapE	G	G	C	G	C	C	G	C	C	C	G		G	G	C	CTT	C	G	C	A	T	G	C	G	G	C
IRIS_313-7907 (IR_68704-145-1-1-B) Imputed	Tropical GJ	HapA-2/3/4 & HapE	G	G	C	G	C	C	G	C	C	C	G		G	G	C	CTT	C	G	C	A	T	G	C	G	G	C
IRIS_313-7909 (IR_71525-19-1-1) Imputed	Tropical GJ	HapA-2/3/4 & HapE	G	G	C	G	C	C	G	C	C	C	G		G	G	C	CTT	C	G	C	A	T	G	C	G	G	C
IRIS_313-7912 (IRAT_104) Imputed	Tropical GJ	HapA-2/3/4 & HapE	G	G	C	G	C	C	G	C	C	C	G		G	G	C	CTT	C	G	C	A	T	G	C	G	G	C
IRIS_313-7914 (IRAT_112) Imputed	Tropical GJ	HapA-2/3/4 & HapE	G	G	C	G	C	C	G	C	C	C	G		G	G	C	CTT	C	G	C	A	T	G	C	G	G	C
IRIS_313-7922 (IRAT_234) Imputed	Tropical GJ	HapA-2/3/4 & HapE	G	G	C	G	C	C	G	C	C	C	G		G	G	C	CTT	C	G	C	A	T	G	C	G	G	C
IRIS_313-7924 (IRAT_335) Imputed	Tropical GJ	HapA-2/3/4 & HapE	G	G	C	G	C	C	G	C	C	C	G		G	G	C	CTT	C	G	C	A	T	G	C	G	G	C
IRIS_313-7959 (MITSANGANAHIJERY) Imputed	Tropical GJ	HapA-2/3/4 & HapE	G	G	C	G	C	C	G	C	C	C	G		G	G	C	CTT	C	G	C	A	T	G	C	G	G	C
IRIS_313-7993 (VARY_LAVA_DE_BETAFO) Imputed	Tropical GJ	HapA-2/3/4 & HapE	G	G	C	G	C	C	G	C	C	C	G		G	G	C	CTT	C	G	C	A	T	G	C	G	G	C
IRIS_313-7994 (VARY_MADINIKA_3566) Imputed	Tropical GJ	HapA-2/3/4 & HapE	G	G	C	G	C	C	G	C	C	C	G		G	G	C	CTT	C	G	C	A	T	G	C	G	G	C
IRIS_313-8003 (IR_47686-09-01-B-1) Imputed	Tropical GJ	HapA-2/3/4 & HapE	G	G	C	G	C	C	G	C	C	C	G		G	G	C	CTT	C	G	C	A	T	G	C	G	G	C
IRIS_313-8010 (IR_71524-44-1-1) Imputed	Tropical GJ	HapA-2/3/4 & HapE	G	G	C	G	C	C	G	C	C	C	G		G	G	C	CTT	C	G	C	A	T	G	C	G	G	C
IRIS_313-8044 (GOLFO) Imputed	Tropical GJ	HapA-2/3/4 & HapE	G	G	C	G	C	C	G	C	C	C	G		G	G	C	CTT	C	G	C	A	T	G	C	G	G	C
IRIS_313-8046 (PLUS) Imputed	Tropical GJ	HapA-2/3/4 & HapE	G	G	C	G	C	C	G	C	C	C	G		G	G	C	CTT	C	G	C	A	T	G	C	G	G	C
IRIS_313-8057 (79_UPLA) Imputed	Tropical GJ	HapA-2/3/4 & HapE	G	G	C	G	C	C	G	C	C	C	G		G	G	C	CTT	C	G	C	A	T	G	C	G	G	C
IRIS_313-8058 (91_UPLA) Imputed	Tropical GJ	HapA-2/3/4 & HapE	G	G	C	G	C	C	G	C	C	C	G		G	G	C	CTT	C	G	C	A	T	G	C	G	G	C
IRIS_313-8060 (77_UPLA) Imputed	Tropical GJ	HapA-2/3/4 & HapE	G	G	C	G	C	C	G	C	C	C	G		G	G	C	CTT	C	G	C	A	T	G	C	G	G	C
IRIS_313-8061 (75_UPLA) Imputed	Tropical GJ	HapA-2/3/4 & HapE	G	G	C	G	C	C	G	C	C	C	G		G	G	C	CTT	C	G	C	A	T	G	C	G	G	C
IRIS_313-8062 (80_UPLA) Imputed	Tropical GJ	HapA-2/3/4 & HapE	G	G	C	G	C	C	G	C	C	C	G		G	G	C	CTT	C	G	C	A	T	G	C	G	G	C
IRIS_313-8063 (104_UPLA) Imputed	Tropical GJ	HapA-2/3/4 & HapE	G	G	C	G	C	C	G	C	C	C	G		G	G	C	CTT	C	G	C	A	T	G	C	G	G	C
IRIS_313-8064 (32_UPLA) Imputed	Tropical GJ	HapA-2/3/4 & HapE	G	G	C	G	C	C	G	C	C	C	G		G	G	C	CTT	C	G	C	A	T	G	C	G	G	C
IRIS_313-8074 (GOOLARAH) Imputed	Tropical GJ	HapA-2/3/4 & HapE	G	G	C	G	C	C	G	C	C	C	G		G	G	C	CTT	C	G	C	A	T	G	C	G	G	C
IRIS_313-8102 (BLUE_BONNET) Imputed	Tropical GJ	HapA-2/3/4 & HapE	G	G	C	G	C	C	G	C	C	C	G		G	G	C	CTT	C	G	C	A	T	G	C	G	G	C
IRIS_313-8173 (A_201) Imputed	Tropical GJ	HapA-2/3/4 & HapE	G	G	C	G	C	C	G	C	C	C	G		G	G	C	CTT	C	G	C	A	T	G	C	G	G	C
IRIS_313-8180 (DELLMONT) Imputed	Tropical GJ	HapA-2/3/4 & HapE	G	G	C	G	C	C	G	C	C	C	G		G	G	C	CTT	C	G	C	A	T	G	C	G	G	C
IRIS_313-8183 (DREW) Imputed	Tropical GJ	HapA-2/3/4 & HapE	G	G	C	G	C	C	G	C	C	C	G		G	G	C	CTT	C	G	C	A	T	G	C	G	G	C
IRIS_313-8186 (JACINTO) Imputed	Tropical GJ	HapA-2/3/4 & HapE	G	G	C	G	C	C	G	C	C	C	G		G	G	C	CTT	C	G	C	A	T	G	C	G	G	C
IRIS_313-8192 (L_205) Imputed	Tropical GJ	HapA-2/3/4 & HapE	G	G	C	G	C	C	G	C	C	C	G		G	G	C	CTT	C	G	C	A	T	G	C	G	G	C
IRIS_313-8193 (LACASSINE) Imputed	Tropical GJ	HapA-2/3/4 & HapE	G	G	C	G	C	C	G	C	C	C	G		G	G	C	CTT	C	G	C	A	T	G	C	G	G	C
IRIS_313-8202 (REXMONT) Imputed	Tropical GJ	HapA-2/3/4 & HapE	G	G	C	G	C	C	G	C	C	C	G		G	G	C	CTT	C	G	C	A	T	G	C	G	G	C
IRIS_313-8209 (ALEXANDROS) Imputed	Tropical GJ	HapA-2/3/4 & HapE	G	G	C	G	C	C	G	C	C	C	G		G	G	C	CTT	C	G	C	A	T	G	C	G	G	C
IRIS_313-8232 (IR_62266-42-6-2) Imputed	Tropical GJ	HapA-2/3/4 & HapE	G	G	C	G	C	C	G	C	C	C	G		G	G	C	CTT	C	G	C	A	T	G	C	G	G	C
IRIS_313-8277 (K_2_C_14) Imputed	Tropical GJ	HapA-2/3/4 & HapE	G	G	C	G	C	C	G	C	C	C	G		G	G	C	CTT	C	G	C	A	T	G	C	G	G	C
IRIS_313-8279 (SAWAH) Imputed	Tropical GJ	HapA-2/3/4 & HapE	G	G	C	G	C	C	G	C	C	C	G		G	G	C	CTT	C	G	C	A	T	G	C	G	G	C
IRIS_313-8314 (BEUREUM_MEULIT) Imputed	Tropical GJ	HapA-2/3/4 & HapE	G	G	C	G	C	C	G	C	C	C	G		G	G	C	CTT	C	G	C	A	T	G	C	G	G	C
IRIS_313-8323 (REXARK_ROGUE) Imputed	Tropical GJ	HapA-2/3/4 & HapE	G	G	C	G	C	C	G	C	C	C	G		G	G	C	CTT	C	G	C	A	T	G	C	G	G	C
IRIS_313-8339 (BOND) Imputed	Tropical GJ	HapA-2/3/4 & HapE	G	G	C	G	C	C	G	C	C	C	G		G	G	C	CTT	C	G	C	A	T	G	C	G	G	C
IRIS_313-8381 (PURAK_SIRIBA) Imputed	Tropical GJ	HapA-2/3/4 & HapE	G	G	C	G	C	C	G	C	C	C	G		G	G	C	CTT	C	G	C	A	T	G	C	G	G	C
IRIS_313-8400 (RIKUTO_NORIN_MOCHI_20) Imputed	Tropical GJ	HapA-2/3/4 & HapE	G	G	C	G	C	C	G	C	C	C	G		G	G	C	CTT	C	G	C	A	T	G	C	G	G	C
IRIS_313-8431 (BOCAO) Imputed	Tropical GJ	HapA-2/3/4 & HapE	G	G	C	G	C	C	G	C	C	C	G		G	G	C	CTT	C	G	C	A	T	G	C	G	G	C
IRIS_313-8434 (TEBONNET) Imputed	Tropical GJ	HapA-2/3/4 & HapE	G	G	C	G	C	C	G	C	C	C	G		G	G	C	CTT	C	G	C	A	T	G	C	G	G	C
IRIS_313-8436 (PIKTO_MAMAS) Imputed	Tropical GJ	HapA-2/3/4 & HapE	G	G	C	G	C	C	G	C	C	C	G		G	G	C	CTT	C	G	C	A	T	G	C	G	G	C
IRIS_313-8439 (KENDINGA_5(H)) Imputed	Tropical GJ	HapA-2/3/4 & HapE	G	G	C	G	C	C	G	C	C	C	G		G	G	C	CTT	C	G	C	A	T	G	C	G	G	C
IRIS_313-8523 (OS4) Imputed	Tropical GJ	HapA-2/3/4 & HapE	G	G	C	G	C	C	G	C	C	C	G		G	G	C	CTT	C	G	C	A	T	G	C	G	G	C
IRIS_313-8572 (ONOY) Imputed	Tropical GJ	HapA-2/3/4 & HapE	G	G	C	G	C	C	G	C	C	C	G		G	G	C	CTT	C	G	C	A	T	G	C	G	G	C
IRIS_313-8626 (BANJANG) Imputed	Tropical GJ	HapA-2/3/4 & HapE	G	G	C	G	C	C	G	C	C	C	G		G	G	C	CTT	C	G	C	A	T	G	C	G	G	C
IRIS_313-8664 (SITORU) Imputed	Tropical GJ	HapA-2/3/4 & HapE	G	G	C	G	C	C	G	C	C	C	G		G	G	C	CTT	C	G	C	A	T	G	C	G	G	C
IRIS_313-8669 (CALROSE_76) Imputed	Tropical GJ	HapA-2/3/4 & HapE	G	G	C	G	C	C	G	C	C	C	G		G	G	C	CTT	C	G	C	A	T	G	C	G	G	C
IRIS_313-8687 (KEREN_FENHO) Imputed	Tropical GJ	HapA-2/3/4 & HapE	G	G	C	G	C	C	G	C	C	C	G		G	G	C	CTT	C	G	C	A	T	G	C	G	G	C
IRIS_313-8745 (SD120_SELN_(CI_12320)) Imputed	Tropical GJ	HapA-2/3/4 & HapE	G	G	C	G	C	C	G	C	C	C	G		G	G	C	CTT	C	G	C	A	T	G	C	G	G	C
IRIS_313-8768 (MOROFIN) Imputed	Tropical GJ	HapA-2/3/4 & HapE	G	G	C	G	C	C	G	C	C	C	G		G	G	C	CTT	C	G	C	A	T	G	C	G	G	C
IRIS_313-8769 (KOSAGI) Imputed	Tropical GJ	HapA-2/3/4 & HapE	G	G	C	G	C	C	G	C	C	C	G		G	G	C	CTT	C	G	C	A	T	G	C	G	G	C
IRIS_313-8778 (SUP_BLUE_ROSE) Imputed	Tropical GJ	HapA-2/3/4 & HapE	G	G	C	G	C	C	G	C	C	C	G		G	G	C	CTT	C	G	C	A	T	G	C	G	G	C
IRIS_313-8803 (TEXAS_PATNA) Imputed	Tropical GJ	HapA-2/3/4 & HapE	G	G	C	G	C	C	G	C	C	C	G		G	G	C	CTT	C	G	C	A	T	G	C	G	G	C
IRIS_313-8865 (PADI_SEPAH) Imputed	Tropical GJ	HapA-2/3/4 & HapE	G	G	C	G	C	C	G	C	C	C	G		G	G	C	CTT	C	G	C	A	T	G	C	G	G	C
IRIS_313-8876 (DELITUS) Imputed	Tropical GJ	HapA-2/3/4 & HapE	G	G	C	G	C	C	G	C	C	C	G		G	G	C	CTT	C	G	C	A	T	G	C	G	G	C
IRIS_313-8884 (E-WAWNG) Imputed	Tropical GJ	HapA-2/3/4 & HapE	G	G	C	G	C	C	G	C	C	C	G		G	G	C	CTT	C	G	C	A	T	G	C	G	G	C
IRIS_313-8894 (LEKATAN) Imputed	Tropical GJ	HapA-2/3/4 & HapE	G	G	C	G	C	C	G	C	C	C	G		G	G	C	CTT	C	G	C	A	T	G	C	G	G	C
IRIS_313-8923 (CALIFORNIA_BELLE) Imputed	Tropical GJ	HapA-2/3/4 & HapE	G	G	C	G	C	C	G	C	C	C	G		G	G	C	CTT	C	G	C	A	T	G	C	G	G	C
IRIS_313-8955 (LASAT_PUTIH) Imputed	Tropical GJ	HapA-2/3/4 & HapE	G	G	C	G	C	C	G	C	C	C	G		G	G	C	CTT	C	G	C	A	T	G	C	G	G	C
IRIS_313-8960 (BLUEBONNET) Imputed	Tropical GJ	HapA-2/3/4 & HapE	G	G	C	G	C	C	G	C	C	C	G		G	G	C	CTT	C	G	C	A	T	G	C	G	G	C
IRIS_313-8976 (SKY_BONNET) Imputed	Tropical GJ	HapA-2/3/4 & HapE	G	G	C	G	C	C	G	C	C	C	G		G	G	C	CTT	C	G	C	A	T	G	C	G	G	C
IRIS_313-8998 (SIGAE) Imputed	Tropical GJ	HapA-2/3/4 & HapE	G	G	C	G	C	C	G	C	C	C	G		G	G	C	CTT	C	G	C	A	T	G	C	G	G	C
IRIS_313-9050 (ANGKARONG) Imputed	Tropical GJ	HapA-2/3/4 & HapE	G	G	C	G	C	C	G	C	C	C	G		G	G	C	CTT	C	G	C	A	T	G	C	G	G	C
IRIS_313-9123 (LEUANG_GLIANG) Imputed	Tropical GJ	HapA-2/3/4 & HapE	G	G	C	G	C	C	G	C	C	C	G		G	G	C	CTT	C	G	C	A	T	G	C	G	G	C
IRIS_313-9129 (LAYANDABU) Imputed	Tropical GJ	HapA-2/3/4 & HapE	G	G	C	G	C	C	G	C	C	C	G		G	G	C	CTT	C	G	C	A	T	G	C	G	G	C
IRIS_313-9176 (ARC_11359) Imputed	Tropical GJ	HapA-2/3/4 & HapE	G	G	C	G	C	C	G	C	C	C	G		G	G	C	CTT	C	G	C	A	T	G	C	G	G	C
IRIS_313-9239 (RIMBUN) Imputed	Tropical GJ	HapA-2/3/4 & HapE	G	G	C	G	C	C	G	C	C	C	G		G	G	C	CTT	C	G	C	A	T	G	C	G	G	C
IRIS_313-9267 (CHIRGUA_1_I-22) Imputed	Tropical GJ	HapA-2/3/4 & HapE	G	G	C	G	C	C	G	C	C	C	G		G	G	C	CTT	C	G	C	A	T	G	C	G	G	C
IRIS_313-9297 (KORR) Imputed	Tropical GJ	HapA-2/3/4 & HapE	G	G	C	G	C	C	G	C	C	C	G		G	G	C	CTT	C	G	C	A	T	G	C	G	G	C
IRIS_313-9301 (KETAN_DONGGO) Imputed	Tropical GJ	HapA-2/3/4 & HapE	G	G	C	G	C	C	G	C	C	C	G		G	G	C	CTT	C	G	C	A	T	G	C	G	G	C
IRIS_313-9363 (MAYBELLE) Imputed	Tropical GJ	HapA-2/3/4 & HapE	G	G	C	G	C	C	G	C	C	C	G		G	G	C	CTT	C	G	C	A	T	G	C	G	G	C
IRIS_313-9405 (INGSA_BELANAK) Imputed	Tropical GJ	HapA-2/3/4 & HapE	G	G	C	G	C	C	G	C	C	C	G		G	G	C	CTT	C	G	C	A	T	G	C	G	G	C
IRIS_313-9452 (B_505_A_1-28-7-1-2) Imputed	Tropical GJ	HapA-2/3/4 & HapE	G	G	C	G	C	C	G	C	C	C	G		G	G	C	CTT	C	G	C	A	T	G	C	G	G	C
IRIS_313-9470 (SAHULO_FACHE_SOYO) Imputed	Tropical GJ	HapA-2/3/4 & HapE	G	G	C	G	C	C	G	C	C	C	G		G	G	C	CTT	C	G	C	A	T	G	C	G	G	C
IRIS_313-9491 (BLUE_BELLE) Imputed	Tropical GJ	HapA-2/3/4 & HapE	G	G	C	G	C	C	G	C	C	C	G		G	G	C	CTT	C	G	C	A	T	G	C	G	G	C
IRIS_313-9519 (WANICA) Imputed	Tropical GJ	HapA-2/3/4 & HapE	G	G	C	G	C	C	G	C	C	C	G		G	G	C	CTT	C	G	C	A	T	G	C	G	G	C
IRIS_313-9550 (VEGOLD) Imputed	Tropical GJ	HapA-2/3/4 & HapE	G	G	C	G	C	C	G	C	C	C	G		G	G	C	CTT	C	G	C	A	T	G	C	G	G	C
IRIS_313-9558 (LIMBAYAN) Imputed	Tropical GJ	HapA-2/3/4 & HapE	G	G	C	G	C	C	G	C	C	C	G		G	G	C	CTT	C	G	C	A	T	G	C	G	G	C
IRIS_313-9568 (PAMPANGON(H)) Imputed	Tropical GJ	HapA-2/3/4 & HapE	G	G	C	G	C	C	G	C	C	C	G		G	G	C	CTT	C	G	C	A	T	G	C	G	G	C
IRIS_313-9691 (SIFARASI) Imputed	Tropical GJ	HapA-2/3/4 & HapE	G	G	C	G	C	C	G	C	C	C	G		G	G	C	CTT	C	G	C	A	T	G	C	G	G	C
IRIS_313-9742 (LOHAMBITRO) Imputed	Tropical GJ	HapA-2/3/4 & HapE	G	G	C	G	C	C	G	C	C	C	G		G	G	C	CTT	C	G	C	A	T	G	C	G	G	C
IRIS_313-9745 (VARY_MALADY) Imputed	Tropical GJ	HapA-2/3/4 & HapE	G	G	C	G	C	C	G	C	C	C	G		G	G	C	CTT	C	G	C	A	T	G	C	G	G	C
IRIS_313-9851 (GOGOWIERIE) Imputed	Tropical GJ	HapA-2/3/4 & HapE	G	G	C	G	C	C	G	C	C	C	G		G	G	C	CTT	C	G	C	A	T	G	C	G	G	C
IRIS_313-9897 (BIKYAT) Imputed	Tropical GJ	HapA-2/3/4 & HapE	G	G	C	G	C	C	G	C	C	C	G		G	G	C	CTT	C	G	C	A	T	G	C	G	G	C
IRIS_313-9928 (DEO-KITAN) Imputed	Tropical GJ	HapA-2/3/4 & HapE	G	G	C	G	C	C	G	C	C	C	G		G	G	C	CTT	C	G	C	A	T	G	C	G	G	C
IRIS_313-9929 (GOBYERNO) Imputed	Tropical GJ	HapA-2/3/4 & HapE	G	G	C	G	C	C	G	C	C	C	G		G	G	C	CTT	C	G	C	A	T	G	C	G	G	C
IRIS_313-9949 (PANNITHI) Imputed	Tropical GJ	HapA-2/3/4 & HapE	G	G	C	G	C	C	G	C	C	C	G		G	G	C	CTT	C	G	C	A	T	G	C	G	G	C
W002 (E_B_Gopher) Imputed	Tropical GJ	HapA-2/3/4 & HapE	G	G	C	G	C	C	G	C	C	C	G		G	G	C	CTT	C	G	C	A	T	G	C	G	G	C
W003 (C_5560) Imputed	Tropical GJ	HapA-2/3/4 & HapE	G	G	C	G	C	C	G	C	C	C	G		G	G	C	CTT	C	G	C	A	T	G	C	G	G	C
W005 (TAICHU_MOCHI_59) Imputed	Tropical GJ	HapA-2/3/4 & HapE	G	G	C	G	C	C	G	C	C	C	G		G	G	C	CTT	C	G	C	A	T	G	C	G	G	C
W006 (WC_2811) Imputed	Tropical GJ	HapA-2/3/4 & HapE	G	G	C	G	C	C	G	C	C	C	G		G	G	C	CTT	C	G	C	A	T	G	C	G	G	C
W008 (Secano_do_Brazil) Imputed	Tropical GJ	HapA-2/3/4 & HapE	G	G	C	G	C	C	G	C	C	C	G		G	G	C	CTT	C	G	C	A	T	G	C	G	G	C
W017 (R_75) Imputed	Tropical GJ	HapA-2/3/4 & HapE	G	G	C	G	C	C	G	C	C	C	G		G	G	C	CTT	C	G	C	A	T	G	C	G	G	C
W022 (C_8429) Imputed	Tropical GJ	HapA-2/3/4 & HapE	G	G	C	G	C	C	G	C	C	C	G		G	G	C	CTT	C	G	C	A	T	G	C	G	G	C
W024 (Padi_Pohon_Batu) Imputed	Tropical GJ	HapA-2/3/4 & HapE	G	G	C	G	C	C	G	C	C	C	G		G	G	C	CTT	C	G	C	A	T	G	C	G	G	C
W041 (Onu_B) Imputed	Tropical GJ	HapA-2/3/4 & HapE	G	G	C	G	C	C	G	C	C	C	G		G	G	C	CTT	C	G	C	A	T	G	C	G	G	C
W053 (GPNO_1106) Imputed	Tropical GJ	HapA-2/3/4 & HapE	G	G	C	G	C	C	G	C	C	C	G		G	G	C	CTT	C	G	C	A	T	G	C	G	G	C
W057 (Grassy) Imputed	Tropical GJ	HapA-2/3/4 & HapE	G	G	C	G	C	C	G	C	C	C	G		G	G	C	CTT	C	G	C	A	T	G	C	G	G	C
W065 (R_67) Imputed	Tropical GJ	HapA-2/3/4 & HapE	G	G	C	G	C	C	G	C	C	C	G		G	G	C	CTT	C	G	C	A	T	G	C	G	G	C
W067 (Mitak) Imputed	Tropical GJ	HapA-2/3/4 & HapE	G	G	C	G	C	C	G	C	C	C	G		G	G	C	CTT	C	G	C	A	T	G	C	G	G	C
W102 (Padi_Tarab_Arab) Imputed	Tropical GJ	HapA-2/3/4 & HapE	G	G	C	G	C	C	G	C	C	C	G		G	G	C	CTT	C	G	C	A	T	G	C	G	G	C
W110 (Lua_Chua_Chan) Imputed	Tropical GJ	HapA-2/3/4 & HapE	G	G	C	G	C	C	G	C	C	C	G		G	G	C	CTT	C	G	C	A	T	G	C	G	G	C
W113 (Simpor) Imputed	Tropical GJ	HapA-2/3/4 & HapE	G	G	C	G	C	C	G	C	C	C	G		G	G	C	CTT	C	G	C	A	T	G	C	G	G	C
W116 (WC_10253) Imputed	Tropical GJ	HapA-2/3/4 & HapE	G	G	C	G	C	C	G	C	C	C	G		G	G	C	CTT	C	G	C	A	T	G	C	G	G	C
W118 (EMBRAPA_1200) Imputed	Tropical GJ	HapA-2/3/4 & HapE	G	G	C	G	C	C	G	C	C	C	G		G	G	C	CTT	C	G	C	A	T	G	C	G	G	C
W123 (WC_3532) Imputed	Tropical GJ	HapA-2/3/4 & HapE	G	G	C	G	C	C	G	C	C	C	G		G	G	C	CTT	C	G	C	A	T	G	C	G	G	C
W225 (Lemont) Imputed	Tropical GJ	HapA-2/3/4 & HapE	G	G	C	G	C	C	G	C	C	C	G		G	G	C	CTT	C	G	C	A	T	G	C	G	G	C
W251 (RUBIO) Imputed	Tropical GJ	HapA-2/3/4 & HapE	G	G	C	G	C	C	G	C	C	C	G		G	G	C	CTT	C	G	C	A	T	G	C	G	G	C
W253 (Sereendan_Kuning) Imputed	Tropical GJ	HapA-2/3/4 & HapE	G	G	C	G	C	C	G	C	C	C	G		G	G	C	CTT	C	G	C	A	T	G	C	G	G	C
W254 (SAI-BUI-BAO) Imputed	Tropical GJ	HapA-2/3/4 & HapE	G	G	C	G	C	C	G	C	C	C	G		G	G	C	CTT	C	G	C	A	T	G	C	G	G	C
W257 (Latisai1) Imputed	Tropical GJ	HapA-2/3/4 & HapE	G	G	C	G	C	C	G	C	C	C	G		G	G	C	CTT	C	G	C	A	T	G	C	G	G	C
W260 (Uz-Rosz_275) Imputed	Tropical GJ	HapA-2/3/4 & HapE	G	G	C	G	C	C	G	C	C	C	G		G	G	C	CTT	C	G	C	A	T	G	C	G	G	C
W273 (Anambae_ndanggalasi) Imputed	Tropical GJ	HapA-2/3/4 & HapE	G	G	C	G	C	C	G	C	C	C	G		G	G	C	CTT	C	G	C	A	T	G	C	G	G	C
W275 (Heen_goda_wee) Imputed	Tropical GJ	HapA-2/3/4 & HapE	G	G	C	G	C	C	G	C	C	C	G		G	G	C	CTT	C	G	C	A	T	G	C	G	G	C
W284 (Paikasa) Imputed	Tropical GJ	HapA-2/3/4 & HapE	G	G	C	G	C	C	G	C	C	C	G		G	G	C	CTT	C	G	C	A	T	G	C	G	G	C
W285 (Uwi) Imputed	Tropical GJ	HapA-2/3/4 & HapE	G	G	C	G	C	C	G	C	C	C	G		G	G	C	CTT	C	G	C	A	T	G	C	G	G	C
W288 (Dourado_Precoce) Imputed	Tropical GJ	HapA-2/3/4 & HapE	G	G	C	G	C	C	G	C	C	C	G		G	G	C	CTT	C	G	C	A	T	G	C	G	G	C
W300 (NEW_BONNET) Imputed	Tropical GJ	HapA-2/3/4 & HapE	G	G	C	G	C	C	G	C	C	C	G		G	G	C	CTT	C	G	C	A	T	G	C	G	G	C
W302 (KUNTLAN) Imputed	Tropical GJ	HapA-2/3/4 & HapE	G	G	C	G	C	C	G	C	C	C	G		G	G	C	CTT	C	G	C	A	T	G	C	G	G	C
W303 (British_Honduras_Creole) Imputed	Tropical GJ	HapA-2/3/4 & HapE	G	G	C	G	C	C	G	C	C	C	G		G	G	C	CTT	C	G	C	A	T	G	C	G	G	C
W329 (GPNO_5055) Imputed	Tropical GJ	HapA-2/3/4 & HapE	G	G	C	G	C	C	G	C	C	C	G		G	G	C	CTT	C	G	C	A	T	G	C	G	G	C
CX66 (Tarom__molaii) Imputed	VI/Aromatic	HapA-2/3/4 & HapE	G	G	C	G	C	C	G	C	C	C	G		G	G	C	CTT	C	G	C	A	T	G	C	G	G	C
CX67 (Binam) Imputed	VI/Aromatic	HapA-2/3/4 & HapE	G	G	C	G	C	C	G	C	C	C	G		G	G	C	CTT	C	G	C	A	T	G	C	G	G	C
IRIS_313-11217 (LAL_AMAN_207) Imputed	VI/Aromatic	HapA-2/3/4 & HapE	G	G	C	G	C	C	G	C	C	C	G		A	A	T	C	C	G	C	A	T	G	C	G	G	C
IRIS_313-11352 (BUCHI) Imputed	VI/Aromatic	HapA-2/3/4 & HapE	G	G	C	G	C	C	G	C	C	C	G		G	G	C	CTT	C	G	C	A	T	G	C	G	G	C
IRIS_313-11564 (HALIDA) Imputed	VI/Aromatic	HapA-2/3/4 & HapE	G	G	C	G	C	C	G	C	C	C	G		G	G	C	CTT	C	G	C	A	T	G	C	G	G	C
IRIS_313-11625 (CHOBO) Imputed	VI/Aromatic	HapA-2/3/4 & HapE	G	G	C	G	C	C	G	C	C	C	G		G	G	C	CTT	C	G	C	A	T	G	C	G	G	C
IRIS_313-11626 (GUDURA) Imputed	VI/Aromatic	HapA-2/3/4 & HapE	G	G	C	G	C	C	G	C	C	C	G		G	G	C	CTT	C	G	C	A	T	G	C	G	G	C
IRIS_313-11630 (POHHERLIMASION) Imputed	VI/Aromatic	HapA-2/3/4 & HapE	G	G	C	G	C	C	G	C	C	C	G		G	G	C	CTT	C	G	C	A	T	G	C	G	G	C
IRIS_313-9170 (TK-DEEP_STRAW_34-786) Imputed	VI/Aromatic	HapA-2/3/4 & HapE	G	G	C	G	C	C	G	C	C	C	G		G	G	C	CTT	C	G	C	A	T	G	C	G	G	C
IRIS_313-9682 (TK-RED_35-799) Imputed	VI/Aromatic	HapA-2/3/4 & HapE	G	G	C	G	C	C	G	C	C	C	G		G	G	C	CTT	C	G	C	A	T	G	C	G	G	C
W014 (Red_Khosha_Cerma) Imputed	VI/Aromatic	HapA-2/3/4 & HapE	G	G	C	G	C	C	G	C	C	C	G		G	G	C	CTT	C	G	C	A	T	G	C	G	G	C
W050 (Ak_Tokhum) Imputed	VI/Aromatic	HapA-2/3/4 & HapE	G	G	C	G	C	C	G	C	C	C	G		G	G	C	CTT	C	G	C	A	T	G	C	G	G	C
W129 (2) Imputed	VI/Aromatic	HapA-2/3/4 & HapE	G	G	C	G	C	C	G	C	C	C	G		G	G	C	CTT	C	G	C	A	T	G	C	G	G	C
W220 (Tarommolai1) Imputed	VI/Aromatic	HapA-2/3/4 & HapE	G	G	C	G	C	C	G	C	C	C	G		G	G	C	CTT	C	G	C	A	T	G	C	G	G	C
HP414 (Gaochahe) Imputed	XI I	HapA-2/3/4 & HapE	G	G	C	G	C	C	G	C	C	C	G		G	G	C	CTT	C	G	C	A	T	G	C	G	G	C
CX12 (Huagengxian_74) Imputed	XI II	HapA-2/3/4 & HapE	G	G	C	G	C	C	G	C	C	C	G		G	G	C	CTT	C	G	C	A	T	G	C	G	G	C
CX168 (None) Imputed	XI II	HapA-2/3/4 & HapE	G	G	C	G	C	C	G	C	C	C	G		G	G	C	CTT	C	G	C	A	T	G	C	G	G	C
CX189 (None) Imputed	XI II	HapA-2/3/4 & HapE	G	G	C	G	C	C	G	C	C	C	G		G	G	C	CTT	C	G	C	A	T	G	C	G	G	C
CX433 (None) Imputed	XI II	HapA-2/3/4 & HapE	G	G	C	G	C	C	G	C	C	C	G		G	G	C	CTT	C	G	C	A	T	G	C	G	G	C
CX437 (None) Imputed	XI II	HapA-2/3/4 & HapE	G	G	C	G	C	C	G	C	C	C	G		G	G	C	CTT	C	G	C	A	T	G	C	G	G	C
GP106 (IR_44) Imputed	XI II	HapA-2/3/4 & HapE	G	G	C	G	C	C	G	C	C	C	G		G	G	C	CTT	C	G	C	A	T	G	C	G	G	C
GP74 (IR_533-1-89) Imputed	XI II	HapA-2/3/4 & HapE	G	G	C	G	C	C	G	C	C	C	G		G	G	C	CTT	C	G	C	A	T	G	C	G	G	C
IRIS_313-10287 (UQUIHUA) Imputed	XI II	HapA-2/3/4 & HapE	G	G	C	G	C	C	G	C	C	C	G		G	G	C	CTT	C	G	C	A	T	G	C	G	G	C
IRIS_313-11807 (R_582) Imputed	XI II	HapA-2/3/4 & HapE	G	G	C	G	C	C	G	C	C	C	G		G	G	C	CTT	C	G	C	A	T	G	C	G	G	C
IRIS_313-10158 (PICO_NEGRO) Imputed	XI III	HapA-2/3/4 & HapE	G	G	C	G	C	C	G	C	C	C	G		G	G	C	CTT	C	G	C	A	T	G	C	G	G	C
IRIS_313-10777 (KAMAS) Imputed	XI III	HapA-2/3/4 & HapE	G	G	C	G	C	C	G	C	C	C	G		G	G	C	CTT	C	G	C	A	T	G	C	G	G	C
IRIS_313-10791 (MANGSUR) Imputed	XI III	HapA-2/3/4 & HapE	G	G	C	G	C	C	G	C	C	C	G		G	G	C	CTT	C	G	C	A	T	G	C	G	G	C
IRIS_313-10998 (KETAN_RASO) Imputed	XI III	HapA-2/3/4 & HapE	G	G	C	G	C	C	G	C	C	C	G		G	G	C	CTT	C	G	C	A	T	G	C	G	G	C
IRIS_313-8812 (RELLY) Imputed	XI III	HapA-2/3/4 & HapE	G	G	C	G	C	C	G	C	C	C	G		G	G	C	CTT	C	G	C	A	T	G	C	G	G	C
B051 (GZ_1368-5-4) Imputed	XI Intermediate	HapA-2/3/4 & HapE	G	G	C	G	C	C	G	C	C	C	G		G	G	C	CTT	C	G	C	A	T	G	C	G	G	C
B155 (Baoxie-7B) Imputed	XI Intermediate	HapA-2/3/4 & HapE	G	G	C	G	C	C	G	C	C	C	G		G	G	C	CTT	C	G	C	A	T	G	C	G	G	C
B176 (BRC_25-146-2-1) Imputed	XI Intermediate	HapA-2/3/4 & HapE	G	G	C	G	C	C	G	C	C	C	G		G	G	C	CTT	C	G	C	A	T	G	C	G	G	C
C160 (Baoxie-7B) Imputed	XI Intermediate	HapA-2/3/4 & HapE	G	G	C	G	C	C	G	C	C	C	G		G	G	C	CTT	C	G	C	A	T	G	C	G	G	C
GP44 (Eei-eciet) Imputed	XI Intermediate	HapA-2/3/4 & HapE	G	G	C	G	C	C	G	C	C	C	G		G	G	C	CTT	C	G	C	A	T	G	C	G	G	C
IRIS_313-10300 (CT_9506-18-7-1T-2) Imputed	XI Intermediate	HapA-2/3/4 & HapE	G	G	C	G	C	C	G	C	C	C	G		G	G	C	CTT	C	G	C	A	T	G	C	G	G	C
IRIS_313-10352 (CT_9737-6-1-1-2-2P-M) Imputed	XI Intermediate	HapA-2/3/4 & HapE	G	G	C	G	C	C	G	C	C	C	G		G	G	C	CTT	C	G	C	A	T	G	C	G	G	C
IRIS_313-11808 (R_762) Imputed	XI Intermediate	HapA-2/3/4 & HapE	G	G	C	G	C	C	G	C	C	C	G		G	G	C	CTT	C	G	C	A	T	G	C	G	G	C
W157 (Huajingxian74) Imputed	XI Intermediate	HapA-2/3/4 & HapE	G	G	C	G	C	C	G	C	C	C	G		G	G	C	CTT	C	G	C	A	T	G	C	G	G	C
CX353 (CAU1) Imputed	GJ Intermediate	HapB	G	G	C	G	C	C	G	G	C	C	G		G	G	C	CTT	C	G	C	A	T	G	C	G	G	C
HP59 (Nuziliwa) Imputed	GJ Intermediate	HapB	G	G	C	G	C	C	G	G	C	C	G		G	G	C	CTT	C	G	C	A	T	G	C	G	G	C
B178 (None) Imputed	Temperate GJ	HapB	G	G	C	G	C	C	G	G	C	C	G		G	G	C	CTT	C	G	C	A	T	G	C	G	G	C
IRIS_313-11574 (HEI_TOU_HONG) Imputed	Temperate GJ	HapB	G	G	C	G	C	C	G	G	C	C	G		G	G	C	CTT	C	G	C	A	T	G	C	G	G	C
B188 (IRAT_36) Imputed	Tropical GJ	HapB	G	G	C	G	C	C	G	G	C	C	G		G	G	C	CTT	C	G	C	A	T	G	C	G	G	C
CX214 (Brazil_Nuodao) Imputed	Tropical GJ	HapB	G	G	C	G	C	C	G	G	C	C	G		G	G	C	CTT	C	G	C	A	T	G	C	G	G	C
CX241 (IAC47) Imputed	Tropical GJ	HapB	G	G	C	G	C	C	G	G	C	C	G		G	G	C	CTT	C	G	C	A	T	G	C	G	G	C
CX248 (KinandangPatong) Imputed	Tropical GJ	HapB	G	G	C	G	C	C	G	G	C	C	G		G	G	C	CTT	C	G	C	A	T	G	C	G	G	C
CX269 (IAC165) Imputed	Tropical GJ	HapB	G	G	C	G	C	C	G	G	C	C	G		G	G	C	CTT	C	G	C	A	T	G	C	G	G	C
CX352 (BD007) Imputed	Tropical GJ	HapB	G	G	C	G	C	C	G	G	C	C	G		G	G	C	CTT	C	G	C	A	T	G	C	G	G	C
CX367 (Haogelao) Imputed	Tropical GJ	HapB	G	G	C	G	C	C	G	G	C	C	G		G	G	C	CTT	C	G	C	A	T	G	C	G	G	C
GP39 (IAC_25) Imputed	Tropical GJ	HapB	G	G	C	G	C	C	G	G	C	C	G		G	G	C	CTT	C	G	C	A	T	G	C	G	G	C
GP522 (Radi_Pagalou) Imputed	Tropical GJ	HapB	G	G	C	G	C	C	G	G	C	C	G		G	G	C	CTT	C	G	C	A	T	G	C	G	G	C
IRIS_313-10578 (PARAY_QIKUG_KABAYUH) Imputed	Tropical GJ	HapB	G	G	C	G	C	C	G	G	C	C	G		G	G	C	CTT	C	G	C	A	T	G	C	G	G	C
IRIS_313-10580 (PARAY_KINARABAW) Imputed	Tropical GJ	HapB	G	G	C	G	C	C	G	G	C	C	G		G	G	C	CTT	C	G	C	A	T	G	C	G	G	C
IRIS_313-10644 (BUSIYETAN) Imputed	Tropical GJ	HapB	G	G	C	G	C	C	G	G	C	C	G		G	G	C	CTT	C	G	C	A	T	G	C	G	G	C
IRIS_313-10827 (BINARITOS) Imputed	Tropical GJ	HapB	G	G	C	G	C	C	G	G	C	C	G		G	G	C	CTT	C	G	C	A	T	G	C	G	G	C
IRIS_313-10828 (IKOGAN) Imputed	Tropical GJ	HapB	G	G	C	G	C	C	G	G	C	C	G		G	G	C	CTT	C	G	C	A	T	G	C	G	G	C
IRIS_313-10830 (INAPORAONAN) Imputed	Tropical GJ	HapB	G	G	C	G	C	C	G	G	C	C	G		G	G	C	CTT	C	G	C	A	T	G	C	G	G	C
IRIS_313-10832 (MALASAY) Imputed	Tropical GJ	HapB	G	G	C	G	C	C	G	G	C	C	G		G	G	C	CTT	C	G	C	A	T	G	C	G	G	C
IRIS_313-10991 (GINATOS) Imputed	Tropical GJ	HapB	G	G	C	G	C	C	G	G	C	C	G		G	G	C	CTT	C	G	C	A	T	G	C	G	G	C
IRIS_313-10999 (LANDEO) Imputed	Tropical GJ	HapB	G	G	C	G	C	C	G	G	C	C	G		G	G	C	CTT	C	G	C	A	T	G	C	G	G	C
IRIS_313-11238 (IAC1132) Imputed	Tropical GJ	HapB	G	G	C	G	C	C	G	G	C	C	G		G	G	C	CTT	C	G	C	A	T	G	C	G	G	C
IRIS_313-11424 (SINAPLED) Imputed	Tropical GJ	HapB	G	G	C	G	C	C	G	G	C	C	G		G	G	C	CTT	C	G	C	A	T	G	C	G	G	C
IRIS_313-11426 (CHATAO) Imputed	Tropical GJ	HapB	G	G	C	G	C	C	G	G	C	C	G		G	G	C	CTT	C	G	C	A	T	G	C	G	G	C
IRIS_313-11427 (GEM_OU_BRAZIL) Imputed	Tropical GJ	HapB	G	G	C	G	C	C	G	G	C	C	G		G	G	C	CTT	C	G	C	A	T	G	C	G	G	C
IRIS_313-11428 (MARANHAO_BRANCO) Imputed	Tropical GJ	HapB	G	G	C	G	C	C	G	G	C	C	G		G	G	C	CTT	C	G	C	A	T	G	C	G	G	C
IRIS_313-11429 (MIUDO_ROXO) Imputed	Tropical GJ	HapB	G	G	C	G	C	C	G	G	C	C	G		G	G	C	CTT	C	G	C	A	T	G	C	G	G	C
IRIS_313-11511 (WAGASAN(RED)) Imputed	Tropical GJ	HapB	G	G	C	G	C	C	G	G	C	C	G		G	G	C	CTT	C	G	C	A	T	G	C	G	G	C
IRIS_313-11929 (GILINGAN_MARANGRAS) Imputed	Tropical GJ	HapB	G	G	C	G	C	C	G	G	C	C	G		G	G	C	CTT	C	G	C	A	T	G	C	G	G	C
IRIS_313-12070 (BABELIONG) Imputed	Tropical GJ	HapB	G	G	C	G	C	C	G	G	C	C	G		G	G	C	CTT	C	G	C	A	T	G	C	G	G	C
IRIS_313-12244 (PINAHULA) Imputed	Tropical GJ	HapB	G	G	C	G	C	C	G	G	C	C	G		G	G	C	CTT	C	G	C	A	T	G	C	G	G	C
IRIS_313-7992 (VARY_LAVA_90) Imputed	Tropical GJ	HapB	G	G	C	G	C	C	G	G	C	C	G		G	G	C	CTT	C	G	C	A	T	G	C	G	G	C
IRIS_313-8072 (CENTURY_PATNA) Imputed	Tropical GJ	HapB	G	G	C	G	C	C	G	G	C	C	G		G	G	C	CTT	C	G	C	A	T	G	C	G	G	C
IRIS_313-8356 (BLICCA) Imputed	Tropical GJ	HapB	G	G	C	G	C	C	G	G	C	C	G		G	G	C	CTT	C	G	C	A	T	G	C	G	G	C
IRIS_313-8594 (MINATANDA) Imputed	Tropical GJ	HapB	G	G	C	G	C	C	G	G	C	C	G		G	G	C	CTT	C	G	C	A	T	G	C	G	G	C
IRIS_313-8694 (TRES_MESES) Imputed	Tropical GJ	HapB	G	G	C	G	C	C	G	G	C	C	G		G	G	C	CTT	C	G	C	A	T	G	C	G	G	C
IRIS_313-9375 (PULUTAN) Imputed	Tropical GJ	HapB	G	G	C	G	C	C	G	G	C	C	G		G	G	C	CTT	C	G	C	A	T	G	C	G	G	C
IRIS_313-9389 (KINANDANG_BUSIKSIK) Imputed	Tropical GJ	HapB	G	G	C	G	C	C	G	G	C	C	G		G	G	C	CTT	C	G	C	A	T	G	C	G	G	C
IRIS_313-9423 (AGUYOD) Imputed	Tropical GJ	HapB	G	G	C	G	C	C	G	G	C	C	G		G	G	C	CTT	C	G	C	A	T	G	C	G	G	C
IRIS_313-9616 (INITLOG_DALAG) Imputed	Tropical GJ	HapB	G	G	C	G	C	C	G	G	C	C	G		G	G	C	CTT	C	G	C	A	T	G	C	G	G	C
W004 (Quinimpol) Imputed	Tropical GJ	HapB	G	G	C	G	C	C	G	G	C	C	G		G	G	C	CTT	C	G	C	A	T	G	C	G	G	C
W119 (WAB462-10-3-1) Imputed	Tropical GJ	HapB	G	G	C	G	C	C	G	G	C	C	G		G	G	C	CTT	C	G	C	A	T	G	C	G	G	C
HP491 (Hongmimagu) Imputed	XI I	HapB	G	G	C	G	C	C	G	G	C	C	G		G	G	C	CTT	C	G	C	A	T	G	C	G	G	C
IRIS_313-11156 (NONE) Imputed	GJ Intermediate	HapC	G	G	C	G	C	C	G	G	A	C	G		G	G	C	CTT	C	G	C	A	T	G	C	G	G	C
GP56 (Baogala) Imputed	Intermediate	HapC	G	G	C	G	C	C	G	G	A	C	G		G	G	C	CTT	C	G	C	A	T	G	C	G	G	C
CX262 (IAC3) Imputed	Tropical GJ	HapC	G	G	C	G	C	C	G	G	A	C	G		G	G	C	CTT	C	G	C	A	T	G	C	G	G	C
CX32 (Manauthukha) Imputed	Tropical GJ	HapC	G	G	C	G	C	C	G	G	A	C	G		G	G	C	CTT	C	G	C	A	T	G	C	G	G	C
IRIS_313-10485 (CATIBOS) Imputed	Tropical GJ	HapC	G	G	C	G	C	C	G	G	A	C	G		G	G	C	CTT	C	G	C	A	T	G	C	G	G	C
IRIS_313-11439 (NIRA_PRIETO) Imputed	Tropical GJ	HapC	G	G	C	G	C	C	G	G	A	C	G		G	G	C	CTT	C	G	C	A	T	G	C	G	G	C
IRIS_313-8285 (KATY) Imputed	Tropical GJ	HapC	G	G	C	G	C	C	G	G	A	C	G		G	G	C	CTT	C	G	C	A	T	G	C	G	G	C
IRIS_313-8627 (PRELUDE) Imputed	Tropical GJ	HapC	G	G	C	G	C	C	G	G	A	C	G		G	G	C	CTT	C	G	C	A	T	G	C	G	G	C
W007 (Criollo_Chivacoa_2) Imputed	Tropical GJ	HapC	G	G	C	G	C	C	G	G	A	C	G		G	G	C	CTT	C	G	C	A	T	G	C	G	G	C
W173 (Khazar) Imputed	Tropical GJ	HapC	G	G	C	G	C	C	G	G	A	C	G		G	G	C	CTT	C	G	C	A	T	G	C	G	G	C
CX281 (IR68897B) Imputed	XI II	HapC	G	G	C	G	C	C	G	G	A	C	G		G	G	C	CTT	C	G	C	A	T	G	C	G	G	C
CX43 (IR66897B) Imputed	XI II	HapC	G	G	C	G	C	C	G	G	A	C	G		G	G	C	CTT	C	G	C	A	T	G	C	G	G	C
CX448 (None) Imputed	XI II	HapC	G	G	C	G	C	C	G	G	A	C	G		G	G	C	CTT	C	G	C	A	T	G	C	G	G	C
CX449 (None) Imputed	XI Intermediate	HapC	G	G	C	G	C	C	G	G	A	C	G		G	G	C	CTT	C	G	C	A	T	G	C	G	G	C
IRIS_313-10979 (BORA_DIGA) Imputed	Aus	HapD-1	G	G	C	G	G	C	G	G	C	C	C		G	G	C	CTT	C	G	C	G	T	G	C	G	G	C
IRIS_313-10981 (JHUL_DIGA) Imputed	Aus	HapD-1	G	G	C	G	G	C	G	G	C	C	C		G	G	C	C	C	G	C	G	T	G	C	G	G	C
IRIS_313-11112 (HIJOL_DIGA) Imputed	Aus	HapD-1	G	G	C	G	G	C	G	G	C	C	C		G	G	C	C	C	G	C	G	T	G	C	G	G	C
IRIS_313-11484 (EJALI) Imputed	Aus	HapD-1	G	G	C	G	G	C	G	G	C	C	C		G	G	C	CTT	C	G	C	G	T	G	C	G	G	C
IRIS_313-8283 (KOYRA) Imputed	Aus	HapD-1	G	G	C	G	G	C	G	G	C	C	C		G	G	C	CTT	C	G	C	G	T	G	C	G	G	C
CX400 (Tog5674) Imputed	Intermediate	HapD-1	G	G	C	G	G	C	G	G	C	C	C		G	G	C	CTT	C	G	C	G	T	G	C	G	G	C
CX402 (Tog6542) Imputed	Intermediate	HapD-1	G	G	C	G	G	C	G	G	C	C	C		G	G	C	CTT	C	G	C	G	T	G	C	G	G	C
IRIS_313-10705 (PADI_PULOT_MELAYANG) Imputed	Intermediate	HapD-1	G	G	C	G	G	C	G	G	C	C	C		G	G	C	CTT	C	G	C	A	T	G	C	G	G	C
IRIS_313-10729 (MALOGBANA) Imputed	Intermediate	HapD-1	G	G	C	G	G	C	G	G	C	C	C		G	G	C	CTT	C	G	C	G	T	G	C	G	G	C
IRIS_313-11136 (NGAKWE_THETYIN) Imputed	Intermediate	HapD-1	G	G	C	G	G	C	G	G	C	C	C		G	G	C	CTT	C	G	C	G	T	G	C	G	G	C
IRIS_313-8935 (ARC_18061) Imputed	Intermediate	HapD-1	G	G	C	G	G	C	G	G	C	C	C		G	G	C	CTT	C	G	C	G	T	G	C	G	G	C
HP345 (Xiangmi) Imputed	Temperate GJ	HapD-1	G	G	C	G	G	C	G	G	C	C	C		G	G	C	CTT	C	G	C	A	T	G	C	G	G	C
IRIS_313-10562 (SENG-CHUI-LIN) Imputed	Temperate GJ	HapD-1	G	G	C	G	G	C	G	G	C	C	C		G	G	C	C	C	G	C	G	T	G	C	G	G	C
IRIS_313-10531 (HR22) Imputed	VI/Aromatic	HapD-1	G	G	C	G	G	C	G	G	C	C	C		G	G	C	CTT	C	G	C	G	T	G	C	G	G	T
IRIS_313-11033 (RATRIO) Imputed	VI/Aromatic	HapD-1	G	G	C	G	G	C	G	G	C	C	C		G	G	C	CTT	C	G	C	G	T	G	C	G	G	C
IRIS_313-11375 (NONE) Imputed	VI/Aromatic	HapD-1	G	G	C	G	G	C	G	G	C	C	C		G	G	C	CTT	C	G	C	G	T	G	C	G	G	C
HP188 (Wusuobi) Imputed	XI I	HapD-1	G	G	C	G	G	C	G	G	C	C	C		G	G	C	CTT	C	G	C	G	T	G	C	G	G	C
HP189 (Huazaobai) Imputed	XI I	HapD-1	G	G	C	G	G	C	G	G	C	C	C		G	G	C	CTT	C	G	C	G	T	G	C	G	G	C
HP206 (Erdonghe-1) Imputed	XI I	HapD-1	G	G	C	G	G	C	G	G	C	C	C		G	G	C	CTT	C	G	C	G	T	G	C	G	G	C
HP273 (Fennuo) Imputed	XI I	HapD-1	G	G	C	G	G	C	G	G	C	C	C		G	G	C	CTT	C	G	C	G	T	G	C	G	G	C
HP326 (Yintiaoxian) Imputed	XI I	HapD-1	G	G	C	G	G	C	G	G	C	C	C		G	G	C	CTT	C	G	C	G	T	G	C	G	G	C
HP553 (Dahongjiao-2) Imputed	XI I	HapD-1	G	G	C	G	G	C	G	G	C	C	C		G	G	C	CTT	C	G	C	G	T	G	C	G	G	C
HP600 (Jinbaoyin) Imputed	XI I	HapD-1	G	G	C	G	G	C	G	G	C	C	C		G	G	C	CTT	C	G	C	G	T	G	C	G	G	C
B195 (PMS_10B) Imputed	XI II	HapD-1	G	G	C	G	G	C	G	G	C	C	C		G	G	C	CTT	C	G	C	G	T	G	C	G	G	C
CX483 (None) Imputed	XI II	HapD-1	G	G	C	G	G	C	G	G	C	C	C		G	G	C	CTT	C	G	C	G	T	G	C	G	G	C
CX91 (Govind) Imputed	XI II	HapD-1	G	G	C	G	G	C	G	G	C	C	C		G	G	C	CTT	C	G	C	G	T	G	C	G	G	C
CX96 (Ajaya) Imputed	XI II	HapD-1	G	G	C	G	G	C	G	G	C	C	C		G	G	C	CTT	C	G	C	G	T	G	C	G	G	C
GP79 (IR_2003-P7-4-2) Imputed	XI II	HapD-1	G	G	C	G	G	C	G	G	C	C	C		G	G	C	CTT	C	G	C	G	T	G	C	G	G	C
IRIS_313-11784 (MBEIMBEIHUN) Imputed	XI II	HapD-1	G	G	C	G	G	C	G	G	C	C	C		G	G	C	CTT	C	G	C	G	T	G	C	G	G	C
IRIS_313-7780 (SONA(IET_1991)) Imputed	XI II	HapD-1	G	G	C	G	G	C	G	G	C	C	C		G	G	C	CTT	C	G	C	G	T	G	C	G	G	C
IRIS_313-7792 (TSIPALA_1231) Imputed	XI II	HapD-1	G	G	C	G	G	C	G	G	C	C	C		G	G	C	CTT	C	G	C	G	T	G	C	G	G	C
IRIS_313-7826 (WAS_33-B-B-15-1-4-5) Imputed	XI II	HapD-1	G	G	C	G	G	C	G	G	C	C	C		G	G	C	CTT	C	G	C	G	T	G	C	G	G	C
IRIS_313-8392 (IR_2003-P7-7-4-2) Imputed	XI II	HapD-1	G	G	C	G	G	C	G	G	C	C	C		G	G	C	CTT	C	G	C	G	T	G	C	G	G	C
W237 (Govnd) Imputed	XI II	HapD-1	G	G	C	G	G	C	G	G	C	C	C		G	G	C	CTT	C	G	C	G	T	G	C	G	G	C
W241 (Phalguna) Imputed	XI II	HapD-1	G	G	C	G	G	C	G	G	C	C	C		G	G	C	CTT	C	G	C	G	T	G	C	G	G	C
CX154 (Khao_Dawk_Mali_105) Imputed	XI III	HapD-1	G	G	C	G	G	C	G	G	C	C	C		G	G	C	CTT	C	G	C	G	T	G	C	G	G	C
CX71 (Innmayebaw) Imputed	XI III	HapD-1	G	G	C	G	G	C	G	G	C	C	C		G	G	C	CTT	C	G	C	G	T	G	C	G	G	C
HP344 (Qizhan) Imputed	XI III	HapD-1	G	G	C	G	G	C	G	G	C	C	C		G	G	C	CTT	C	G	C	G	T	G	C	G	G	C
IRIS_313-10045 (BANTA_TIMA) Imputed	XI III	HapD-1	G	G	C	G	G	C	G	G	C	C	C		G	G	C	CTT	C	G	C	G	T	G	C	G	G	C
IRIS_313-10048 (MOVE(MOKOLE)) Imputed	XI III	HapD-1	G	G	C	G	G	C	G	G	C	C	C		G	G	C	CTT	C	G	C	G	T	G	C	G	G	C
IRIS_313-10134 (PIN_GAEW_56) Imputed	XI III	HapD-1	G	G	C	G	G	C	G	G	C	C	C		G	G	C	CTT	C	G	C	G	T	G	C	G	G	C
IRIS_313-10151 (RD15) Imputed	XI III	HapD-1	G	G	C	G	G	C	G	G	C	C	C		G	G	C	CTT	C	G	C	G	T	G	C	G	G	C
IRIS_313-10340 (BR_4973-34-6-6) Imputed	XI III	HapD-1	G	G	C	G	G	C	G	G	C	C	C		G	G	C	CTT	C	G	C	G	T	G	C	G	G	C
IRIS_313-10506 (PARN_A_191) Imputed	XI III	HapD-1	G	G	C	G	G	C	G	G	C	C	C		G	G	C	CTT	C	G	C	G	T	G	C	G	G	C
IRIS_313-10509 (AMBARIKORI) Imputed	XI III	HapD-1	G	G	C	G	G	C	G	G	C	C	C		G	G	C	CTT	C	G	C	G	T	G	C	G	G	C
IRIS_313-10510 (MAGSIING) Imputed	XI III	HapD-1	G	G	C	G	G	C	G	G	C	C	C		G	G	C	CTT	C	G	C	G	T	G	C	G	G	C
IRIS_313-10511 (MACAN_SAPAC) Imputed	XI III	HapD-1	G	G	C	G	G	C	G	G	C	C	C		G	G	C	CTT	C	G	C	G	T	G	C	G	G	C
IRIS_313-10517 (SIPOT) Imputed	XI III	HapD-1	G	G	C	G	G	C	G	G	C	C	C		G	G	C	CTT	C	G	C	G	T	G	C	G	G	C
IRIS_313-10524 (KHAO_BAI_SRI) Imputed	XI III	HapD-1	G	G	C	G	G	C	G	G	C	C	C		G	G	C	CTT	C	G	C	G	T	G	C	G	G	C
IRIS_313-10539 (BADAL_76) Imputed	XI III	HapD-1	G	G	C	G	G	C	G	G	C	C	C		G	G	C	CTT	C	G	C	G	T	G	C	G	G	C
IRIS_313-10555 (LUA_HUONG_T_1) Imputed	XI III	HapD-1	G	G	C	G	G	C	G	G	C	C	C		G	G	C	CTT	C	G	C	G	T	G	C	G	G	C
IRIS_313-10556 (LUA_DEN_MUA) Imputed	XI III	HapD-1	G	G	C	G	G	C	G	G	C	C	C		G	G	C	CTT	C	G	C	G	T	G	C	G	G	C
IRIS_313-10557 (KONG_MARETH_4_T1) Imputed	XI III	HapD-1	G	G	C	G	G	C	G	G	C	C	C		G	G	C	CTT	C	G	C	G	T	G	C	G	G	C
IRIS_313-10573 (SOSSOKA_OULE) Imputed	XI III	HapD-1	G	G	C	G	G	C	G	G	C	C	C		G	G	C	CTT	C	G	C	G	T	G	C	G	G	C
IRIS_313-10652 (Chao_peuak_deng) Imputed	XI III	HapD-1	G	G	C	G	G	C	G	G	C	C	C		G	G	C	CTT	C	G	C	G	T	G	C	G	G	C
IRIS_313-10695 (TOLIL_14) Imputed	XI III	HapD-1	G	G	C	G	G	C	G	G	C	C	C		G	G	C	CTT	C	G	C	G	T	G	C	G	G	C
IRIS_313-10723 (MOND-BA) Imputed	XI III	HapD-1	G	G	C	G	G	C	G	G	C	C	C		G	G	C	CTT	C	G	C	G	T	G	C	G	G	C
IRIS_313-10749 (MINH-SOC(CAMBODIA)) Imputed	XI III	HapD-1	G	G	C	G	G	C	G	G	C	C	C		G	G	C	CTT	C	G	C	G	T	G	C	G	G	C
IRIS_313-10750 (TRANG_LUA) Imputed	XI III	HapD-1	G	G	C	G	G	C	G	G	C	C	C		G	G	C	CTT	C	G	C	G	T	G	C	G	G	C
IRIS_313-10813 (SIAM_BARABAI) Imputed	XI III	HapD-1	G	G	C	G	G	C	G	G	C	C	C		G	G	C	CTT	C	G	C	G	T	G	C	G	G	C
IRIS_313-10821 (TJ._PERAK) Imputed	XI III	HapD-1	G	G	C	G	G	C	G	G	C	C	C		G	G	C	CTT	C	G	C	G	T	G	C	G	G	C
IRIS_313-10897 (ARC_13373) Imputed	XI III	HapD-1	G	G	C	G	G	C	G	G	C	C	C		G	G	C	CTT	C	G	C	G	T	G	C	G	G	C
IRIS_313-10898 (ANG_KANG_K.P.) Imputed	XI III	HapD-1	G	G	C	G	G	C	G	G	C	C	C		G	G	C	CTT	C	G	C	G	T	G	C	G	G	C
IRIS_313-10899 (DAMNOEUB_KHSE_SAUT) Imputed	XI III	HapD-1	G	G	C	G	G	C	G	G	C	C	C		G	G	C	CTT	C	G	C	G	T	G	C	G	G	C
IRIS_313-10900 (DAMNOEUB_POR_HING) Imputed	XI III	HapD-1	G	G	C	G	G	C	G	G	C	C	C		G	G	C	CTT	C	G	C	G	T	G	C	G	G	C
IRIS_313-10901 (DAMNOEUB_THPOIL_HING) Imputed	XI III	HapD-1	G	G	C	G	G	C	G	G	C	C	C		G	G	C	CTT	C	G	C	G	T	G	C	G	G	C
IRIS_313-10902 (KAMPING_POUY) Imputed	XI III	HapD-1	G	G	C	G	G	C	G	G	C	C	C		G	G	C	CTT	C	G	C	G	T	G	C	G	G	C
IRIS_313-10903 (KHSAY_VENG) Imputed	XI III	HapD-1	G	G	C	G	G	C	G	G	C	C	C		G	G	C	CTT	C	G	C	G	T	G	C	G	G	C
IRIS_313-10904 (KREM_KRAHAM) Imputed	XI III	HapD-1	G	G	C	G	G	C	G	G	C	C	C		G	G	C	CTT	C	G	C	G	T	G	C	G	G	C
IRIS_313-10908 (MOROM) Imputed	XI III	HapD-1	G	G	C	G	G	C	G	G	C	C	C		G	G	C	CTT	C	G	C	G	T	G	C	G	G	C
IRIS_313-10909 (NEANG_CHAN) Imputed	XI III	HapD-1	G	G	C	G	G	C	G	G	C	C	C		G	G	C	CTT	C	G	C	G	T	G	C	G	G	C
IRIS_313-10910 (NEANG_MAC) Imputed	XI III	HapD-1	G	G	C	G	G	C	G	G	C	C	C		G	G	C	CTT	C	G	C	G	T	G	C	G	G	C
IRIS_313-10911 (NEANG_NARY) Imputed	XI III	HapD-1	G	G	C	G	G	C	G	G	C	C	C		G	G	C	CTT	C	G	C	G	T	G	C	G	G	C
IRIS_313-10913 (PHAT_PRORMOL) Imputed	XI III	HapD-1	G	G	C	G	G	C	G	G	C	C	C		G	G	C	CTT	C	G	C	G	T	G	C	G	G	C
IRIS_313-10915 (PHCAR_SLA_KI) Imputed	XI III	HapD-1	G	G	C	G	G	C	G	G	C	C	C		G	G	C	CTT	C	G	C	G	T	G	C	G	G	C
IRIS_313-10924 (ATH_HAGARI_JARAHAN_PADDY) Imputed	XI III	HapD-1	G	G	C	G	G	C	G	G	C	C	C		G	G	C	CTT	C	G	C	G	T	G	C	G	G	C
IRIS_313-10947 (NANE) Imputed	XI III	HapD-1	G	G	C	G	G	C	G	G	C	C	C		G	G	C	CTT	C	G	C	G	T	G	C	G	G	C
IRIS_313-10970 (NANG_SAU_DO) Imputed	XI III	HapD-1	G	G	C	G	G	C	G	G	C	C	C		G	G	C	CTT	C	G	C	G	T	G	C	G	G	C
IRIS_313-10974 (KAMRANGA) Imputed	XI III	HapD-1	G	G	C	G	G	C	G	G	C	C	C		G	G	C	CTT	C	G	C	G	T	G	C	G	G	C
IRIS_313-10975 (KOLA_MUCHI) Imputed	XI III	HapD-1	G	G	C	G	G	C	G	G	C	C	C		G	G	C	CTT	C	G	C	G	T	G	C	G	G	C
IRIS_313-10989 (GUTTI-AKKULLU) Imputed	XI III	HapD-1	G	G	C	G	G	C	G	G	C	C	C		G	G	C	CTT	C	G	C	G	T	G	C	G	G	C
IRIS_313-10997 (CEMPO_MANGGAR) Imputed	XI III	HapD-1	G	G	C	G	G	C	G	G	C	C	C		G	G	C	CTT	C	G	C	G	T	G	C	G	G	C
IRIS_313-11006 (PULU_RENNI) Imputed	XI III	HapD-1	G	G	C	G	G	C	G	G	C	C	C		G	G	C	CTT	C	G	C	G	T	G	C	G	G	C
IRIS_313-11082 (Ea_dam_hang_dok) Imputed	XI III	HapD-1	G	G	C	G	G	C	G	G	C	C	C		G	G	C	CTT	C	G	C	G	T	G	C	G	G	C
IRIS_313-11084 (KABIN) Imputed	XI III	HapD-1	G	G	C	G	G	C	G	G	C	C	C		G	G	C	CTT	C	G	C	G	T	G	C	G	G	C
IRIS_313-11089 (SRAU_THMOR) Imputed	XI III	HapD-1	G	G	C	G	G	C	G	G	C	C	C		G	G	C	CTT	C	G	C	G	T	G	C	G	G	C
IRIS_313-11095 (Mak_ea_nam) Imputed	XI III	HapD-1	G	G	C	G	G	C	G	G	C	C	C		G	G	C	CTT	C	G	C	G	T	G	C	G	G	C
IRIS_313-11097 (KALAGNON) Imputed	XI III	HapD-1	G	G	C	G	G	C	G	G	C	C	C		G	G	C	CTT	C	G	C	G	T	G	C	G	G	C
IRIS_313-11101 (NONE) Imputed	XI III	HapD-1	G	G	C	G	G	C	G	G	C	C	C		G	G	C	CTT	C	G	C	G	T	G	C	G	G	C
IRIS_313-11113 (KAL_SHULI) Imputed	XI III	HapD-1	G	G	C	G	G	C	G	G	C	C	C		G	G	C	CTT	C	G	C	G	T	G	C	G	G	C
IRIS_313-11118 (SOC_NAU(BIEN_THE)) Imputed	XI III	HapD-1	G	G	C	G	G	C	G	G	C	C	C		G	G	C	CTT	C	G	C	G	T	G	C	G	G	C
IRIS_313-11126 (ANBAW) Imputed	XI III	HapD-1	G	G	C	G	G	C	G	G	C	C	C		G	G	C	CTT	C	G	C	G	T	G	C	G	G	C
IRIS_313-11128 (GOKAUNG) Imputed	XI III	HapD-1	G	G	C	G	G	C	G	G	C	C	C		G	G	C	CTT	C	G	C	G	T	G	C	G	G	C
IRIS_313-11138 (NGASEIN_THEEDAT(C_30)) Imputed	XI III	HapD-1	G	G	C	G	G	C	G	G	C	C	C		G	G	C	CTT	C	G	C	G	T	G	C	G	G	C
IRIS_313-11144 (TAUNGDI) Imputed	XI III	HapD-1	G	G	C	G	G	C	G	G	C	C	C		G	G	C	CTT	C	G	C	G	T	G	C	G	G	C
IRIS_313-11146 (THEEDAT_NGASEIN) Imputed	XI III	HapD-1	G	G	C	G	G	C	G	G	C	C	C		G	G	C	CTT	C	G	C	G	T	G	C	G	G	C
IRIS_313-11149 (YODAYA) Imputed	XI III	HapD-1	G	G	C	G	G	C	G	G	C	C	C		G	G	C	CTT	C	G	C	G	T	G	C	G	G	C
IRIS_313-11150 (ZEINGYI) Imputed	XI III	HapD-1	G	G	C	G	G	C	G	G	C	C	C		G	G	C	CTT	C	G	C	G	T	G	C	G	G	C
IRIS_313-11176 (SXC216) Imputed	XI III	HapD-1	G	G	C	G	G	C	G	G	C	C	C		G	G	C	CTT	C	G	C	G	T	G	C	G	G	C
IRIS_313-11177 (DELI_POCONG) Imputed	XI III	HapD-1	G	G	C	G	G	C	G	G	C	C	C		G	G	C	CTT	C	G	C	G	T	G	C	G	G	C
IRIS_313-11182 (CEMPO_CINA) Imputed	XI III	HapD-1	G	G	C	G	G	C	G	G	C	C	C		G	G	C	CTT	C	G	C	G	T	G	C	G	G	C
IRIS_313-11192 (BKN7130-1017-2) Imputed	XI III	HapD-1	G	G	C	G	G	C	G	G	C	C	C		G	G	C	CTT	C	G	C	G	T	G	C	G	G	C
IRIS_313-11193 (GAHB_AWY_2-1) Imputed	XI III	HapD-1	G	G	C	G	G	C	G	G	C	C	C		G	G	C	CTT	C	G	C	G	T	G	C	G	G	C
IRIS_313-11194 (KHAO_PAH_8-5-38) Imputed	XI III	HapD-1	G	G	C	G	G	C	G	G	C	C	C		G	G	C	CTT	C	G	C	G	T	G	C	G	G	C
IRIS_313-11236 (LIONG_ORN) Imputed	XI III	HapD-1	G	G	C	G	G	C	G	G	C	C	C		G	G	C	CTT	C	G	C	G	T	G	C	G	G	C
IRIS_313-11241 (BR116-3B-53) Imputed	XI III	HapD-1	G	G	C	G	G	C	G	G	C	C	C		G	G	C	CTT	C	G	C	G	T	G	C	G	G	C
IRIS_313-11242 (OR117-8) Imputed	XI III	HapD-1	G	G	C	G	G	C	G	G	C	C	C		G	G	C	CTT	C	G	C	G	T	G	C	G	G	C
IRIS_313-11267 (ARC_14358(GOLD_HULL)) Imputed	XI III	HapD-1	G	G	C	G	G	C	G	G	C	C	C		G	G	C	CTT	C	G	C	G	T	G	C	G	G	C
IRIS_313-11327 (JAO'_HAWN_MAE_JAN) Imputed	XI III	HapD-1	G	G	C	G	G	C	G	G	C	C	C		G	G	C	CTT	C	G	C	G	T	G	C	G	G	C
IRIS_313-11330 (ALAMINOS) Imputed	XI III	HapD-1	G	G	C	G	G	C	G	G	C	C	C		G	G	C	CTT	C	G	C	G	T	G	C	G	G	C
IRIS_313-11331 (AMPIPIT) Imputed	XI III	HapD-1	G	G	C	G	G	C	G	G	C	C	C		G	G	C	CTT	C	G	C	G	T	G	C	G	G	C
IRIS_313-11334 (DINGRAS) Imputed	XI III	HapD-1	G	G	C	G	G	C	G	G	C	C	C		G	G	C	CTT	C	G	C	G	T	G	C	G	G	C
IRIS_313-11341 (MINDANAO) Imputed	XI III	HapD-1	G	G	C	G	G	C	G	G	C	C	C		G	G	C	CTT	C	G	C	G	T	G	C	G	G	C
IRIS_313-11344 (SAMON) Imputed	XI III	HapD-1	G	G	C	G	G	C	G	G	C	C	C		G	G	C	CTT	C	G	C	G	T	G	C	G	G	C
IRIS_313-11363 (KHEJURTHUPI) Imputed	XI III	HapD-1	G	G	C	G	G	C	G	G	C	C	C		G	G	C	CTT	C	G	C	G	T	G	C	G	G	C
IRIS_313-11368 (PANIKELASH) Imputed	XI III	HapD-1	G	G	C	G	G	C	G	G	C	C	C		G	G	C	CTT	C	G	C	G	T	G	C	G	G	C
IRIS_313-11381 (LINANGAN) Imputed	XI III	HapD-1	G	G	C	G	G	C	G	G	C	C	C		G	G	C	CTT	C	G	C	G	T	G	C	G	G	C
IRIS_313-11386 (KHAO_DAWK_MALI_TIA) Imputed	XI III	HapD-1	G	G	C	G	G	C	G	G	C	C	C		G	G	C	CTT	C	G	C	G	T	G	C	G	G	C
IRIS_313-11387 (SAHM_RUANG_NAK) Imputed	XI III	HapD-1	G	G	C	G	G	C	G	G	C	C	C		G	G	C	CTT	C	G	C	G	T	G	C	G	G	C
IRIS_313-11388 (GLAM) Imputed	XI III	HapD-1	G	G	C	G	G	C	G	G	C	C	C		G	G	C	CTT	C	G	C	G	T	G	C	G	G	C
IRIS_313-11389 (LEUANG_PRA_TAHN) Imputed	XI III	HapD-1	G	G	C	G	G	C	G	G	C	C	C		G	G	C	CTT	C	G	C	G	T	G	C	G	G	C
IRIS_313-11392 (SA_MER) Imputed	XI III	HapD-1	G	G	C	G	G	C	G	G	C	C	C		G	G	C	CTT	C	G	C	G	T	G	C	G	G	C
IRIS_313-11393 (SAWNG_RUANG) Imputed	XI III	HapD-1	G	G	C	G	G	C	G	G	C	C	C		G	G	C	CTT	C	G	C	G	T	G	C	G	G	C
IRIS_313-11395 (NONE) Imputed	XI III	HapD-1	G	G	C	G	G	C	G	G	C	C	C		G	G	C	CTT	C	G	C	G	T	G	C	G	G	C
IRIS_313-11406 (A_28-6) Imputed	XI III	HapD-1	G	G	C	G	G	C	G	G	C	C	C		G	G	C	CTT	C	G	C	G	T	G	C	G	G	C
IRIS_313-11472 (BANGBANG) Imputed	XI III	HapD-1	G	G	C	G	G	C	G	G	C	C	C		G	G	C	CTT	C	G	C	G	T	G	C	G	G	C
IRIS_313-11485 (RAMINAD(GERMAN)) Imputed	XI III	HapD-1	G	G	C	G	G	C	G	G	C	C	C		G	G	C	CTT	C	G	C	G	T	G	C	G	G	C
IRIS_313-11508 (PAWNG_AEW_1) Imputed	XI III	HapD-1	G	G	C	G	G	C	G	G	C	C	C		G	G	C	CTT	C	G	C	G	T	G	C	G	G	C
IRIS_313-11509 (PRADOO_DAENG) Imputed	XI III	HapD-1	G	G	C	G	G	C	G	G	C	C	C		G	G	C	CTT	C	G	C	G	T	G	C	G	G	C
IRIS_313-11512 (OYAK_PAKANG) Imputed	XI III	HapD-1	G	G	C	G	G	C	G	G	C	C	C		G	G	C	CTT	C	G	C	G	T	G	C	G	G	C
IRIS_313-11523 (ADIALLO) Imputed	XI III	HapD-1	G	G	C	G	G	C	G	G	C	C	C		G	G	C	CTT	C	G	C	G	T	G	C	G	G	C
IRIS_313-11525 (DIAMBARANG) Imputed	XI III	HapD-1	G	G	C	G	G	C	G	G	C	C	C		G	G	C	CTT	C	G	C	G	T	G	C	G	G	C
IRIS_313-11528 (ZO) Imputed	XI III	HapD-1	G	G	C	G	G	C	G	G	C	C	C		G	G	C	CTT	C	G	C	G	T	G	C	G	G	C
IRIS_313-11530 (JAO_KHAO) Imputed	XI III	HapD-1	G	G	C	G	G	C	G	G	C	C	C		G	G	C	CTT	C	G	C	G	T	G	C	G	G	C
IRIS_313-11543 (KYUN_TAW_SEIN) Imputed	XI III	HapD-1	G	G	C	G	G	C	G	G	C	C	C		G	G	C	CTT	C	G	C	G	T	G	C	G	G	C
IRIS_313-11547 (SHWE_SABA) Imputed	XI III	HapD-1	G	G	C	G	G	C	G	G	C	C	C		G	G	C	CTT	C	G	C	G	T	G	C	G	G	C
IRIS_313-11588 (MR69) Imputed	XI III	HapD-1	G	G	C	G	G	C	G	G	C	C	C		G	G	C	CTT	C	G	C	G	T	G	C	G	G	C
IRIS_313-11635 (GAM_PERNG) Imputed	XI III	HapD-1	G	G	C	G	G	C	G	G	C	C	C		G	G	C	CTT	C	G	C	G	T	G	C	G	G	C
IRIS_313-11678 (E-PLUAK) Imputed	XI III	HapD-1	G	G	C	G	G	C	G	G	C	C	C		G	G	C	CTT	C	G	C	G	T	G	C	G	G	C
IRIS_313-11683 (NIAW_KHIAW_NGOO) Imputed	XI III	HapD-1	G	G	C	G	G	C	G	G	C	C	C		G	G	C	CTT	C	G	C	G	T	G	C	G	G	C
IRIS_313-11684 (OB_CHUEY) Imputed	XI III	HapD-1	G	G	C	G	G	C	G	G	C	C	C		G	G	C	CTT	C	G	C	G	T	G	C	G	G	C
IRIS_313-11687 (SA_GAE) Imputed	XI III	HapD-1	G	G	C	G	G	C	G	G	C	C	C		G	G	C	CTT	C	G	C	G	T	G	C	G	G	C
IRIS_313-11688 (SIA_MOO) Imputed	XI III	HapD-1	G	G	C	G	G	C	G	G	C	C	C		G	G	C	CTT	C	G	C	G	T	G	C	G	G	C
IRIS_313-11705 (DAWK_PUD_KHAO) Imputed	XI III	HapD-1	G	G	C	G	G	C	G	G	C	C	C		G	G	C	CTT	C	G	C	G	T	G	C	G	G	C
IRIS_313-11708 (KHAO_YAI_GUANG) Imputed	XI III	HapD-1	G	G	C	G	G	C	G	G	C	C	C		G	G	C	CTT	C	G	C	G	T	G	C	G	G	C
IRIS_313-11709 (LEUANG_KHAJAWN) Imputed	XI III	HapD-1	G	G	C	G	G	C	G	G	C	C	C		G	G	C	CTT	C	G	C	G	T	G	C	G	G	C
IRIS_313-11710 (LEUANG_MAI) Imputed	XI III	HapD-1	G	G	C	G	G	C	G	G	C	C	C		G	G	C	CTT	C	G	C	G	T	G	C	G	G	C
IRIS_313-11728 (LUO_SI_ZHAN) Imputed	XI III	HapD-1	G	G	C	G	G	C	G	G	C	C	C		G	G	C	CTT	C	G	C	G	T	G	C	G	G	C
IRIS_313-11757 (BORIZINA_640) Imputed	XI III	HapD-1	G	G	C	G	G	C	G	G	C	C	C		G	G	C	CTT	C	G	C	G	T	G	C	G	G	C
IRIS_313-11758 (FOFFI) Imputed	XI III	HapD-1	G	G	C	G	G	C	G	G	C	C	C		G	G	C	CTT	C	G	C	G	T	G	C	G	G	C
IRIS_313-11779 (KATUMANI) Imputed	XI III	HapD-1	G	G	C	G	G	C	G	G	C	C	C		G	G	C	CTT	C	G	C	G	T	G	C	G	G	C
IRIS_313-11786 (N'YA_NOFF) Imputed	XI III	HapD-1	G	G	C	G	G	C	G	G	C	C	C		G	G	C	CTT	C	G	C	G	T	G	C	G	G	C
IRIS_313-11810 (PULURE) Imputed	XI III	HapD-1	G	G	C	G	G	C	G	G	C	C	C		G	G	C	CTT	C	G	C	G	T	G	C	G	G	C
IRIS_313-11814 (KIKUBA) Imputed	XI III	HapD-1	G	G	C	G	G	C	G	G	C	C	C		G	G	C	CTT	C	G	C	G	T	G	C	G	G	C
IRIS_313-11835 (E-NOI_NAH) Imputed	XI III	HapD-1	G	G	C	G	G	C	G	G	C	C	C		G	G	C	CTT	C	G	C	G	T	G	C	G	G	C
IRIS_313-11836 (KHAO_KO_RAOH) Imputed	XI III	HapD-1	G	G	C	G	G	C	G	G	C	C	C		G	G	C	CTT	C	G	C	G	T	G	C	G	G	C
IRIS_313-11838 (LEUM_DERN) Imputed	XI III	HapD-1	G	G	C	G	G	C	G	G	C	C	C		G	G	C	CTT	C	G	C	G	T	G	C	G	G	C
IRIS_313-11839 (MUAY) Imputed	XI III	HapD-1	G	G	C	G	G	C	G	G	C	C	C		G	G	C	CTT	C	G	C	G	T	G	C	G	G	C
IRIS_313-11843 (PAN_DAWK_MAHK) Imputed	XI III	HapD-1	G	G	C	G	G	C	G	G	C	C	C		G	G	C	CTT	C	G	C	G	T	G	C	G	G	C
IRIS_313-11844 (PUEY_TAW) Imputed	XI III	HapD-1	G	G	C	G	G	C	G	G	C	C	C		G	G	C	CTT	C	G	C	G	T	G	C	G	G	C
IRIS_313-11895 (BA_TUC_RAN) Imputed	XI III	HapD-1	G	G	C	G	G	C	G	G	C	C	C		G	G	C	CTT	C	G	C	G	T	G	C	G	G	C
IRIS_313-11896 (CA_HIM) Imputed	XI III	HapD-1	G	G	C	G	G	C	G	G	C	C	C		G	G	C	CTT	C	G	C	G	T	G	C	G	G	C
IRIS_313-11921 (KHAO_GAHB_BUA) Imputed	XI III	HapD-1	G	G	C	G	G	C	G	G	C	C	C		G	G	C	CTT	C	G	C	G	T	G	C	G	G	C
IRIS_313-11935 (KONG_KHSACH_BANG_KATT) Imputed	XI III	HapD-1	G	G	C	G	G	C	G	G	C	C	C		G	G	C	CTT	C	G	C	G	T	G	C	G	G	C
IRIS_313-11936 (NEANG_MINH_TONN) Imputed	XI III	HapD-1	G	G	C	G	G	C	G	G	C	C	C		G	G	C	CTT	C	G	C	G	T	G	C	G	G	C
IRIS_313-11939 (KAMPTI) Imputed	XI III	HapD-1	G	G	C	G	G	C	G	G	C	C	C		G	G	C	CTT	C	G	C	G	T	G	C	G	G	C
IRIS_313-11940 (MALOBA(DISSI_ROUGE)) Imputed	XI III	HapD-1	G	G	C	G	G	C	G	G	C	C	C		G	G	C	CTT	C	G	C	G	T	G	C	G	G	C
IRIS_313-11945 (MALIKULI) Imputed	XI III	HapD-1	G	G	C	G	G	C	G	G	C	C	C		G	G	C	CTT	C	G	C	G	T	G	C	G	G	C
IRIS_313-11958 (PUANG_MAHLAI_KHAO) Imputed	XI III	HapD-1	G	G	C	G	G	C	G	G	C	C	C		G	G	C	CTT	C	G	C	G	T	G	C	G	G	C
IRIS_313-11962 (KHAO_SETTI) Imputed	XI III	HapD-1	G	G	C	G	G	C	G	G	C	C	C		G	G	C	CTT	C	G	C	G	T	G	C	G	G	C
IRIS_313-11977 (MAMORIAKA) Imputed	XI III	HapD-1	G	G	C	G	G	C	G	G	C	C	C		G	G	C	CTT	C	G	C	G	T	G	C	G	G	C
IRIS_313-11997 (BARUM) Imputed	XI III	HapD-1	G	G	C	G	G	C	G	G	C	C	C		G	G	C	CTT	C	G	C	G	T	G	C	G	G	C
IRIS_313-11998 (DAMNOEUB_KAUN_KHMOM) Imputed	XI III	HapD-1	G	G	C	G	G	C	G	G	C	C	C		G	G	C	CTT	C	G	C	G	T	G	C	G	G	C
IRIS_313-11999 (KAUN_TREI) Imputed	XI III	HapD-1	G	G	C	G	G	C	G	G	C	C	C		G	G	C	CTT	C	G	C	G	T	G	C	G	G	C
IRIS_313-12000 (LAANG) Imputed	XI III	HapD-1	G	G	C	G	G	C	G	G	C	C	C		G	G	C	CTT	C	G	C	G	T	G	C	G	G	C
IRIS_313-12036 (CHAN_LEUY) Imputed	XI III	HapD-1	G	G	C	G	G	C	G	G	C	C	C		G	G	C	CTT	C	G	C	G	T	G	C	G	G	C
IRIS_313-12037 (KHMAO_KDET) Imputed	XI III	HapD-1	G	G	C	G	G	C	G	G	C	C	C		G	G	C	CTT	C	G	C	G	T	G	C	G	G	C
IRIS_313-12038 (MUOY_KUM) Imputed	XI III	HapD-1	G	G	C	G	G	C	G	G	C	C	C		G	G	C	CTT	C	G	C	G	T	G	C	G	G	C
IRIS_313-12039 (NEANG_AN) Imputed	XI III	HapD-1	G	G	C	G	G	C	G	G	C	C	C		G	G	C	CTT	C	G	C	G	T	G	C	G	G	C
IRIS_313-12040 (NEANG_LAU) Imputed	XI III	HapD-1	G	G	C	G	G	C	G	G	C	C	C		G	G	C	CTT	C	G	C	G	T	G	C	G	G	C
IRIS_313-12041 (NOU) Imputed	XI III	HapD-1	G	G	C	G	G	C	G	G	C	C	C		G	G	C	CTT	C	G	C	G	T	G	C	G	G	C
IRIS_313-12043 (SAMBOK_ANGKRANG) Imputed	XI III	HapD-1	G	G	C	G	G	C	G	G	C	C	C		G	G	C	CTT	C	G	C	G	T	G	C	G	G	C
IRIS_313-12044 (SAR_SIEM) Imputed	XI III	HapD-1	G	G	C	G	G	C	G	G	C	C	C		G	G	C	CTT	C	G	C	G	T	G	C	G	G	C
IRIS_313-12058 (KUL_REUSEI) Imputed	XI III	HapD-1	G	G	C	G	G	C	G	G	C	C	C		G	G	C	CTT	C	G	C	G	T	G	C	G	G	C
IRIS_313-12066 (MARAMAY) Imputed	XI III	HapD-1	G	G	C	G	G	C	G	G	C	C	C		G	G	C	CTT	C	G	C	G	T	G	C	G	G	C
IRIS_313-12093 (KARUEL) Imputed	XI III	HapD-1	G	G	C	G	G	C	G	G	C	C	C		G	G	C	CTT	C	G	C	G	T	G	C	G	G	C
IRIS_313-12097 (NEANG_MINH) Imputed	XI III	HapD-1	G	G	C	G	G	C	G	G	C	C	C		G	G	C	CTT	C	G	C	G	T	G	C	G	G	C
IRIS_313-12101 (SAMRONG_2) Imputed	XI III	HapD-1	G	G	C	G	G	C	G	G	C	C	C		G	G	C	CTT	C	G	C	G	T	G	C	G	G	C
IRIS_313-12102 (SOK_SOV) Imputed	XI III	HapD-1	G	G	C	G	G	C	G	G	C	C	C		G	G	C	CTT	C	G	C	G	T	G	C	G	G	C
IRIS_313-12109 (ARITH) Imputed	XI III	HapD-1	G	G	C	G	G	C	G	G	C	C	C		G	G	C	CTT	C	G	C	G	T	G	C	G	G	C
IRIS_313-12121 (CHA_LIENG) Imputed	XI III	HapD-1	G	G	C	G	G	C	G	G	C	C	C		G	G	C	CTT	C	G	C	G	T	G	C	G	G	C
IRIS_313-12128 (Hma_gneng) Imputed	XI III	HapD-1	G	G	C	G	G	C	G	G	C	C	C		G	G	C	CTT	C	G	C	G	T	G	C	G	G	C
IRIS_313-12131 (NONE) Imputed	XI III	HapD-1	G	G	C	G	G	C	G	G	C	C	C		G	G	C	CTT	C	G	C	G	T	G	C	G	G	C
IRIS_313-12138 (YADU-BARA) Imputed	XI III	HapD-1	G	G	C	G	G	C	G	G	C	C	C		G	G	C	CTT	C	G	C	G	T	G	C	G	G	C
IRIS_313-12142 (ATT_CHHMOUS) Imputed	XI III	HapD-1	G	G	C	G	G	C	G	G	C	C	C		G	G	C	CTT	C	G	C	G	T	G	C	G	G	C
IRIS_313-12143 (Srau_Khgnaerng) Imputed	XI III	HapD-1	G	G	C	G	G	C	G	G	C	C	C		G	G	C	CTT	C	G	C	G	T	G	C	G	G	C
IRIS_313-12148 (Arn'-sar_Thngorn') Imputed	XI III	HapD-1	G	G	C	G	G	C	G	G	C	C	C		G	G	C	CTT	C	G	C	G	T	G	C	G	G	C
IRIS_313-12151 (DAMNOEUB_KRACHAK_SESS) Imputed	XI III	HapD-1	G	G	C	G	G	C	G	G	C	C	C		G	G	C	CTT	C	G	C	G	T	G	C	G	G	C
IRIS_313-12152 (Damm-noeb_Thngorn') Imputed	XI III	HapD-1	G	G	C	G	G	C	G	G	C	C	C		G	G	C	CTT	C	G	C	G	T	G	C	G	G	C
IRIS_313-12161 (Pa_Pha-ea) Imputed	XI III	HapD-1	G	G	C	G	G	C	G	G	C	C	C		G	G	C	CTT	C	G	C	G	T	G	C	G	G	C
IRIS_313-12180 (JHINUWA_DHAN) Imputed	XI III	HapD-1	G	G	C	G	G	C	G	G	C	C	C		G	G	C	CTT	C	G	C	G	T	G	C	G	G	C
IRIS_313-12182 (NYAULI) Imputed	XI III	HapD-1	G	G	C	G	G	C	G	G	C	C	C		G	G	C	CTT	C	G	C	G	T	G	C	G	G	C
IRIS_313-12251 (RUS_RUSSEI) Imputed	XI III	HapD-1	G	G	C	G	G	C	G	G	C	C	C		G	G	C	CTT	C	G	C	G	T	G	C	G	G	C
IRIS_313-12259 (Ea_nouan) Imputed	XI III	HapD-1	G	G	C	G	G	C	G	G	C	C	C		G	G	C	CTT	C	G	C	G	T	G	C	G	G	C
IRIS_313-12286 (EKAYIN_SAW) Imputed	XI III	HapD-1	G	G	C	G	G	C	G	G	C	C	C		G	G	C	CTT	C	G	C	G	T	G	C	G	G	C
IRIS_313-12287 (KAUK_HNYINGWA) Imputed	XI III	HapD-1	G	G	C	G	G	C	G	G	C	C	C		G	G	C	CTT	C	G	C	G	T	G	C	G	G	C
IRIS_313-12308 (SAM_SI) Imputed	XI III	HapD-1	G	G	C	G	G	C	G	G	C	C	C		G	G	C	CTT	C	G	C	G	T	G	C	G	G	C
IRIS_313-7620 (GAMBIAKA) Imputed	XI III	HapD-1	G	G	C	G	G	C	G	G	C	C	C		G	G	C	CTT	C	G	C	G	T	G	C	G	G	C
IRIS_313-7638 (ANGIFOTSY_685) Imputed	XI III	HapD-1	G	G	C	G	G	C	G	G	C	C	C		G	G	C	CTT	C	G	C	G	T	G	C	G	G	C
IRIS_313-7681 (H15-23-DA) Imputed	XI III	HapD-1	G	G	C	G	G	C	G	G	C	C	C		G	G	C	CTT	C	G	C	G	T	G	C	G	G	C
IRIS_313-8253 (KHAO_DAWK_MALI_105) Imputed	XI III	HapD-1	G	G	C	G	G	C	G	G	C	C	C		G	G	C	CTT	C	G	C	G	T	G	C	G	G	C
IRIS_313-8567 (SINERBESA) Imputed	XI III	HapD-1	G	G	C	G	G	C	G	G	C	C	C		G	G	C	CTT	C	G	C	G	T	G	C	G	G	C
IRIS_313-8659 (YA_THAY_SAN) Imputed	XI III	HapD-1	G	G	C	G	G	C	G	G	C	C	C		G	G	C	CTT	C	G	C	G	T	G	C	G	G	C
IRIS_313-8674 (HAWM_KRUA) Imputed	XI III	HapD-1	G	G	C	G	G	C	G	G	C	C	C		G	G	C	CTT	C	G	C	G	T	G	C	G	G	C
IRIS_313-8679 (JAO_LEUANG) Imputed	XI III	HapD-1	G	G	C	G	G	C	G	G	C	C	C		G	G	C	CTT	C	G	C	G	T	G	C	G	G	C
IRIS_313-8697 (YEBAWYIN) Imputed	XI III	HapD-1	G	G	C	G	G	C	G	G	C	C	C		G	G	C	CTT	C	G	C	G	T	G	C	G	G	C
IRIS_313-8699 (BALASURIYA_A) Imputed	XI III	HapD-1	G	G	C	G	G	C	G	G	C	C	C		G	G	C	CTT	C	G	C	G	T	G	C	G	G	C
IRIS_313-8702 (KHAO_PRAHJIN) Imputed	XI III	HapD-1	G	G	C	G	G	C	G	G	C	C	C		G	G	C	CTT	C	G	C	G	T	G	C	G	G	C
IRIS_313-8744 (REMOL) Imputed	XI III	HapD-1	G	G	C	G	G	C	G	G	C	C	C		G	G	C	CTT	C	G	C	G	T	G	C	G	G	C
IRIS_313-8751 (HNANWA) Imputed	XI III	HapD-1	G	G	C	G	G	C	G	G	C	C	C		G	G	C	CTT	C	G	C	G	T	G	C	G	G	C
IRIS_313-8870 (KHAO_PLAH_LAI_NAK) Imputed	XI III	HapD-1	G	G	C	G	G	C	G	G	C	C	C		G	G	C	CTT	C	G	C	G	T	G	C	G	G	C
IRIS_313-8895 (LEUANG_DAM) Imputed	XI III	HapD-1	G	G	C	G	G	C	G	G	C	C	C		G	G	C	CTT	C	G	C	G	T	G	C	G	G	C
IRIS_313-8909 (FAYA_MOSHI) Imputed	XI III	HapD-1	G	G	C	G	G	C	G	G	C	C	C		G	G	C	CTT	C	G	C	G	T	G	C	G	G	C
IRIS_313-8948 (BUCAYAB) Imputed	XI III	HapD-1	G	G	C	G	G	C	G	G	C	C	C		G	G	C	CTT	C	G	C	G	T	G	C	G	G	C
IRIS_313-8985 (KHAO'_HAWM) Imputed	XI III	HapD-1	G	G	C	G	G	C	G	G	C	C	C		G	G	C	CTT	C	G	C	G	T	G	C	G	G	C
IRIS_313-8996 (SRAU_SENG) Imputed	XI III	HapD-1	G	G	C	G	G	C	G	G	C	C	C		G	G	C	CTT	C	G	C	G	T	G	C	G	G	C
IRIS_313-9006 (LONG_KHI_KRAI) Imputed	XI III	HapD-1	G	G	C	G	G	C	G	G	C	C	C		G	G	C	CTT	C	G	C	G	T	G	C	G	G	C
IRIS_313-9020 (LEUANG_CHAIYAPHUM) Imputed	XI III	HapD-1	G	G	C	G	G	C	G	G	C	C	C		G	G	C	CTT	C	G	C	G	T	G	C	G	G	C
IRIS_313-9067 (BHOJON_KOLPO) Imputed	XI III	HapD-1	G	G	C	G	G	C	G	G	C	C	C		G	G	C	CTT	C	G	C	G	T	G	C	G	G	C
IRIS_313-9112 (LEUANG_YAI_344) Imputed	XI III	HapD-1	G	G	C	G	G	C	G	G	C	C	C		G	G	C	CTT	C	G	C	A	T	G	C	G	G	C
IRIS_313-9115 (LEUANG_YAI_29-12-2) Imputed	XI III	HapD-1	G	G	C	G	G	C	G	G	C	C	C		G	G	C	CTT	C	G	C	G	T	G	C	G	G	C
IRIS_313-9116 (LEUANG_YAI_2_B_72) Imputed	XI III	HapD-1	G	G	C	G	G	C	G	G	C	C	C		G	G	C	CTT	C	G	C	G	T	G	C	G	G	C
IRIS_313-9119 (LEUANG_YAI_29-12-46) Imputed	XI III	HapD-1	G	G	C	G	G	C	G	G	C	C	C		G	G	C	CTT	C	G	C	G	T	G	C	G	G	C
IRIS_313-9197 (GABAHSI_RASAKI_C._90) Imputed	XI III	HapD-1	G	G	C	G	G	C	G	G	C	C	C		G	G	C	CTT	C	G	C	G	T	G	C	G	G	C
IRIS_313-9209 (LEUANG_LAI_MAE_PRAJAN) Imputed	XI III	HapD-1	G	G	C	G	G	C	G	G	C	C	C		G	G	C	CTT	C	G	C	G	T	G	C	G	G	C
IRIS_313-9259 (G_25) Imputed	XI III	HapD-1	G	G	C	G	G	C	G	G	C	C	C		G	G	C	CTT	C	G	C	G	T	G	C	G	G	C
IRIS_313-9281 (KHAO_KAI) Imputed	XI III	HapD-1	G	G	C	G	G	C	G	G	C	C	C		G	G	C	CTT	C	G	C	G	T	G	C	G	G	C
IRIS_313-9286 (LEUANG_TAWNG_SOOK) Imputed	XI III	HapD-1	G	G	C	G	G	C	G	G	C	C	C		G	G	C	CTT	C	G	C	G	T	G	C	G	G	C
IRIS_313-9288 (TONG_MAH) Imputed	XI III	HapD-1	G	G	C	G	G	C	G	G	C	C	C		G	G	C	CTT	C	G	C	G	T	G	C	G	G	C
IRIS_313-9357 (HAM_48) Imputed	XI III	HapD-1	G	G	C	G	G	C	G	G	C	C	C		G	G	C	CTT	C	G	C	G	T	G	C	G	G	C
IRIS_313-9406 (LEUANG_SAWED) Imputed	XI III	HapD-1	G	G	C	G	G	C	G	G	C	C	C		G	G	C	CTT	C	G	C	G	T	G	C	G	G	C
IRIS_313-9415 (PAHK_NOK_GAEW) Imputed	XI III	HapD-1	G	G	C	G	G	C	G	G	C	C	C		G	G	C	CTT	C	G	C	G	T	G	C	G	G	C
IRIS_313-9533 (DUD_KUNING) Imputed	XI III	HapD-1	G	G	C	G	G	C	G	G	C	C	C		G	G	C	CTT	C	G	C	G	T	G	C	G	G	C
IRIS_313-9567 (KHAO_CHUAN_CHOM_452) Imputed	XI III	HapD-1	G	G	C	G	G	C	G	G	C	C	C		G	G	C	CTT	C	G	C	G	T	G	C	G	G	C
IRIS_313-9575 (MAE_YEU) Imputed	XI III	HapD-1	G	G	C	G	G	C	G	G	C	C	C		G	G	C	CTT	C	G	C	G	T	G	C	G	G	C
IRIS_313-9590 (KETAN_SERANG) Imputed	XI III	HapD-1	G	G	C	G	G	C	G	G	C	C	C		G	G	C	CTT	C	G	C	G	T	G	C	G	G	C
IRIS_313-9593 (ARC_15088) Imputed	XI III	HapD-1	G	G	C	G	G	C	G	G	C	C	C		G	G	C	CTT	C	G	C	G	T	G	C	G	G	C
IRIS_313-9617 (HOLDI_GIRA) Imputed	XI III	HapD-1	G	G	C	G	G	C	G	G	C	C	C		G	G	C	CTT	C	G	C	G	T	G	C	G	G	C
IRIS_313-9619 (ARC_15845) Imputed	XI III	HapD-1	G	G	C	G	G	C	G	G	C	C	C		G	G	C	CTT	C	G	C	G	T	G	C	G	G	C
IRIS_313-9637 (BONG_BOI) Imputed	XI III	HapD-1	G	G	C	G	G	C	G	G	C	C	C		G	G	C	CTT	C	G	C	G	T	G	C	G	G	C
IRIS_313-9809 (NALUMOOLAI_KARUPAN) Imputed	XI III	HapD-1	G	G	C	G	G	C	G	G	C	C	C		G	G	C	CTT	C	G	C	G	T	G	C	G	G	C
IRIS_313-9898 (QUERO_ASSAN) Imputed	XI III	HapD-1	G	G	C	G	G	C	G	G	C	C	C		G	G	C	CTT	C	G	C	G	T	G	C	G	G	C
IRIS_313-9989 (MELEKE) Imputed	XI III	HapD-1	G	G	C	G	G	C	G	G	C	C	C		G	G	C	CTT	C	G	C	G	T	G	C	G	G	C
W023 (Warrangal_Culture_1252) Imputed	XI III	HapD-1	G	G	C	G	G	C	G	G	C	C	C		G	G	C	CTT	C	G	C	G	T	G	C	G	G	C
W089 (Egyptian_Wild_Type) Imputed	XI III	HapD-1	G	G	C	G	G	C	G	G	C	C	C		G	G	C	CTT	C	G	C	G	T	G	C	G	G	C
W093 (Srav_Prapay) Imputed	XI III	HapD-1	G	G	C	G	G	C	G	G	C	C	C		G	G	C	CTT	C	G	C	G	T	G	C	G	G	C
B044 (Santiannuo) Imputed	XI Intermediate	HapD-1	G	G	C	G	G	C	G	G	C	C	C		G	G	C	CTT	C	G	C	G	T	G	C	G	G	C
B073 (Jinxibai2_) Imputed	XI Intermediate	HapD-1	G	G	C	G	G	C	G	G	C	C	C		G	G	C	CTT	C	G	C	G	T	G	C	G	G	C
B075 (Jinbaoyin_) Imputed	XI Intermediate	HapD-1	G	G	C	G	G	C	G	G	C	C	C		G	G	C	CTT	C	G	C	G	T	G	C	G	G	C
B193 (C.MEDIO_7) Imputed	XI Intermediate	HapD-1	G	G	C	G	G	C	G	G	C	C	C		G	G	C	CTT	C	G	C	G	T	G	C	G	G	C
B207 (Aihechi) Imputed	XI Intermediate	HapD-1	G	G	C	G	G	C	G	G	C	C	C		G	G	C	CTT	C	G	C	G	T	G	C	G	G	C
B231 (None) Imputed	XI Intermediate	HapD-1	G	G	C	G	G	C	G	G	C	C	C		G	G	C	CTT	C	G	C	G	T	G	C	G	G	C
C096 (Jinxibai-1) Imputed	XI Intermediate	HapD-1	G	G	C	G	G	C	G	G	C	C	C		G	G	C	CTT	C	G	C	G	T	G	C	G	G	C
C097 (Jinbaoyin) Imputed	XI Intermediate	HapD-1	G	G	C	G	G	C	G	G	C	C	C		G	G	C	CTT	C	G	C	G	T	G	C	G	G	C
C100 (WH100) Imputed	XI Intermediate	HapD-1	G	G	C	G	G	C	G	G	C	C	C		G	G	C	CTT	C	G	C	G	T	G	C	G	G	C
C129 (Aihechi) Imputed	XI Intermediate	HapD-1	G	G	C	G	G	C	G	G	C	C	C		G	G	C	CTT	C	G	C	G	T	G	C	G	G	C
CX401 (Tog7291) Imputed	XI Intermediate	HapD-1	G	G	C	G	G	C	G	G	C	C	C		G	G	C	CTT	C	G	C	G	T	G	C	G	G	C
CX474 (None) Imputed	XI Intermediate	HapD-1	G	G	C	G	G	C	G	G	C	C	C		G	G	C	CTT	C	G	C	G	T	G	C	G	G	C
CX514 (None) Imputed	XI Intermediate	HapD-1	G	G	C	G	G	C	G	G	C	C	C		G	G	C	CTT	C	G	C	G	T	G	C	G	G	C
CX540 (None) Imputed	XI Intermediate	HapD-1	G	G	C	G	G	C	G	G	C	C	C		G	G	C	CTT	C	G	C	A	T	G	C	G	G	C
GP122 (RG_401-1) Imputed	XI Intermediate	HapD-1	G	G	C	G	G	C	G	G	C	C	C		G	G	C	CTT	C	G	C	G	T	G	C	G	G	C
HP174 (Hangxiandahezi) Imputed	XI Intermediate	HapD-1	G	G	C	G	G	C	G	G	C	C	C		G	G	C	CTT	C	G	C	G	T	G	C	G	G	C
HP179 (Yanjing) Imputed	XI Intermediate	HapD-1	G	G	C	G	G	C	G	G	C	C	C		G	G	C	CTT	C	G	C	G	T	G	C	G	G	C
HP183 (Xiangxian) Imputed	XI Intermediate	HapD-1	G	G	C	G	G	C	G	G	C	C	C		G	G	C	CTT	C	G	C	G	T	G	C	G	G	C
HP210 (Wukejian) Imputed	XI Intermediate	HapD-1	G	G	C	G	G	C	G	G	C	C	C		G	G	C	CTT	C	G	C	G	T	G	C	G	G	C
HP238 (Simaobai) Imputed	XI Intermediate	HapD-1	G	G	C	G	G	C	G	G	C	C	C		G	G	C	CTT	C	G	C	G	T	G	C	G	G	C
HP296 (Makehong) Imputed	XI Intermediate	HapD-1	G	G	C	G	G	C	G	G	C	C	C		G	G	C	CTT	C	G	C	G	T	G	C	G	G	C
HP303 (Xibengu) Imputed	XI Intermediate	HapD-1	G	G	C	G	G	C	G	G	C	C	C		G	G	C	CTT	C	G	C	G	T	G	C	G	G	C
HP327 (Maguhongmi) Imputed	XI Intermediate	HapD-1	G	G	C	G	G	C	G	G	C	C	C		G	G	C	CTT	C	G	C	G	T	G	C	G	G	C
HP431 (Bendiwan) Imputed	XI Intermediate	HapD-1	G	G	C	G	G	C	G	G	C	C	C		G	G	C	CTT	C	G	C	G	T	G	C	G	G	C
HP481 (Baimidongzhan) Imputed	XI Intermediate	HapD-1	G	G	C	G	G	C	G	G	C	C	C		G	G	C	CTT	C	G	C	G	T	G	C	G	G	C
HP503 (Hongmidongzhan) Imputed	XI Intermediate	HapD-1	G	G	C	G	G	C	G	G	C	C	C		G	G	C	CTT	C	G	C	G	T	G	C	G	G	C
HP520 (Niutouwu) Imputed	XI Intermediate	HapD-1	G	G	C	G	G	C	G	G	C	C	C		G	G	C	CTT	C	G	C	G	T	G	C	G	G	C
HP529 (Haoanxiu) Imputed	XI Intermediate	HapD-1	G	G	C	G	G	C	G	G	C	C	C		G	G	C	CTT	C	G	C	G	T	G	C	G	G	C
HP595 (Xiaohongmi) Imputed	XI Intermediate	HapD-1	G	G	C	G	G	C	G	G	C	C	C		G	G	C	CTT	C	G	C	G	T	G	C	G	G	C
IRIS_313-10034 (RIZ_INDETERMINE) Imputed	XI Intermediate	HapD-1	G	G	C	G	G	C	G	G	C	C	C		G	G	C	CTT	C	G	C	G	T	G	C	G	G	C
IRIS_313-10179 (GUI_HUA_ZAO) Imputed	XI Intermediate	HapD-1	G	G	C	G	G	C	G	G	C	C	C		G	G	C	CTT	C	G	C	G	T	G	C	G	G	C
IRIS_313-10226 (TONG_GU_HONG) Imputed	XI Intermediate	HapD-1	G	G	C	G	G	C	G	G	C	C	C		G	G	C	CTT	C	G	C	G	T	G	C	G	G	C
IRIS_313-10235 (PSBRC68) Imputed	XI Intermediate	HapD-1	G	G	C	G	G	C	G	G	C	C	C		G	G	C	CTT	C	G	C	G	T	G	C	G	G	C
IRIS_313-10271 (IA_CUBA_17) Imputed	XI Intermediate	HapD-1	G	G	C	G	G	C	G	G	C	C	C		G	G	C	CTT	C	G	C	G	T	G	C	G	G	C
IRIS_313-10275 (ICTA_MOTAGUA) Imputed	XI Intermediate	HapD-1	G	G	C	G	G	C	G	G	C	C	C		G	G	C	CTT	C	G	C	G	T	G	C	G	G	C
IRIS_313-10307 (INIAP_6) Imputed	XI Intermediate	HapD-1	G	G	C	G	G	C	G	G	C	C	C		G	G	C	CTT	C	G	C	G	T	G	C	G	G	C
IRIS_313-10360 (IR_57514-PMI_5-B-1-2) Imputed	XI Intermediate	HapD-1	G	G	C	G	G	C	G	G	C	C	C		G	G	C	CTT	C	G	C	G	T	G	C	G	G	C
IRIS_313-10374 (IR_69502-6-SRN-3-UBN-1-B) Imputed	XI Intermediate	HapD-1	G	G	C	G	G	C	G	G	C	C	C		G	G	C	CTT	C	G	C	G	T	G	C	G	G	C
IRIS_313-10396 (IR_80340-23-B-12-6-B) Imputed	XI Intermediate	HapD-1	G	G	C	G	G	C	G	G	C	C	C		G	G	C	CTT	C	G	C	G	T	G	C	G	G	C
IRIS_313-10421 (WAR_72-2-1-1) Imputed	XI Intermediate	HapD-1	G	G	C	G	G	C	G	G	C	C	C		G	G	C	CTT	C	G	C	G	T	G	C	G	G	C
IRIS_313-10477 (RUSTY_LATE) Imputed	XI Intermediate	HapD-1	G	G	C	G	G	C	G	G	C	C	C		G	G	C	CTT	C	G	C	G	T	G	C	G	G	C
IRIS_313-10859 (ARC_10939) Imputed	XI Intermediate	HapD-1	G	G	C	G	G	C	G	G	C	C	C		G	G	C	CTT	C	G	C	G	T	G	C	G	G	C
IRIS_313-11131 (KALAI) Imputed	XI Intermediate	HapD-1	G	G	C	G	G	C	G	G	C	C	C		G	G	C	CTT	C	G	C	G	T	G	C	G	G	C
IRIS_313-11134 (MANSAT-3) Imputed	XI Intermediate	HapD-1	G	G	C	G	G	C	G	G	C	C	C		G	G	C	CTT	C	G	C	G	T	G	C	G	G	C
IRIS_313-11199 (SYNTHETIC_SATIVA) Imputed	XI Intermediate	HapD-1	G	G	C	G	G	C	G	G	C	C	C		G	G	C	CTT	C	G	C	G	T	G	C	G	G	C
IRIS_313-11309 (ARC_15862) Imputed	XI Intermediate	HapD-1	G	G	C	G	G	C	G	G	C	C	C		G	G	C	CTT	C	G	C	G	T	G	C	G	G	C
IRIS_313-11438 (ZACATEPEC_A79) Imputed	XI Intermediate	HapD-1	G	G	C	G	G	C	G	G	C	C	C		G	G	C	CTT	C	G	C	G	T	G	C	G	G	C
IRIS_313-11486 (KHAGRAI_DIGHA) Imputed	XI Intermediate	HapD-1	G	G	C	G	G	C	G	G	C	C	C		G	G	C	CTT	C	G	C	G	T	G	C	G	G	C
IRIS_313-11576 (JIANG_HUI_DAO) Imputed	XI Intermediate	HapD-1	G	G	C	G	G	C	G	G	C	C	C		G	G	C	CTT	C	G	C	G	T	G	C	G	G	C
IRIS_313-11580 (TAI_ZHOU_XIAN) Imputed	XI Intermediate	HapD-1	G	G	C	G	G	C	G	G	C	C	C		G	G	C	CTT	C	G	C	G	T	G	C	G	G	C
IRIS_313-11594 (CHAN_THANH_HOA) Imputed	XI Intermediate	HapD-1	G	G	C	G	G	C	G	G	C	C	C		G	G	C	CTT	C	G	C	G	T	G	C	G	G	C
IRIS_313-11744 (AI_JIAO_AO_FAN_ZI) Imputed	XI Intermediate	HapD-1	G	G	C	G	G	C	G	G	C	C	C		G	G	C	CTT	C	G	C	G	T	G	C	G	G	C
IRIS_313-12052 (ADUKKAN) Imputed	XI Intermediate	HapD-1	G	G	C	G	G	C	G	G	C	C	C		G	G	C	CTT	C	G	C	G	T	G	C	G	G	C
IRIS_313-12057 (AI_JIAO_ZI) Imputed	XI Intermediate	HapD-1	G	G	C	G	G	C	G	G	C	C	C		G	G	C	CTT	C	G	C	G	T	G	C	G	G	C
IRIS_313-12275 (MAGU) Imputed	XI Intermediate	HapD-1	G	G	C	G	G	C	G	G	C	C	C		G	G	C	CTT	C	G	C	G	T	G	C	G	G	C
IRIS_313-15900 (IR_84196-12-32(SAMBHA_MAHSURI_+_SUB1)) Imputed	XI Intermediate	HapD-1	G	G	C	G	G	C	G	G	C	C	C		G	G	C	CTT	C	G	C	G	T	G	C	G	G	C
IRIS_313-7650 (BOTOHAVANA_139) Imputed	XI Intermediate	HapD-1	G	G	C	G	G	C	G	G	C	C	C		G	G	C	CTT	C	G	C	N	T	G	C	G	G	C
IRIS_313-7719 (KOGONI_91-1) Imputed	XI Intermediate	HapD-1	G	G	C	G	G	C	G	G	C	C	C		G	G	C	CTT	C	G	C	G	T	G	C	G	G	C
IRIS_313-8405 (JIN_JUN_DAO) Imputed	XI Intermediate	HapD-1	G	G	C	G	G	C	G	G	C	C	C		G	G	C	CTT	C	G	C	G	T	G	C	G	G	C
IRIS_313-8414 (ARC_18202) Imputed	XI Intermediate	HapD-1	G	G	C	G	G	C	G	G	C	C	C		G	G	C	CTT	C	G	C	G	T	G	C	G	G	C
IRIS_313-8621 (ARC_11663) Imputed	XI Intermediate	HapD-1	G	G	C	G	G	C	G	G	C	C	C		G	G	C	CTT	C	G	C	G	T	G	C	G	G	C
IRIS_313-9184 (XI_GAN_JING_REN) Imputed	XI Intermediate	HapD-1	G	G	C	G	G	C	G	G	C	C	C		G	G	C	CTT	C	G	C	G	T	G	C	G	G	C
IRIS_313-9451 (PAMAH_S_18) Imputed	XI Intermediate	HapD-1	G	G	C	G	G	C	G	G	C	C	C		G	G	C	CTT	C	G	C	G	T	G	C	G	G	C
W043 (Dichroa_Alef_Uslkij) Imputed	XI Intermediate	HapD-1	G	G	C	G	G	C	G	G	C	C	C		G	G	C	CTT	C	G	C	G	T	G	C	G	G	C
W066 (IR_238) Imputed	XI Intermediate	HapD-1	G	G	C	G	G	C	G	G	C	C	C		G	G	C	CTT	C	G	C	G	T	G	C	G	G	C
W246 (RUSTYLATE/Zhong_413) Imputed	XI Intermediate	HapD-1	G	G	C	G	G	C	G	G	C	C	C		G	G	C	CTT	C	G	C	G	T	G	C	G	G	C
W272 (Tsao_wan_ching) Imputed	XI Intermediate	HapD-1	G	G	C	G	G	C	G	G	C	C	C		G	G	C	CTT	C	G	C	G	T	G	C	G	G	C
W299 (JAYA) Imputed	XI Intermediate	HapD-1	G	G	C	G	G	C	G	G	C	C	C		G	G	C	CTT	C	G	C	G	T	G	C	G	G	C
GP130 (IR_17494-32-3-1-1-3) Imputed	XI II	HapD-2	G	G	C	G	G	C	A	G	C	C	C		G	G	C	CTT	C	G	C	N	T	G	C	G	G	C
IRIS_313-11237 (TAICHUNG_SEN-YU_214) Imputed	XI II	HapD-2	G	G	C	G	G	C	A	G	C	C	C		G	G	C	CTT	T	A	C	G	T	A	C	G	A	C
IRIS_313-10109 (EX_EBOKOZURU) Imputed	XI III	HapD-2	G	G	C	G	G	C	A	G	C	C	C		G	G	C	CTT	T	A	C	G	T	A	C	G	A	C
IRIS_313-10720 (HEENDIKWEE) Imputed	XI III	HapD-2	G	G	C	G	G	C	A	G	C	C	C		G	G	C	CTT	N	N	C	N	T	A	C	G	A	C
IRIS_313-11096 (CADUNG_SO_BLOC_1) Imputed	XI III	HapD-2	G	G	C	G	G	C	A	G	C	C	C		G	G	C	CTT	T	A	C	G	T	A	C	G	A	C
IRIS_313-11382 (HONDERAWALA) Imputed	XI III	HapD-2	G	G	C	G	G	C	A	G	C	C	C		G	G	C	CTT	T	A	C	G	T	A	C	G	A	C
IRIS_313-9131 (DOC_PHUNG_D_12) Imputed	XI III	HapD-2	G	G	C	G	G	C	A	G	C	C	C		G	G	C	CTT	T	A	C	G	T	A	C	G	A	C
GP26 (IR_4227-24-3-1) Imputed	GJ Intermediate	HapF	G	A	G	G	C	C	G	C	C	C	G		G	G	C	CTT	C	G	C	A	T	G	C	G	G	C
CX46 (Pusa(Basmati_1)) Imputed	Intermediate	HapF	G	A	G	G	C	C	G	C	C	C	G		G	G	C	CTT	C	G	C	A	T	G	C	G	G	C
IRIS_313-10739 (GOGO) Imputed	Intermediate	HapF	G	A	G	G	C	C	G	C	C	C	G		G	G	C	CTT	C	G	C	A	T	G	C	G	G	C
IRIS_313-8067 (MEDUSA) Imputed	Intermediate	HapF	G	A	G	G	C	C	G	C	C	C	G		G	G	C	CTT	C	G	C	A	T	G	C	G	G	C
W079 (A_152) Imputed	Intermediate	HapF	G	A	G	G	C	C	G	C	C	C	G		G	G	C	CTT	C	G	C	A	T	G	C	G	G	C
W191 (Pusa_(Basmatil)) Imputed	Intermediate	HapF	G	A	G	G	C	C	G	C	C	C	G		G	G	C	CTT	C	G	C	A	T	G	C	G	G	C
W192 (ASD16) Imputed	Intermediate	HapF	G	A	G	G	C	C	G	C	C	C	G		G	G	C	CTT	C	G	C	A	T	G	C	G	G	C
W196 (NAN-29-2) Imputed	Intermediate	HapF	G	A	G	G	C	C	G	C	C	C	G		G	G	C	CTT	C	G	C	A	T	G	C	G	G	C
CX568 (None) Imputed	Temperate GJ	HapF	G	A	G	G	C	C	G	C	C	C	G		G	G	C	CTT	C	G	C	A	T	G	C	G	G	C
HP24 (Huoshaodahe) Imputed	Temperate GJ	HapF	G	A	G	G	C	C	G	C	C	C	G		G	G	C	CTT	C	G	C	A	T	G	C	G	G	C
HP31 (Changmangnuo-2) Imputed	Temperate GJ	HapF	G	A	G	G	C	C	G	C	C	C	G		G	G	C	CTT	C	G	C	A	T	G	C	G	G	C
IRIS_313-10228 (HAN_NUO) Imputed	Temperate GJ	HapF	G	A	G	G	C	C	G	C	C	C	G		G	G	C	CTT	C	G	C	A	T	G	C	G	G	C
B062 (Nantehao_) Imputed	XI I	HapF	G	A	G	G	C	C	G	C	C	C	G		G	G	C	CTT	C	G	C	A	T	G	C	G	G	C
B072 (Qiuqianbai_) Imputed	XI I	HapF	G	A	G	G	C	C	G	C	C	C	G		G	G	C	CTT	C	G	C	A	T	G	C	G	G	C
B079 (Esiniu_) Imputed	XI I	HapF	G	A	G	G	C	C	G	C	C	C	G		G	G	C	CTT	C	G	C	A	T	G	C	G	G	C
B140 (Pei_C122) Imputed	XI I	HapF	G	A	G	G	C	C	G	C	C	C	G		G	G	C	CTT	C	G	C	A	T	G	C	G	G	C
B147 (Baikehanhe) Imputed	XI I	HapF	G	A	G	G	C	C	G	C	C	C	G		G	G	C	CTT	C	G	C	A	T	G	C	G	G	C
B163 (Liushizao_) Imputed	XI I	HapF	G	A	G	G	C	C	G	C	C	C	G		G	G	C	CTT	C	G	C	A	T	G	C	G	G	C
B264 (Sanbaili) Imputed	XI I	HapF	G	A	G	G	C	C	G	C	C	C	G		G	G	C	CTT	C	G	C	A	T	G	C	G	G	C
C001 (Sadu-cho) Imputed	XI I	HapF	G	A	G	G	C	C	G	C	C	C	G		G	G	C	CTT	C	G	C	A	T	G	C	G	G	C
C055 (Sanbaili) Imputed	XI I	HapF	G	A	G	G	C	C	G	C	C	C	G		G	G	C	CTT	C	G	C	A	T	G	C	G	G	C
C066 (Liushizao) Imputed	XI I	HapF	G	A	G	G	C	C	G	C	C	C	G		G	G	C	CTT	C	G	C	A	T	G	C	G	G	C
C072 (Nantehao) Imputed	XI I	HapF	G	A	G	G	C	C	G	C	C	C	G		G	G	C	CTT	C	G	C	A	T	G	C	G	G	C
C073 (Esiniu) Imputed	XI I	HapF	G	A	G	G	C	C	G	C	C	C	G		G	G	C	CTT	C	G	C	A	T	G	C	G	G	C
C170 (Xiangwanxian1hao) Imputed	XI I	HapF	G	A	G	G	C	C	G	C	C	C	G		G	G	C	CTT	C	G	C	A	T	G	C	G	G	C
CX162 (TN1) Imputed	XI I	HapF	G	A	G	G	C	C	G	C	C	C	G		G	G	C	CTT	C	G	C	A	T	G	C	G	G	C
CX270 (TAICHUNGNATIVE1) Imputed	XI I	HapF	G	A	G	G	C	C	G	C	C	C	G		G	G	C	CTT	C	G	C	A	T	G	C	G	G	C
GP35 (DoDo) Imputed	XI I	HapF	G	A	G	G	C	C	G	C	C	C	G		G	G	C	CTT	C	G	C	A	T	G	C	G	G	C
GP42 (Malaixizidao) Imputed	XI I	HapF	G	A	G	G	C	C	G	C	C	C	G		G	G	C	CTT	C	G	C	A	T	G	C	G	G	C
HP119 (Huakemangnuo) Imputed	XI I	HapF	G	A	G	G	C	C	G	C	C	C	G		G	G	C	CTT	C	G	C	A	T	G	C	G	G	C
HP143 (Langxihongken) Imputed	XI I	HapF	G	A	G	G	C	C	G	C	C	C	G		G	G	C	CTT	C	G	C	A	T	G	C	G	G	C
HP185 (Xiyeqing) Imputed	XI I	HapF	G	A	G	G	C	C	G	C	C	C	G		G	G	C	CTT	C	G	C	A	T	G	C	G	G	C
HP187 (Bayuenuo) Imputed	XI I	HapF	G	A	G	G	C	C	G	C	C	C	G		G	G	C	CTT	C	G	C	A	T	G	C	G	G	C
HP190 (Maweixian) Imputed	XI I	HapF	G	A	G	G	C	C	G	C	C	C	G		G	G	C	CTT	C	G	C	A	T	G	C	G	G	C
HP191 (Taiwannuo) Imputed	XI I	HapF	G	A	G	G	C	C	G	C	C	C	G		G	G	C	CTT	C	G	C	A	T	G	C	G	G	C
HP193 (Panyeqing) Imputed	XI I	HapF	G	A	G	G	C	C	G	C	C	C	G		G	G	C	CTT	C	G	C	A	T	G	C	G	G	C
HP195 (Dayeliu) Imputed	XI I	HapF	G	A	G	G	C	C	G	C	C	C	G		G	G	C	CTT	C	G	C	A	T	G	C	G	G	C
HP196 (Heigudadao) Imputed	XI I	HapF	G	A	G	G	C	C	G	C	C	C	G		G	G	C	CTT	C	G	C	A	T	G	C	G	G	C
HP200 (Shaozhimanzhong) Imputed	XI I	HapF	G	A	G	G	C	C	G	C	C	C	G		G	G	C	CTT	C	G	C	A	T	G	C	G	G	C
HP202 (Haiwu) Imputed	XI I	HapF	G	A	G	G	C	C	G	C	C	C	G		G	G	C	CTT	C	G	C	A	T	G	C	G	G	C
HP211 (Pingnanbai) Imputed	XI I	HapF	G	A	G	G	C	C	G	C	C	C	G		G	G	C	CTT	C	G	C	A	T	G	C	G	G	C
HP214 (Huaihe) Imputed	XI I	HapF	G	A	G	G	C	C	G	C	C	C	G		G	G	C	CTT	C	G	C	A	T	G	C	G	G	C
HP217 (Erzhi) Imputed	XI I	HapF	G	A	G	G	C	C	G	C	C	C	G		G	G	C	CTT	C	G	C	A	T	G	C	G	G	C
HP226 (Zaodaxian) Imputed	XI I	HapF	G	A	G	G	C	C	G	C	C	C	G		G	G	C	CTT	C	G	C	A	T	G	C	G	G	C
HP236 (Dayezao) Imputed	XI I	HapF	G	A	G	G	C	C	G	C	C	C	G		G	G	C	CTT	C	G	C	A	T	G	C	G	G	C
HP245 (Tongzinuo) Imputed	XI I	HapF	G	A	G	G	C	C	G	C	C	C	G		G	G	C	CTT	C	G	C	A	T	G	C	G	G	C
HP248 (Xiaohonggu_) Imputed	XI I	HapF	G	A	G	G	C	C	G	C	C	C	G		G	G	C	CTT	C	G	C	A	T	G	C	G	G	C
HP252 (Huohandao) Imputed	XI I	HapF	G	A	G	G	C	C	G	C	C	C	G		G	G	C	CTT	C	G	C	A	T	G	C	G	G	C
HP253 (Yelicang) Imputed	XI I	HapF	G	A	G	G	C	C	G	C	C	C	G		G	G	C	CTT	C	G	C	A	T	G	C	G	G	C
HP257 (Gedadao) Imputed	XI I	HapF	G	A	G	G	C	C	G	C	C	C	G		G	G	C	CTT	C	G	C	A	T	G	C	G	G	C
HP259 (Caomaodan) Imputed	XI I	HapF	G	A	G	G	C	C	G	C	C	C	G		G	G	C	CTT	C	G	C	A	T	G	C	G	G	C
HP263 (Ruanzhanjiugu) Imputed	XI I	HapF	G	A	G	G	C	C	G	C	C	C	G		G	G	C	CTT	C	G	C	A	T	G	C	G	G	C
HP295 (503) Imputed	XI I	HapF	G	A	G	G	C	C	G	C	C	C	G		G	G	C	CTT	C	G	C	A	T	G	C	G	G	C
HP299 (Gouyingdu) Imputed	XI I	HapF	G	A	G	G	C	C	G	C	C	C	G		G	G	C	CTT	C	G	C	A	T	G	C	G	G	C
HP307 (Xiaojiugu) Imputed	XI I	HapF	G	A	G	G	C	C	G	C	C	C	G		G	G	C	CTT	C	G	C	A	T	G	C	G	G	C
HP311 (Dahonggu) Imputed	XI I	HapF	G	A	G	G	C	C	G	C	C	C	G		G	G	C	CTT	C	G	C	A	T	G	C	G	G	C
HP318 (Huanghuaxian) Imputed	XI I	HapF	G	A	G	G	C	C	G	C	C	C	G		G	G	C	CTT	C	G	C	A	T	G	C	G	G	C
HP319 (Honghandao-1) Imputed	XI I	HapF	G	A	G	G	C	C	G	C	C	C	G		G	G	C	CTT	C	G	C	A	T	G	C	G	G	C
HP324 (Makezhan-2) Imputed	XI I	HapF	G	A	G	G	C	C	G	C	C	C	G		G	G	C	CTT	C	G	C	A	T	G	C	G	G	C
HP325 (Daosiji) Imputed	XI I	HapF	G	A	G	G	C	C	G	C	C	C	G		G	G	C	CTT	C	G	C	A	T	G	C	G	G	C
HP332 (Hongmimozhan) Imputed	XI I	HapF	G	A	G	G	C	C	G	C	C	C	G		G	G	C	CTT	C	G	C	A	T	G	C	G	G	C
HP333 (Yangmianzao) Imputed	XI I	HapF	G	A	G	G	C	C	G	C	C	C	G		G	G	C	CTT	C	G	C	A	T	G	C	G	G	C
HP336 (Nanxiangzao) Imputed	XI I	HapF	G	A	G	G	C	C	G	C	C	C	G		G	G	C	CTT	C	G	C	A	T	G	C	G	G	C
HP364 (Hanzhonghongdao) Imputed	XI I	HapF	G	A	G	G	C	C	G	C	C	C	G		G	G	C	CTT	C	G	C	A	T	G	C	G	G	C
HP366 (Wugongzao) Imputed	XI I	HapF	G	A	G	G	C	C	G	C	C	C	G		G	G	C	CTT	C	G	C	A	T	G	C	G	G	C
HP374 (Yunnanbai) Imputed	XI I	HapF	G	A	G	G	C	C	G	C	C	C	G		G	G	C	CTT	C	G	C	A	T	G	C	G	G	C
HP379 (Hongguzi) Imputed	XI I	HapF	G	A	G	G	C	C	G	C	C	C	G		G	G	C	CTT	C	G	C	A	T	G	C	G	G	C
HP399 (Shuibaizhan) Imputed	XI I	HapF	G	A	G	G	C	C	G	C	C	C	G		G	G	C	CTT	C	G	C	A	T	G	C	G	G	C
HP415 (Baipigu) Imputed	XI I	HapF	G	A	G	G	C	C	G	C	C	C	G		G	G	C	CTT	C	G	C	A	T	G	C	G	G	C
HP429 (Shapinghongjiaoqi) Imputed	XI I	HapF	G	A	G	G	C	C	G	C	C	C	G		G	G	C	CTT	C	G	C	A	T	G	C	G	G	C
HP437 (Gaicaohuang) Imputed	XI I	HapF	G	A	G	G	C	C	G	C	C	C	G		G	G	C	CTT	C	G	C	A	T	G	C	G	G	C
HP438 (Datouhuang) Imputed	XI I	HapF	G	A	G	G	C	C	G	C	C	C	G		G	G	C	CTT	C	G	C	A	T	G	C	G	G	C
HP449 (Hongbendao) Imputed	XI I	HapF	G	A	G	G	C	C	G	C	C	C	G		G	G	C	CTT	C	G	C	A	T	G	C	G	G	C
HP452 (Chuanda-1) Imputed	XI I	HapF	G	A	G	G	C	C	G	C	C	C	G		G	G	C	CTT	C	G	C	A	T	G	C	G	G	C
HP458 (Zaogu-E) Imputed	XI I	HapF	G	A	G	G	C	C	G	C	C	C	G		G	G	C	CTT	C	G	C	A	T	G	C	G	G	C
HP459 (Sanzibai) Imputed	XI I	HapF	G	A	G	G	C	C	G	C	C	C	G		G	G	C	CTT	C	G	C	A	T	G	C	G	G	C
HP465 (Sanshizi) Imputed	XI I	HapF	G	A	G	G	C	C	G	C	C	C	G		G	G	C	CTT	C	G	C	A	T	G	C	G	G	C
HP470 (Damake) Imputed	XI I	HapF	G	A	G	G	C	C	G	C	C	C	G		G	G	C	CTT	C	G	C	A	T	G	C	G	G	C
HP471 (Baiguomaweizhan) Imputed	XI I	HapF	G	A	G	G	C	C	G	C	C	C	G		G	G	C	CTT	C	G	C	A	T	G	C	G	G	C
HP474 (Hongmiqinghezhan) Imputed	XI I	HapF	G	A	G	G	C	C	G	C	C	C	G		G	G	C	CTT	C	G	C	A	T	G	C	G	G	C
HP475 (Makezhan-1) Imputed	XI I	HapF	G	A	G	G	C	C	G	C	C	C	G		G	G	C	CTT	C	G	C	A	T	G	C	G	G	C
HP480 (Baizaogu) Imputed	XI I	HapF	G	A	G	G	C	C	G	C	C	C	G		G	G	C	CTT	C	G	C	A	T	G	C	G	G	C
HP522 (Hongmizhong) Imputed	XI I	HapF	G	A	G	G	C	C	G	C	C	C	G		G	G	C	CTT	C	G	C	A	T	G	C	G	G	C
HP524 (Changjingchi) Imputed	XI I	HapF	G	A	G	G	C	C	G	C	C	C	G		G	G	C	CTT	C	G	C	A	T	G	C	G	G	C
HP526 (Hualuozhan) Imputed	XI I	HapF	G	A	G	G	C	C	G	C	C	C	G		G	G	C	CTT	C	G	C	A	T	G	C	G	G	C
HP535 (Yangguzi) Imputed	XI I	HapF	G	A	G	G	C	C	G	C	C	C	G		G	G	C	CTT	C	G	C	A	T	G	C	G	G	C
HP537 (Guazizhan) Imputed	XI I	HapF	G	A	G	G	C	C	G	C	C	C	G		G	G	C	CTT	C	G	C	A	T	G	C	G	G	C
HP542 (Baimiwujuzhan) Imputed	XI I	HapF	G	A	G	G	C	C	G	C	C	C	G		G	G	C	CTT	C	G	C	A	T	G	C	G	G	C
HP543 (Zaoxuanzhan) Imputed	XI I	HapF	G	A	G	G	C	C	G	C	C	C	G		G	G	C	CTT	C	G	C	A	T	G	C	G	G	C
HP556 (Baiganzhan) Imputed	XI I	HapF	G	A	G	G	C	C	G	C	C	C	G		G	G	C	CTT	C	G	C	A	T	G	C	G	G	C
HP560 (Hongminuo) Imputed	XI I	HapF	G	A	G	G	C	C	G	C	C	C	G		G	G	C	CTT	C	G	C	A	T	G	C	G	G	C
HP563 (Changsuihe) Imputed	XI I	HapF	G	A	G	G	C	C	G	C	C	C	G		G	G	C	CTT	C	G	C	A	T	G	C	G	G	C
HP601 (Nuodao) Imputed	XI I	HapF	G	A	G	G	C	C	G	C	C	C	G		G	G	C	CTT	C	G	C	A	T	G	C	G	G	C
HP76 (Huangkejin) Imputed	XI I	HapF	G	A	G	G	C	C	G	C	C	C	G		G	G	C	CTT	C	G	C	A	T	G	C	G	G	C
HP994 (Tainan-1) Imputed	XI I	HapF	G	A	G	G	C	C	G	C	C	C	G		G	G	C	CTT	C	G	C	A	T	G	C	G	G	C
[truncated: 2,771 more rows]

## Sheet: 6
Supplementary Table 6 Haplotype analysis of the gene GS3 in the 38 rice accessions with reference genome
[truncated: 46 more rows]
[truncated: 100 more columns]

[truncated: 8 more sheets: 7, 8, 9, 10, 11, 12, 13, 14]
